# Supplementary material for: Rare regulatory mutations disrupt mesenchymal molecular programs driving endocardial cushion formation in bicuspid aortic valve
Source: Nat Commun. 2026 Apr 18;17:3587. doi: 10.1038/s41467-026-71758-5 (PMC13090386; doi:10.1038/s41467-026-71758-5)
Supplement: Supplementary file 3 — Supplementary Data 1 [file 41467_2026_71758_MOESM3_ESM.xlsx]

## Sheet: Annotations
Source:
tier 1	Curated for the paper
tier 2	STRINGdb v.12.0
Housekeeping genes	HRT Atlas v1.0 database
Endothelial-specific genes	Personal correspondance

## Sheet: Gene_sets
tier_1	tier_2	Housekeeping_Genes	Endothelial_Specific_Genes	BAV_Specific_Prioritized	TAV_Specific_Prioritized
GATA4	HP:0001647	ARF5	CFH	KIF1B	COL9A2
NOTCH1	DOID:0080332	M6PR	NAT1	PIP4K2A	CSRP1
GATA6	GO:0003176	RALA	HGF	ANKS1B	ZNF33B
ROBO4	HP:0001646	DVL2	CRISP2	ITPR2	CADM1
SMAD6		RHBDD2	DDAH2	PRICKLE1	MIR100HG
ADAMTS19		TSR3	LPAR3	RERG	STK33
TBX5		NDUFAB1	SIRT1-AS	DLEU2	ANXA2
		RPS20	ABCA1	LRCH1	UNC13C
		RANBP9	HIF1A	HSP90AA1	NKD1
		SS18L2	SGMS2	KTN1	DNAJB1
		PPP5C	TRAF6	HS3ST4	NNAT
		COX15	DDAH1	SLC16A3	VGLL4
		VDAC3	NOG	GALNT1	PDLIM3
		RTF2	STON1-GTF2A1L	LDLRAD4	EDIL3-DT
		B4GALT7	HK2	CAPG	MEF2C-AS1
		GABARAPL2	ABO	ZNF385B	ID4
		MRPS10	ACACA	PDZRN3	NBAT1
		GRN	MAOA	HAPLN1	ANGPT1
		VAMP3	MAOB	HINT1	BEX4
		RCN1	MIR503	MAST4	PCSK1N
		FAM168A	PDGFB	SYNPO	CNN3
		CDC27	MZB1	BMP6	CNNM2
		RPL18	CETP	DNAJB6	ANO1
		ISOC2	ENPP1	SEMA3D	IGF1
		EPN1	ENPP2	CLU	NLK
		GPKOW	CLTRN	FDFT1	IGFBP5
		KDM4B	ESR1	B4GALT1	SEPTIN5
		FOXJ2	HLA-DRB1	NFIB	DKK2
		GOLGA5	RPS6KA1	PBX3	MAP3K1
		PPP2R5B	ESR2	ENAH	ARID1B
		REXO1	DAPK2	ID3	CASC15
		MKRN2	ADM2	SERINC2	CENPW
		LAPTM4A	RPS6KB1	BAG3	RNF217
		NDUFB4	TRPC3	PDLIM1	CTTNBP2
		ERLEC1	ACP3	MICAL2	MPP6
		TMEM131	PECAM1	HS6ST3	TRIM24
		DELE1	SERPINF1	FUT8	TWIST1
		PLOD1	TRPC5	IFI27L2	SNHG6
		RPS5	MBL2	MYO1E	TMEFF1
		RRN3	TRPC6	CDH11	SDCBP
		DIMT1	TRPM2	ZNF423	ATP1A1
		EIF2AK1	MC1R	MAP4K4	DIRAS3
		MRPL28	LRRK2	MBOAT2	EPB41
		LAMP2	MALAT1	PXDN	GNG5
		TMEM230	ETS1	BMP2	S100A16
		MLF2	MCAM	ABI3BP	VCAM1
		PDCD7	PHB2	FRAS1	WLS
		GNPTG	BACE1	CTNND2	CPXM2
		DLD	HMGB1	OXCT1	GRID1
		SPAG7	NIF3L1	IFRD1	ARL2
		TMEM101	PF4	PCAT1	GAS2
		PSME1	S1PR2	PKIA	GRAMD1B
		DHPS	NUP62	RAB11FIP1	GRIA4
		PSMD5	GOLGA6A	ANXA1	LINC02762
		TMED1	MEG3	PAXX	PRSS23
		BCL7C	EXTL3	PAK3	SIK3
		NDUFB7	HMOX1	SLITRK4	CD9
		TIMM13	CHI3L1	PSD3	GLIPR1
		CDC34	NR4A1	CD55	GLT8D2
		SNAP29	ACVRL1	COL8A2	NR4A1
		MIF	PFN1	MGST3	PDZRN4
		SNRPD3	MDM2	NBL1	SCN8A
		MAPK1	KLF4	PLEKHA6	SLC38A1
		CBY1	ADA	RGS4	STK38L
		TOMM22	ADAM10	RHOC	RGCC
		RTCB	F2RL1	CREM	WASF3
		JOSD1	F2RL2	CTNNA3	ACAN
		GTPBP1	F3	EXOC6	BCL2A1
		TAB1	TTN	GPR158	MYEF2
		MYH9	PGF	PCDH15	PWRN1
		TXN2	MEF2A	REEP3	SNHG14
		EIF3D	F10	SGMS1	MYH10
		ST13	TERF2IP	CCND1	MYO1D
		RBX1	ADCYAP1	CRYAB	COLEC12
		PHF5A	CD163	DLG2	OSBPL1A
		PMM1	MAP3K5	ELMOD1	PAFAH1B3
		CERK	PGR	FCHSD2	PPP1R15A
		PAPOLA	KLF2	GSTP1	ALK
		SOS2	S100A1	PDGFD	FAM117B
		PIGH	TXN	SLC35F2	ITGA6
		PSMA3	SLC25A3	SYT9	KCNE4
		AHSA1	FZD4	B4GALNT3	MXD1
		PABPN1	TNFRSF12A	CHST11	PLCL1
		PSME2	ADORA1	CSRP2	CTSZ
		PNN	SLC9A3R2	DUSP16	PTPRT
		GSS	HAVCR1	LIMA1	MIR99AHG
		CTSZ	COLEC12	NUAK1	ARL6IP5
		CHMP4B	MFAP1	RASSF3	CLSTN2
		AHCY	S100B	RASSF8	FRMD4B
		MYL12A	PARP1	TBX3	GOLIM4
		TAF9	MTCO2P12	DCLK1	LPP
		IDH3G	MFGE8	ELF1	PRICKLE2
		PSMD10	PPIG	FLT1	SRGAP3
		PGRMC1	FASN	LMO7	TMEM45A
		WDR13	SAA4	MBNL2	C4orf48
		USP11	SENP1	MTUS2	MAML3
		HTATSF1	ADRA1A	SACS	PTPN13
		C16orf70	KL	TMTC4	RAPGEF2
		ARL2BP	ADRA2B	BMP4	TBC1D9
		POLR2C	FBN2	FOS	TLL1
		USB1	ADIPOQ	LGALS3	TMEM150C
		PSMD7	ICOS	LTBP2	DBN1
		PLA2G15	GRK2	MIPOL1	SLC12A2
		STUB1	MGP	NRXN3	NEDD9
		MAZ	FCGR2B	SAMD4A	RANBP9
		CDIPT	CLU	ZFP36L1	CDK6
		BCKDK	HOXD13	ATP10A	DYNC1I1
		KAT8	CLIC1	CGNL1	INHBA
		BRF2	HP	FRMD5	EEF1D
		EIF3E	PIK3CA	SCAPER	EIF3H
		EMC2	PIK3CB	SMAD6	PENK
		DCTN6	RAPGEF3	SNRPN	IL11RA
		PPP2CB	AFM	TCF12
		KCTD9	PIK3CD	BCAR1
		PAF1	YAP1	GABARAPL2
		ECH1	PIK3CG	CENPV
		SNRNP70	SCD	PMP22
		PPP1R37	ACAN	YPEL2
		SF3A2	FDPS	DTNA
		AES	AGER	KCTD1
		SGTA	GORASP1	SMAD7
		FIZ1	MRGPRX1	APOC1
		FBL	PIN1	PLD3
		POLR2I	JAG1	EFEMP1
		CCDC9	AGT	FAP
		RPS19	UCP2	FOSL2
		CDC37	AGTR1	GLS
		RABAC1	GRAP2	ID2
		WDR83OS	PITX3	RAPGEF4
		DNASE2	PKD1	RNF144A
		LENG1	AHCY	SLC8A1
		RPL18A	FES	UBE2E3
		TMEM147	CIMT	VSNL1
		USF2	FGB	PLCB4
		KXD1	FGF2	ADARB1
		FKBP8	PLA2G2A	TSPO
		GSK3A	CCL2	ZNRF3
		OGDH	PRMT1	ANKRD28
		H2AFV	CCR1	ATP1B3
		BUD31	AKT1	IL1RAP
		WASL	PLAT	MECOM
		PLOD3	PLA2G10	PLOD2
		FIS1	NTN1	RARB
		PSMA2	AKT2	RBP1
		MRPL32	PLAU	SLMAP
		YKT6	CCL5	CLCN3
		CHMP5	CCR5	DANCR
		SEC61B	FGF13	GRIA2
		EDF1	NR3C2	MGST2
		UTP18	PSG8	PDLIM5
		NUFIP2	CCR7	RASL11B
		RPL19	SEMA6A	SGCB
		SUPT4H1	ALB	UCHL1
		TAX1BP3	CMKLR1	DAP
		CBX1	MMP2	EPB41L4A
		PFN1	C1QTNF6	KCNN2
		SLC25A11	PLG	NDFIP1
		CCDC47	MMP9	PAM
		AKAP10	BACE2	PRR16
		LRRC59	PLK1	RAB3C
		TNFAIP1	CXCL6	RNF130
		FRG1	AKR1B1	SEMA6A-AS1
		PRPF19	UTRN	SNCAIP
		RPS13	HSPA5	TGFBI
		SART3	SDC1	EPHA7
		PRDM4	VASP	HEY2
		KCTD10	SDC4	SNX3
		MLEC	CXCL12	TIAM2
		CSRNP2	VCAM1	TPD52L1
		ARPC3	GPR151	AEBP1
		GPN3	ALOX15	CAV1
		CDKN1B	HSP90AA1	ETV1
		MRPL51	PEAR1	MAGI2
		GAPDH	COL1A1	PDK4
		C12orf57	VDR	PRKAR2B
		CMAS	CHST3	PTPRZ1
		RAB35	VEGFA	TES
		COX6A1	MPO	TSPAN13
		SRSF9	SELE	CCN3
		TMEM14C	SELL	CYRIB
		HINT3	SELP	DLC1
		STK38	ROCK2	GATA4
		MCM3	FOXO1	GEM
		RPS12	SELPLG	PREX2
		SNX3	VIM	RALYL
		DNPH1	CCHCR1	SCX
		EXOC2	JCAD	SFRP1
		TMEM30A	ABCC1	SNTG1
		MTREX	FLNA	TRPS1
		TENT4A	VLDLR	AOPEP
		DAP	SELENOP	DAPK1
		TTC1	FLT1	EPB41L4B
		C5orf15	OXER1	FOCAD
		FAM162A	SFRP4	KANK1
		TUSC2	SFRP5	MEGF9
		RRP9	OGT	ZNF462
		EIF1B	MIR4453HG	AR
		WDFY1	HTR1E	SH3KBP1
		DDX1	VWF
		TMSB10	ANG
		INO80B	ANGPT2
		SF3B6	SLC2A9
		NRBP1	FN1
		SNX17	ANPEP
		RPS15	SEMA7A
		HSPE1	ATG7
		GORASP2	P2RY12
		CEBPZ	GEMIN2
		COX7A2L	RNF19A
		ENO1	SGK1
		SARS	GDF15
		TMEM59	IAPP
		RPL22	PROCR
		MFN2	WNT5A
		MIIP	ANXA5
		AKR7A2	ICAM1
		EBNA1BP2	SHBG
		ATP6V0B	PTGES
		SYF2	PRSS55
		CTSD	POMC
		EEF1B2	APC
		MED28	PON1
		MYL12B	STAP2
		RPN2	XBP1
		CCNI	KLF15
		NDUFB3	XDH
		YWHAQ	DUOX2
		NPC2	RNF213
		IRF2BPL	NOX4
		FAM98A	TNFAIP8L1
		PANK3	CLIC4
		PDZD11	COPD
		UFM1	NLRP1
		FAM53C	APOA1
		SERP1	XK
		NFYB	CPD
		WASHC3	GNLY
		TARDBP	FSD1
		LUC7L3	GPRC6A
		TFG	ST3GAL4
		MRPS2	CHD7
		COPA	GATA5
		DYNLL1	APOC3
		RNF11	PPARD
		DDX39A	APOE
		TRIR	PPARG
		RAB9A	SIRT6
		SNRPA	APOH
		SYS1	ARL15
		ATP5F1E	APP
		PLCG1	CPT1B
		SRSF6	HTRA4
		RNF114	APRT
		MPHOSPH10	AQP1
		RRP36	SKP2
		SNRPC	AHSA1
		MEA1	PPID
		EMC3	IFNA1
		RPS29	CRH
		MRPS7	SLC2A1
		ALKBH7	DENR
		CLPP	CRK
		RPL23	AKAP12
		TMX4	IFNA13
		NCLN	CRMP1
		PITHD1	CRP
		RALY	CHMP2B
		UROD	SLC5A2
		UBA2	MIR122
		COX6B1	MSN
		ARL2	ARG1
		NOP53	ARG2
		SBDS	MIR130A
		DDX49	IFNG
		NSRP1	SLC6A2
		ELK1	CNBP
		COX7C	TXNIP
		NDUFB2	SLC6A6
		ZNF777	MIR126
		PIN1	BPIFA2
		EIF3K	SLC7A1
		EMC6	ATF6
		AAMP	MIR142
		PNKD	ABCG1
		SEM1	SCUBE1
		PTPN12	PTPA
		DGCR6L	SLC9A1
		SGSM3	CAMKK2
		EMC4	IGF1
		ATP6V1F	MAPK14
		DNAJB9	TNFSF11
		MTX2	MIR150
		SERF2	RETN
		FXR2	NOX1
		BCL2L2	CSF2
		EAPP	IGFBP3
		PIP4P1	MIR145
		NEDD8	MT-CO1
		DAD1	MT-CO2
		MAPK8IP3	KHDRBS1
		LMAN1	TRIB3
		DHX40	MIR155
		KHNYN	DCD
		TUBG1	CXCR6
		RPS16	P2RX2
		ESYT2	MTOR
		DHX29	MIR181C
		RAF1	MTHFR
		TRPC4AP	SH3PXD2A
		NDUFA2	TP63
		ELOF1	MCU
		SAFB2	MIR185
		MRPL34	IL22
		PGLS	FSHMD1A
		ACTN4	PRKAA1
		LSM4	PRKAA2
		ADRM1	PRKAB1
		UBE2M	SLPI
		TRIM28	AOC3
		EIF2S3	MTNR1B
		EIF3G	BPIFB4
		PPIL4	MIR19B1
		ATP6V1E1	MT-RNR2
		COX4I1	NCOA1
		EMC8	MIR21
		MRPS25	NKX2-5
		RBSN	PRKCA
		NR1H2	MRGPRX3
		RPL27	PRKCB
		VPS25	APPL1
		DCAF15	MIR6086
		SMARCC1	MRGPRX4
		TIMM10B	MIR204
		ILKAP	SERPINC1
		RPA1	PDE5A
		EEFSEC	MIR200B
		UTP3	MBL3P
		WBP2	MIR200C
		H3F3B	LOC102724560
		ZRANB2	MIR216A
		ERAL1	SMPD1
		OSER1	ATF3
		USPL1	CTH
		BTBD2	SUMO2
		CSNK1G2	ATIC
		MED10	ATM
		MKRN1	PRKG1
		BTG1	MIR221
		IPO8	POLDIP2
		SARAF	HAMP
		EIF2S1	MIR222
		MBD2	MAPK1
		IER3IP1	COASY
		MRPS36	MIR22
		ARL8B	CTNNB1
		EMC7	MAPK3
		ARF3	ATP1A1
		SLC38A2	MAPK7
		NARS	GRHL3
		RTL8C	IKBKB
		PRPF38A	MAPK8
		TIMM10	IL1A
		TMEM60	IL1B
		AKIRIN2	MAPK9
		NAT10	BECN1
		CD63	EIF2AK2
		CDK4	G6PD
		OS9	MIR29A
		PRADC1	MIR27A
		MRPL53	MIR27B
		DYNC1LI2	CTSS
		MRPL44	IL6
		CAB39	PRL
		COX5B	CX3CR1
		TMEM127	SOAT1
		MRPS9	MIR29B1
		MED4	GABPA
		NUDT15	SOD1
		KDELR2	MIR29B2
		CALCOCO2	CXCL8
		RSAD1	PROC
		NMT1	SOD2
		VEZF1	SOD3
		MARCH7	MIR33A
		TOR1B	MIR30E
		PSMB7	MIR31
		DERL1	CYBA
		DCTN3	CYBB
		HINT2	MON2
		FAM8A1	IL10
		THAP12	TRAF3IP2
		MRPL15	TET2
		SDCBP	MIR34A
		BUD13	MIR98
		FDX1	SMG1
		RPLP1	KDM5B
		RSL24D1	TNFRSF25
		ACTR2	IL15
		PREB	MASP1
		LRPPRC	ZNF609
		DNAJC13	CYP2C19
		ASNSD1	IL17A
		SSB	SELENOS
		COX17	IL18
		WBP11	PRTN3
		NAP1L1	ATP7A
		PSMC1	ARID4B
		PEBP1	LINC01230
		YPEL5	ATR
		NUP133	RIPK1
		UBE2K	CYP2J2
		PPP2R5A	PSG1
		PSMA6	ING2
		USP22	PSG2
		IPO5	TNFSF10
		USP14	SPP1
		ARL1	NOX5
		BFAR	CYP4A11
		KPNA3	CXCL10
		SFSWAP	RAPGEF5
		CDK2AP1	METRNL
		RTRAF	PSG7
		PSMD11	SPRR2A
		TAOK1	INS
		BTBD1	INPPL1
		ERP29	GJB6
		AARS	PGR-AS1
		NDST1	SRC
		CSNK1A1	INSR
		PFDN1	GAS6
		SPG11	PSMB5
		EIF3J	BMS1
		TRIP4	GATA2
		RAB11A	SREBF2
		FAF2	GATA4
		RBM25	SRF
		SPAG9	BAX
		PTGES3	NUBP1
		EIF4B	IRF1
		COPZ1	VN1R17P
		NUP153	PTPN22
		WDR59	GCG
		DNAJB6	TRIM21
		RHEB	PANX1
		PSMB1	GCH1
		TRAM1	IRS1
		TMED2	BCL2
		YY1	GCK
		ELOB	STOX1
		TELO2	PTEN
		CREBBP	SSTR4
		MGRN1	ACE
		N4BP1	MSTN
		WSB1	ITGAM
		ERP44	WNK1
		RNF167	CA10
		CSNK2A2	ITGAX
		SETD1A	HPSE
		ZC3H3	ITGB2
		RPL8	GEM
		RBM42	PTH
		IMPAD1	PTGS1
		RAB2A	PTGS2
		ELL	ZYX
		COPE	ZEB2
		MAU2	DDIT3
		ATRN	BDNF
		ARPC1A	STAT1
		MYDGF	STAT4
		MAP2K2	BGLAP
		YJU2	CEACAM1
		PIAS4	FN3K
		ZNF330	GH1
		MAPK3	APOM
		SMARCB1	H3P40
		CAPZA1	DECR1
		UBE2R2	PTPN1
		ACTR3	STK11
		DDX18	PPARGC1A
		ARFGAP3	RBP7
		PACSIN2	BMP4
		DESI1	DUOX1
		AP2S1	BMPR2
		STRN4	JTB
		CLNS1A	NR1I2
		TCF25	GLA
		NAPA	PXDN
		BRD4	APLN
		FAM32A	PSME4
		PPP1R12C	UTS2
		VPS26A	BRCA1
		CD81	PER2
		PNO1	F11R
		SPCS2	OR10A4
		DNAJC8	NFATC3
		FAM20B	BRS3
		FNBP4	GCLC
		NDUFS3	ARHGEF7
		CHMP2B	NFE2L2
		OSBP	SPHK1
		CHMP3	PTX3
		USE1	SQSTM1
		GTF3C3	ACKR3
		COQ10B	SPZ1
		ARCN1	GLO1
		HAT1	FGF21
		RAB3GAP1	GLP1R
		DARS	WNT3A
		MUL1	NFKB1
		TXNDC9	DHFR
		RPL31	SUV39H1
		NOP58	IL21
		YWHAE	SLMAP
		COPS4	C1QBP
		RAPGEF2	PXN
		SLC30A9	SERPING1
		PHRF1	MFN2
		PSMD3	SYT1
		CASC3	NINJ1
		STAT3	RABGEF1
		PDCD6	KDR
		GRPEL1	TAC1
		LMAN2L	SESN2
		CDV3	TAF1
		MRPL3	SGSM3
		DNAJB11	GNB3
		SSR3	DMRT1
		RAB7A	VPS51
		GOLPH3	KIR3DL1
		SUB1	NOS1
		ATP6V0E1	NOS2
		SEC24B	DNASE1
		PAIP2	NOS3
		LSG1	SLC38A3
		UBE2B	IL33
		AFF4	DYNC1H1
		TAX1BP1	TAT
		PRDX5	KNG1
		PRKAR2A	TBX1
		BUD23	ADIPOR2
		GET4	NPY
		HNRNPH3	NOTCH3
		SNX19	RAC1
		TMEM115	CCN3
		GNAI2	MIR423
		GID8	PCSK9
		PRPF6	DNMT1
		ZCRB1	GP1BA
		SNRPF	MOK
		C12orf10	TBXA2R
		TMBIM6	PLA2G7
		ANKRD52	DPP4
		SETD1B	ICOSLG
		VPS37B	NPPB
		ANKRD10	HNF1A
		NOP9	NPPC
		EMC4	PNPLA2
		MFAP1	RAP1A
		SRP14	CAD
		FURIN	ZEB1
		SEC11A	SLC52A1
		DHX38	SLC11A2
		MAP1LC3B	GTF2A1L
		NDUFB10	AIMP2
		SPG7	HDAC6
		MED9	STON1
		NOB1	ATN1
		G6PC3	RARRES2
		AFG3L2	SELENBP1
		SLC39A6	PLAAT4
		GALNT1	CALM1
		ARHGDIA	CALM2
		EIF4A3	APOA5
		FN3KRP	RBM45
		SH3GL1	CALM3
		CCDC97	SYNM
		SOD1	TOR2A
		SCYL1	NT5E
		EPN1	P2RX5-TAX1BP3
		ECSIT	CAMK2D
		PSMB6	BEAN1
		RPS11	GPR42
		MPC2	CAPN1
		PRCC	GPX1
		SF3B4	NUCB2
		ENSA	CH25H
		EIF2D	ASCC1
		JTB	CASP1
		ACP1	ANO1
		ACP1	CASP3
		ARF1	KERA
		ARL8A	CASP9
		PDIA6	ESM1
		RPL21	DNM1L
		RPS27A	ARHGAP9
		SNRPG	LAMC2
		MRPS5	CAT
		TEX261	REG1A
		DUSP11	CXCL16
		UBE2F	GRN
		RAB5A	RELA
		CTDSP1	REN
		DYNC1LI1	RENBP
		SEC22C	ADAMTS13
		SLC25A38	ADAMTS8
		IQSEC1	ADAMTS5
		RPL32	GPR166P
		ARL6IP5	CAV1
		RNF7	PTPRU
		TCTA	PRRT2
		PYURF	LCN2
		RPS3A	TERT
		NDUFS6	OGG1
		RPL37	GRP
		NHP2	CBS
		ZMAT2	LDLR
		HIGD2A	OLR1
		RNF44	LEP
		MUT	ACTR3
		HMGN3	EDN1
		CCT6A	SIRT3
		GIGYF1	SIRT1
		NDUFB11	EDNRA
		NONO	NLRP3
		ATP6V1B2	EDNRB
		ARMC1	LGALS3
		MRPS28	TNFRSF11B
		EIF3H	KRIT1
		NDUFB9	PPIF
		BCCIP	TFPI
		HSD17B12	TGFB1
		SSRP1	RLN2
		TMX2	TGFBR1
		AASDHPPT	ACE2
		LAMTOR1	FGF23
		LSM14B	TGM2
		AIP	ORAI1
		MRPL49	THBD
		FAU	THBS1
		VPS51	FSD1L
		TAOK2	LIPA
		DENR	GTF2H1
		FAM177A1	ADIPOR1
		NDUFC2	THPO
		CDC123	MIR551B
		VPS26B	CD6
		MZT2B	ANGPTL2
		ARL14EP	CD8A
		USP12	ENHO
		MED21	EGF
		SRP19	P2RX1
		NUBP1	ZGLP1
		SMARCA5	LMNA
		HNRNPU	P2RX3
		RANBP2	CD14
		ATG3	P2RX4
		TMEM251	P2RX5
		RMND5A	SLC16A4
		RPIA	P2RX7
		CFDP1	SLC16A3
		TRIP12	EGFR
		MAX	P2RY1
		TOMM70	P2RY2
		ATP5PF	P2RX6
		XPC	RCBTB1
		FLCN	SLC2A6
		ANKRD40	LOX
		MRPS17	LPA
		LONP2	CD34
		NIFK	CD36
		VBP1	BRD4
		WHAMM	PDCD5
		ATP5MPL	CD38
		UQCRB	TLR2
		RPL30	TLR4
		ZFAND3	PAH
		FBRS	C1QTNF9
		PDE6D	CD40
		NOMO1	EIF4G2
		ABCF2	SERPINE1
		ODR4	CD40LG
		GATAD1	SERPINB2
		APPL1	MIR451A
		COQ5	EHMT1
		PSMG3	NANOS3
		WIPI2	CD68
		MRPL17	ELAVL1
		ACTR1B	SPRED1
		EIF5B	ROCK1
		CNOT11	TRPV4
		ZNF276	CAMKMT
		KPNB1	SCAF11
		NCOA5	ROS1
		OGFR	CLDN5
		ATP5PO	LPAR2
		SNF8	CYP4F3
		PSMB4	TNF
		AMFR	CYTOR
		ATP6V0D1	ELN
		CALM3	RXFP1
		SSU72	LGR6
		NR2F6	LUM
		U2AF1	DCTN4
		AGPAT3	PARD3
		PWP2	ENG
		GATD3A	CDH5
		ZER1	GDF11
		SAFB	SLC33A1
		UBE2Q1	SLC38A6
		CCDC12	SERPINA5
		RNF126	HCRT
		NACC1	TP53
		ATP5MF	MIR492
		LY6E	HDAC2
		LRRC14	DCTN3
		ZNF251	CHP1
		ABHD17A
		MAML1
		POLR2J
		AP2M1
		PCYT1A
		ACOX1
		STAT5B
		PSME3
		LSM12
		LEMD2
		MED11
		RPL26
		NXF1
		STX5
		RPL29
		ZFPL1
		ZYG11B
		C1orf123
		ARL5A
		RNF149
		IWS1
		HNRNPDL
		MRPS18C
		KRTCAP2
		SSR2
		STT3B
		THOC7
		PSMD6
		RPL9
		MRPL33
		RPN1
		SENP2
		BAP1
		ADH5
		BDH2
		PGRMC2
		SHISA5
		APEH
		WDR82
		ABCE1
		TMEM184C
		NDUFAF2
		RPS23
		NSA2
		TRA2A
		SLU7
		CAMLG
		RP9
		HSPA9
		BRI3
		RAD21
		SPTSSA
		RPL36AL
		ZNF22
		ZMYND19
		ISCA2
		PSMC3
		MOAP1
		BCCIP
		NDUFB8
		COPS2
		PCBD1
		CCT2
		TAF10
		TPP1
		TMX3
		HSP90B1
		AP1G1
		PPIB
		CIAO2A
		TERF2IP
		CLPX
		PATL1
		MRPL16
		TSC22D4
		SON
		PDIA3
		NUDT21
		PHB
		COQ4
		CRK
		GCN1
		ATP5MG
		STIM1
		TPM4
		ZC3H18
		DAPK3
		UBXN6
		TSR1
		CD320
		SPRYD3
		CDK2AP2
		PRDX2
		MRPL58
		ATP5PD
		FAM234A
		METTL26
		E4F1
		KCTD5
		SRRM2
		DDB1
		VPS37C
		HNRNPUL2
		RPSA
		UBXN1
		TADA3
		IRF2BP1
		NUDT9
		UBB
		DDX19A
		COPRS
		GABARAP
		TMEM42
		KIF5B
		TMEM256
		TRIM8
		KARS
		MTCH2
		SCAMP3
		LETM1
		RPS9
		POLR1D
		LMAN2
		POP7
		PA2G4
		MMADHC
		MECP2
		MAEA
		BRD3
		ARF4
		PDS5A
		RNF139
		TMED10
		PCBP1
		THAP11
		TRAPPC1
		EGLN2
		HINT1
		KBTBD2
		RAMAC
		NUDT16L1
		ATP5ME
		H2AFY
		ARL6IP1
		MRM3
		RPL7L1
		SRP9
		TMEM208
		HSPA4
		RPS7
		PPIH
		PRPF8
		ZNHIT1
		STIP1
		TWF2
		RBMX2
		CD2BP2
		CYCS
		RNF187
		SCAND1
		LSM3
		ASXL1
		TMEM43
		CBR4
		RNF181
		VAMP5
		ZNF672
		CHTF8
		ASPSCR1
		KIAA1109
		FEM1B
		MAP2K1
		COG7
		YWHAG
		PPID
		JAGN1
		ZRSR2
		RPL15
		RPL4
		PTDSS2
		DDX23
		MUS81
		H2AFV
		CFL1
		USP48
		TUT1
		CCAR2
		GRK2
		PRKACA
		ZNF622
		PSMD1
		TRMT112
		DAG1
		PCMTD2
		TAOK2
		U2AF2
		NDUFA11
		ACAD9
		BAD
		MAP3K11
		VPS26C
		FAM192A
		ETFB
		TPT1
		EEF1A1
		EEF2
		PPP1R14B
		C19orf70
		SSSCA1
		MRPL38
		VEGFB
		RETREG3
		CGGBP1
		ATP5MD
		MRPL57
		GGA2
		GLE1
		MSL2
		TADA2B
		RBM4
		RBM14
		PSMC5
		LRCH4
		EIF4EBP3
		TNKS
		MEPCE
		RAB6A
		ANKRD10
		IQCB1
		HDLBP
		BOD1
		RPL38
		DENND6A
		ZFYVE21
		B4GAT1
		ZNF706
		LSM1
		RAB1B
		RABL6
		RPL21
		UQCRH
		PPP1R8
		OXSR1
		ISCU
		KRAS
		ARHGAP1
		HP1BP3
		SART1
		H2AFY
		MRPL46
		DRAP1
		CHMP2A
		CCDC85B
		FAM174A
		GUK1
		MED25
		AGGF1
		SIAH2
		PRCP
		ATOX1
		DVL3
		GRINA
		FAM220A
		BTF3L4
		TAF7
		NDUFS8
		GNAI2
		ZDHHC7
		STX4
		HNRNPD
		CSNK1D
		COX8A
		IGSF8
		SUMO2
		FARSA
		SUPT6H
		WDR75
		COPG1
		IMP3
		HNRNPA0
		RHOT2
		TARDBP
		EDC3
		RPS6
		WSB2
		MED29
		ARPC2
		RPL7A
		LSM10
		MDH2
		TFE3
		ROCK2
		OS9
		EXOSC4
		ZFP91
		RPS4X
		LARP4B
		EEF1A1
		CALR
		VAMP2
		HNRNPH2
		GRB2
		RAD23A
		GADD45GIP1
		SMAP1
		SGF29
		DNAJA2
		TOLLIP
		RANBP10
		MRPS24
		SLC25A5
		MAGEF1
		VPS39
		LASP1
		RNF168
		PAM16
		GRHPR
		MRPL43
		NFX1
		PABPC1
		CYC1
		TALDO1
		C14orf119
		LRRC42
		PRDX1
		DCTPP1
		UBE2O
		FUBP3
		B4GALT3
		PUM2
		GATD1
		RABGGTB
		RNPS1
		PACS1
		RBMX
		BLOC1S4
		NFATC2IP
		MRFAP1L1
		AAR2
		CLPTM1L
		CIRBP
		CRTAP
		RPLP2
		NCBP2
		NUDC
		TOMM5
		HIGD1A
		YBX1
		TCP1
		DNAJC4
		DNAJC4
		ULK1
		POLR2L
		SET
		PPP2R1A
		NPEPPS
		RPL10A
		SMC1A
		SSNA1
		COX5A
		ZBTB7A
		MAF1
		SF3B2
		RUVBL1
		EPM2AIP1
		NCL
		ZYX
		NAPG
		FAM206A
		RPS15A
		RRP7A
		SLC35A4
		EIF3M
		RPL7A
		SENP5
		DEGS1
		USP39
		SRRM1
		ANAPC2
		ZKSCAN1
		USP9X
		SAV1
		PRPSAP1
		ARID1A
		PRPF3
		CHMP6
		CUL1
		FBXW5
		MIEF1
		HNRNPM
		KIAA0319L
		PRKRA
		RNF10
		CCZ1
		HMGB1
		OAZ2
		SLC4A1AP
		TRAF7
		RPS10
		LENG8
		STK11
		NDUFAF3
		NDUFAF3
		NOC2L
		AES
		TIMM22
		KHDRBS1
		SEPHS1
		ADI1
		BTBD6
		TOB2
		RASSF1
		NDUFA12
		C16orf72
		TUBB
		RAB11B
		NPIPA1
		PLPBP
		SKP1
		COA3
		IP6K2
		CIB1
		HAX1
		COA5
		PPP2R5C
		NOP10
		HGS
		EEF1G
		RAB12
		GTF3C6
		UQCR10
		MRPL54
		TPM3
		MRTO4
		VMA21
		ATP6V0C
		KDELR1
		HNRNPA1
		DNAJA1
		PTTG1IP
		NPLOC4
		GLRX3
		MORF4L1
		FBXW4
		GLRX5
		DRG1
		SMDT1
		P4HB
		EEF1A1
		TBK1
		RSRC2
		SETD3
		DEXI
		RANBP1
		SELENOF
		ACTG1
		SRPRA
		ZC3H11A
		C6orf120
		HEXIM1
		LAMP1
		TMED9
		TRAK2
		XPOT
		PHF12
		SUMO3
		CRADD
		C22orf39
		MRPL12
		H1FX
		POLR3C
		DLST
		KPNA4
		PNRC2
		PFDN5
		ZMIZ1
		CHP1
		RPS19BP1
		PPP2R5C
		PGAM1
		SF1
		PPP1CC
		PIP5K1C
		KLHDC10
		SF3B1
		ATP5IF1
		BTF3
		UBA1
		RAB6A
		PCGF5
		SARNP
		MTDH
		LARP1
		AP3S2
		EIF5A
		EIF5A
		DNAJB2
		SEL1L
		DHX15
		ATG101
		SEC62
		UGP2
		AZIN1
		ATF4
		PCID2
		WTAP
		CLPTM1
		PPP2R5E
		CBX3
		ZC3H15
		PUM2
		ECPAS
		TMEM167B
		AURKAIP1
		PARK7
		PTGES2
		RPL14
		CFAP36
		RHOC
		ABHD12
		ANP32B
		CSDE1
		BAZ1B
		NDUFA4
		SERF2
		UBC
		SERINC1
		BORCS7
		EIF4G2
		AIDA
		INTS12
		NDUFV3
		PRDX6
		CAP1
		GTF2F2
		DLGAP4
		VAPA
		BRAT1
		GOLGB1
		IDS
		IP6K2
		WNK1
		HNRNPA1
		MCCC2
		ADIPOR1
		FCF1
		FBXL5
		PTMA
		TPM3
		HMGB1
		DCAF5
		TMEM248
		ANKFY1
		MPRIP
		TAF9B
		LAMTOR4
		PDPK1
		DPY30
		UBE2L3
		SMPD1
		RBPJ
		SERINC3
		JAK1
		SUSD6
		DAP3
		NELFB
		UBE2D3
		MAFK
		SRSF10
		RPS2
		LRRC41
		USF2
		TMEM203
		SUGT1
		MCRS1
		ICMT
		UBAP2L
		PYCR2
		RPS21
		RPL28
		ZCCHC17
		KPNA1
		C7orf26
		ZNF395
		ABCB10
		CDC42
		HMGN3
		USP7
		MRPL20
		BPGM
		BCAP31
		NPTN
		UBE2G2
		CLTA
		RNF6
		TSPAN3
		KRCC1
		RPL36
		MAGED2
		RBM5
		WAC
		TM2D3
		RAC1
		MYL6
		UBE3C
		RPL35
		ERGIC3
		PFKL
		PUF60
		SNX3
		CTNNB1
		CSNK2A1
		COG3
		SAMM50
		PDAP1
		C1orf43
		SEC13
		SNRNP35
		NMD3
		NPTN
		PFDN5
		CD59
		PTPN11
		TOR1A
		AKR1A1
		USP4
		NPM1
		CYB5R3
		HNRNPUL1
		MRPL39
		RPL7
		CTSB
		POLR2K
		GDE1
		HNRNPD
		SKP1
		SPPL3
		BSG
		YWHAB
		CREB3
		EIF4H
		GPX4
		TBC1D20
		NDUFV3
		AP2A1
		PPTC7
		CRKL
		ZYX
		DDRGK1
		THRAP3
		HNRNPA2B1
		HNRNPH3
		SND1
		ALDH9A1
		RPL15
		AK2
		SLC39A13
		VKORC1
		ANAPC13
		WAC
		HTT
		GPAA1
		SYNCRIP
		AP3M1
		DNAJA3
		SCAMP3
		TBCD
		FBXL3
		UBE2H
		VAT1
		YTHDC1
		MBD6
		STRN3
		COA4
		NDUFA5
		COMMD6
		HNRNPAB
		GTF2E2
		PRELID3B
		ATP5MC1
		PPIA
		NPEPL1
		PSMD12
		FBRS
		SLC39A1
		CDC16
		RANGAP1
		RBCK1
		ARIH2
		IGBP1
		RAP1A
		GPI
		STOML2
		PLD3
		MAN1A2
		KDM1A
		ATN1
		TMEM259
		HNRNPA2B1
		PBRM1
		NCL
		CALM1
		MOB3A
		DCTD
		ADIPOR2
		DYNLRB1
		SFPQ
		CDC42SE1
		ASNA1
		FIBP
		PQLC1
		UNC50
		RPLP1
		COPS5
		ANKLE2
		DDX47
		RAD23B
		MAGT1
		METTL9
		DMAC1
		WDR55
		HNRNPAB
		WTAP
		MAX
		GSTK1
		TOMM7
		ARNT
		UBL5
		ENTPD4
		ZBTB18
		TTC37
		VCP
		MARCH5
		SSU72
		PPP6R2
		PCBP2
		SH2B1
		MPZL1
		ZRANB1
		DDA1
		BRMS1
		SRSF2
		SDF4
		MCMBP
		MACF1
		MAP4
		APH1A
		MSN
		ANKS1A
		SLC41A3
		EIF2B3
		STAU1
		MORF4L2
		PEA15
		CNPPD1
		ETF1
		SCAF1
		VPS29
		SCYL2
		RPS24
		MRPL37
		DNAJC5
		EIF3B
		UBE2Z
		LDB1
		SREBF2
		DENND4B
		SERBP1
		CDC42BPB
		SPOUT1
		DCAF12
		CNOT7
		TAF11
		LMNA
		TOP1
		UBL7
		MAP3K3
		SMURF1
		CTNNBL1
		HMGN2
		NSMCE1
		OGA
		MPHOSPH8
		MRPL24
		ENSA
		UBAP2L
		OSTC
		IPO9
		R3HDM4
		RPL39
		HIPK1
		C1orf174
		PSMB5
		SFT2D1
		RNF13
		CIPC
		SMC3
		ILF2
		TMEM184B
		INO80
		KIF1BP
		PCGF3
		MRPL21
		FBH1
		ADSS
		TOMM20
		IRF2BP2
		COA6
		TSNAX
		GNPAT
		RAB4A
		GUK1
		PHF10
		PARP1
		ACBD3
		H3F3A
		SRP9
		FBXO28
		EPRS
		NENF
		LPGAT1
		MRPL18
		DYNLT1
		MAPKAPK2
		NUCKS1
		PPP1R15B
		ZC3H11A
		TMEM183A
		CYB5R1
		TIMM17A
		TMEM9
		PCMT1
		PCMT1
		PCMT1
		GINM1
		GLRX2
		TPR
		SF3B5
		LTV1
		ACBD6
		QSOX1
		QSOX1
		TOR3A
		IFNGR1
		MPC2
		MGST3
		ATF6
		UFC1
		PFDN2
		COPA
		MRPL24
		GPATCH4
		NAXE
		PMF1
		LMNA
		LAMTOR2
		UBQLN4
		KHDC4
		KHDC4
		DAP3
		ASH1L
		DPM3
		PMVK
		NUS1
		C1orf43
		RPS27
		RAB13
		TSPYL1
		GLRX3
		GATAD2B
		SNAPIN
		CHTOP
		CHTOP
		S100A6
		MRPL9
		BUB3
		BUB3
		PSMD4
		IKZF5
		CERS2
		NSMCE4A
		ATE1
		MCMBP
		APH1A
		PREP
		EIF3A
		CACUL1
		PNISR
		FAM160B1
		UFL1
		RBM8A
		POLR3GL
		ZDHHC6
		RARS2
		BCAS2
		DKC1
		SLC35A1
		SYNCRIP
		RHOC
		RHOC
		UBL4A
		RAP1A
		GSTO1
		ATP6AP1
		AHCYL1
		RPL10
		EMD
		ACTR1A
		CUEDC2
		GBF1
		STXBP3
		PRPF38B
		SSR4
		MFSD14A
		PPDPF
		LZTS2
		RPL5
		YTHDF1
		BLOC1S2
		SMAP1
		OGFR
		CUTC
		COX15
		MRGBP
		SLC25A28
		GTF2B
		CREG1
		LMO4
		LMO4
		SELENOF
		SH3GLB1
		PI4K2A
		AL135905.2
		RPF1
		FUBP1
		FUBP1
		RTL8A
		PSMA7
		PSMA7
		ZRANB2
		SRSF11
		SRSF11
		SRSF11
		SERBP1
		SERBP1
		SERBP1
		LEPROT
		TM9SF3
		TCTN3
		MCTS1
		CUL4B
		LAMP2
		TMEM59
		NDUFA1
		RNF113A
		MRPL41
		MAGOH
		MAGOH
		CDC5L
		UBE2A
		DPP7
		DPM1
		PTPN1
		TXNDC12
		TNKS2
		HSP90AB1
		EDF1
		EDF1
		UBE2V1
		B4GALT5
		PMPCA
		DNLZ
		UBAC1
		DDX27
		STAU1
		BRD4
		CMPK1
		ARFGEF2
		EFCAB14
		REXO4
		PTEN
		SURF2
		SURF1
		POMGNT1
		SURF4
		MRPL14
		MRPS18A
		GHITM
		MAD2L1BP
		RPS8
		ERI3
		IPO13
		RPS24
		PCIF1
		YIPF3
		PRPS1
		C9orf78
		ELOVL1
		NTMT1
		SVBP
		DNTTIP1
		SET
		ZMPSTE24
		CAP1
		CHCHD1
		URM1
		PABPC4
		PABPC4
		MACF1
		MRPS16
		DNAJC9
		C9orf16
		RRAGC
		SF3A3
		GNL2
		TRAPPC3
		SH3BGRL
		EIF4EBP2
		PPA1
		PSMB2
		SAR1A
		COX7B
		PBDC1
		GLO1
		ZFAND3
		AK2
		CMTR1
		YARS
		TBC1D22B
		BLCAP
		PPP6C
		DDX50
		EIF3I
		MTCH1
		KPNA6
		MTCH1
		RABGAP1
		PIN4
		RC3H2
		PEF1
		SRSF3
		OGT
		KCTD20
		NDUFA8
		ADO
		SRSF4
		RAB14
		NONO
		RPA2
		STX12
		SCAND1
		C6orf106
		ATP6V1G1
		ROMO1
		ROMO1
		GPN2
		POLE3
		CDC26
		UQCC2
		ZNF593
		SNX12
		GNG10
		MTFR1L
		TMEM50A
		ZNF32
		CSGALNACT2
		CUTA
		PHF1
		BMS1
		RPL11
		TMEM245
		WDR46
		RING1
		SLC39A7
		SLC39A7
		RXRB
		RXRB
		USP48
		SLC38A10
		ITCH
		EIF2S2
		HP1BP3
		PBX2
		MAGED2
		AGPAT1
		NCBP1
		TSR2
		ATF6B
		UBR4
		HABP4
		MFSD14B
		TFDP1
		RCC2
		NINJ1
		SDHB
		SDHD
		MAPRE1
		FBXO42
		NEU1
		LSM2
		VARS
		WAC
		ZBTB17
		POFUT1
		SPEN
		CSNK2B
		C6orf47
		BAG6
		ISCA1
		YME1L1
		TPP2
		CCDC22
		HLA-C
		UBQLN1
		OTUD5
		PPP1R10
		STK24
		KIAA2013
		TIMM17B
		HLA-E
		BMI1
		MAD2L2
		WDR13
		SP2
		PPP1CA
		PPP1R11
		HLA-A
		RACK1
		MTOR
		YIF1A
		CST3
		EXOSC10
		SRM
		DNAJC1
		ARAF
		ARAF
		UBA1
		SF1
		DTD1
		CLN5
		RERE
		HMGN4
		DNAJC11
		PHF13
		KLHL21
		POLR1E
		NDUFB11
		CSNK1A1
		VPS36
		RGP1
		GBA2
		GBA2
		C6orf62
		LRRC47
		USP9X
		TPRG1L
		APRT
		HSPA14
		ATP6AP2
		RER1
		ITM2B
		PRPF18
		DYNLT3
		MED4
		GNB1
		UQCRQ
		UQCRQ
		ESD
		PEX16
		OPTN
		OPTN
		API5
		SDHAF1
		DVL1
		ATL2
		TPT1
		TPT1
		NGRN
		E2F4
		WBP4
		NFX1
		TMEM14B
		EIF1AX
		REEP5
		MRPL33
		BAG1
		IPO7
		CENPB
		PDHA1
		NDUFB6
		NRBP1
		RBM17
		SYAP1
		GDI2
		U2AF1
		CIAO2A
		MRPS26
		TBCA
		RPS6
		RPS6
		ZNF768
		VPS16
		SLTM
		RRAGA
		NAP1L4
		BTF3
		BNIP3L
		TMSB4X
		HADHA
		UBL3
		WRNIP1
		WRNIP1
		SBF1
		IDH3B
		GTF3A
		CD99
		RDH14
		TMEM165
		SNRPB
		SLC25A6
		MRPL23
		SON
		SON
		FKBP1A
		NUP58
		AK3
		CDC37L1
		WIPI2
		DEAF1
		SAP18
		MRFAP1
		BET1L
		CTBP1
		RALBP1
		HMCES
		HSPD1
		RNF20
		SMYD5
		RTF1
		TSN
		EXOSC8
		HMCES
		TMEM87A
		CCNK
		ACTN4
		GAA
		EID2
		RPS9
		RPS9
		PPP2R1A
		PRMT1
		RPL13A
		HDLBP
		HDLBP
		HNRNPUL1
		AKT2
		SIRT2
		DNAJB2
		MPZL1
		TMCO1
		XRCC5
		TCP1
		SNX9
		EEF1B2
		EEF1B2
		SUMO1
		WDR45B
		CCDC50
		SRSF2
		DYNLL1
		RPLP0
		HNRNPA3
		MRPL47
		RNF13
		ZYX
		RPL36A
		RNF7
		PTRH2
		MTPN
		CUL5
		NME2
		LUC7L3
		NAP1L1
[truncated: 834 more rows]
