# Supplementary material for: Rare regulatory mutations disrupt mesenchymal molecular programs driving endocardial cushion formation in bicuspid aortic valve
Source: Nat Commun. 2026 Apr 18;17:3587. doi: 10.1038/s41467-026-71758-5 (PMC13090386; doi:10.1038/s41467-026-71758-5)
Supplement: Supplementary file 5 — Supplementary Data 3 [file 41467_2026_71758_MOESM5_ESM.xlsx]

## Sheet: H3K27ac ChIP-Seq peaks for AECs
chr	start	end
chr1	183670	184241
chr1	777943	780037
chr1	794642	795014
chr1	807313	808226
chr1	816660	817461
chr1	817916	818277
chr1	826235	827902
chr1	904363	905255
chr1	923957	925573
chr1	940483	940742
chr1	941289	941602
chr1	942146	942586
chr1	958282	959534
chr1	960181	961518
chr1	965795	967392
chr1	998893	1002004
chr1	1005139	1005863
chr1	1012757	1015089
chr1	1019183	1021803
chr1	1024888	1025474
chr1	1040454	1040784
chr1	1059159	1059825
chr1	1063865	1064615
chr1	1069151	1069369
chr1	1079393	1079794
chr1	1115314	1116121
chr1	1116414	1116972
chr1	1157527	1159106
chr1	1201028	1201806
chr1	1212268	1213629
chr1	1214814	1215468
chr1	1217642	1218777
chr1	1230238	1232968
chr1	1250487	1251437
chr1	1259933	1262048
chr1	1264611	1264798
chr1	1265136	1265448
chr1	1270713	1274848
chr1	1281752	1282653
chr1	1304848	1306284
chr1	1307183	1309819
chr1	1323354	1323554
chr1	1324113	1326777
chr1	1344446	1344714
chr1	1345044	1346680
chr1	1347374	1350106
chr1	1356895	1357184
chr1	1357807	1358486
chr1	1358935	1359319
chr1	1359952	1360373
chr1	1371703	1372185
chr1	1372452	1372670
chr1	1373811	1376282
chr1	1397614	1401104
chr1	1401505	1401693
chr1	1402262	1403009
chr1	1406076	1408490
chr1	1420037	1420331
chr1	1427576	1427918
chr1	1429985	1431184
chr1	1433236	1434640
chr1	1435434	1435876
chr1	1470905	1473362
chr1	1505160	1506086
chr1	1510994	1513233
chr1	1539282	1541757
chr1	1554555	1554928
chr1	1567138	1567315
chr1	1573211	1575806
chr1	1614842	1617031
chr1	1658713	1660364
chr1	1685219	1687662
chr1	1691498	1691801
chr1	1692240	1693337
chr1	1723709	1725443
chr1	1744818	1745025
chr1	1745554	1746638
chr1	1758490	1759448
chr1	1776534	1779223
chr1	1779813	1780025
chr1	1780252	1780819
chr1	1782005	1783907
chr1	1833828	1834135
chr1	1841562	1842022
chr1	1845942	1848218
chr1	1857174	1860424
chr1	1860629	1860806
chr1	1861144	1861446
chr1	1869422	1869620
chr1	1883145	1883621
chr1	1883664	1884213
chr1	1888625	1892328
chr1	1907021	1910003
chr1	1918851	1919271
chr1	1919763	1919987
chr1	2132804	2134015
chr1	2174551	2174961
chr1	2189040	2191372
chr1	2191867	2193119
chr1	2193375	2196281
chr1	2198402	2200247
chr1	2203892	2204865
chr1	2205297	2206007
chr1	2206798	2209715
chr1	2211841	2215361
chr1	2226376	2235865
chr1	2237713	2238956
chr1	2239845	2241173
chr1	2242013	2242273
chr1	2245589	2249481
chr1	2250522	2250754
chr1	2251543	2252081
chr1	2255103	2256960
chr1	2257400	2259382
chr1	2265828	2266596
chr1	2267279	2268637
chr1	2270147	2271397
chr1	2271961	2272576
chr1	2274513	2277636
chr1	2278050	2280559
chr1	2288998	2296387
chr1	2298371	2302089
chr1	2310782	2316192
chr1	2322046	2322644
chr1	2334834	2335590
chr1	2390640	2393304
chr1	2405344	2406198
chr1	2411618	2414529
chr1	2450952	2454149
chr1	2523168	2524045
chr1	2524843	2526725
chr1	2545720	2550175
chr1	2553837	2558287
chr1	2577807	2579436
chr1	2580605	2582517
chr1	2584735	2588201
chr1	2592686	2593075
chr1	2593594	2594638
chr1	2641803	2643548
chr1	3069373	3071419
chr1	3170816	3171094
chr1	3186801	3187072
chr1	3312472	3314290
chr1	3503042	3503345
chr1	3503784	3505643
chr1	3529099	3531807
chr1	3539133	3540879
chr1	3541449	3544074
chr1	3577623	3578889
chr1	3589918	3591528
chr1	3593543	3594164
chr1	3610343	3612225
chr1	3613206	3614392
chr1	3618727	3620381
chr1	3623839	3626132
chr1	3630213	3631129
chr1	3649438	3650104
chr1	3746629	3747826
chr1	3771993	3773136
chr1	3795459	3797245
chr1	3803429	3805326
chr1	3846246	3847336
chr1	3856152	3858112
chr1	3899398	3901781
chr1	4603803	4604096
chr1	5328710	5329099
chr1	5329535	5329872
chr1	5961588	5961996
chr1	5991318	5992980
chr1	6070055	6070523
chr1	6197460	6200439
chr1	6204556	6206562
chr1	6208992	6209646
chr1	6234433	6236659
chr1	6260133	6261502
chr1	6316011	6316306
chr1	6316664	6317553
chr1	6329832	6330816
chr1	6347491	6349795
chr1	6350127	6350688
chr1	6353481	6354624
chr1	6357491	6360965
chr1	6384678	6386973
chr1	6391929	6394549
chr1	6418821	6421265
chr1	6421781	6425272
chr1	6483294	6487188
chr1	6489297	6495232
chr1	6495945	6497974
chr1	6502123	6502607
chr1	6534975	6535631
chr1	6543534	6548006
chr1	6552774	6555344
chr1	6579350	6582699
chr1	6591321	6592066
chr1	6599512	6605332
chr1	6609729	6610323
chr1	6612298	6616009
chr1	6624746	6626372
chr1	6688177	6688473
chr1	6700734	6702236
chr1	6743373	6744429
chr1	6783630	6786642
chr1	6788779	6789725
chr1	6792170	6792463
chr1	6793880	6797484
chr1	6799234	6801938
chr1	6802815	6804082
chr1	6804641	6805788
chr1	6807595	6808121
chr1	6819632	6820002
chr1	6825993	6826435
chr1	6858897	6861424
chr1	6873130	6873566
chr1	6890193	6890489
chr1	6911687	6912112
chr1	6912427	6913165
chr1	6934834	6936804
chr1	7298279	7300851
chr1	7378781	7380367
chr1	7388496	7389821
chr1	7470739	7472283
chr1	7548972	7550619
chr1	7551547	7553082
chr1	7637672	7638876
chr1	7645164	7645845
chr1	7648459	7650052
chr1	7679923	7681062
chr1	7704273	7704545
chr1	7705123	7705459
chr1	7726406	7727169
chr1	7770847	7772409
chr1	7782978	7784682
chr1	7826691	7827607
chr1	7920486	7921181
chr1	7953697	7954801
chr1	7960669	7963082
chr1	7982407	7983481
chr1	8004148	8007111
chr1	8013054	8013271
chr1	8013729	8018612
chr1	8019046	8029352
chr1	8030388	8030662
chr1	8031044	8033932
chr1	8039828	8041515
chr1	8045151	8049104
chr1	8060708	8063126
chr1	8070387	8071576
chr1	8076233	8079225
chr1	8082386	8085036
chr1	8088205	8092365
chr1	8092992	8099496
chr1	8112533	8114211
chr1	8116250	8123748
chr1	8128729	8129347
chr1	8131392	8131616
chr1	8132508	8135690
chr1	8136306	8139397
chr1	8169080	8170615
chr1	8181133	8184171
chr1	8184463	8184884
chr1	8193645	8196726
chr1	8197037	8198563
chr1	8201292	8202908
chr1	8211207	8213030
chr1	8216866	8218035
chr1	8224162	8225661
chr1	8237547	8239856
chr1	8241301	8241908
chr1	8258496	8260361
chr1	8314013	8314460
chr1	8317703	8318626
chr1	8342981	8344199
chr1	8352271	8353944
chr1	8363744	8363921
chr1	8370863	8371821
chr1	8373211	8374943
chr1	8382899	8383227
chr1	8383972	8384998
chr1	8394045	8398936
chr1	8407176	8414004
chr1	8415277	8416156
chr1	8417454	8418361
chr1	8420384	8425404
chr1	8438857	8439478
chr1	8455377	8458060
chr1	8461571	8461768
chr1	8462405	8464680
chr1	8493686	8494657
chr1	8510346	8510791
chr1	8524775	8526955
chr1	8540053	8541929
chr1	8555103	8555754
chr1	8561295	8562025
chr1	8563306	8563547
chr1	8570192	8573353
chr1	8595868	8605070
chr1	8646687	8650109
chr1	8650424	8653389
chr1	8659267	8663061
chr1	8663293	8664748
chr1	8665194	8668893
chr1	8669217	8672136
chr1	8672189	8672485
chr1	8679057	8679446
chr1	8679521	8679738
chr1	8680676	8681653
chr1	8686430	8687874
chr1	8700725	8704246
chr1	8710615	8714356
chr1	8726288	8726586
chr1	8726869	8727106
chr1	8736260	8738494
chr1	8739859	8740881
chr1	8766635	8767803
chr1	8779990	8780526
chr1	8780747	8781076
chr1	8812400	8819170
chr1	8822567	8823803
chr1	8848489	8848878
chr1	8857066	8861344
chr1	8861901	8862897
chr1	8865687	8866012
chr1	8868789	8869630
chr1	8871050	8880852
chr1	8890118	8890308
chr1	8899170	8901638
chr1	8902511	8904775
chr1	8905176	8906218
chr1	8941515	8942613
chr1	8943453	8944281
chr1	8946863	8947825
chr1	8975794	8976387
chr1	8985316	8988218
chr1	9018495	9019076
chr1	9066975	9067271
chr1	9128295	9129825
chr1	9161510	9167239
chr1	9180654	9183779
chr1	9196386	9196625
chr1	9210718	9211027
chr1	9211345	9211595
chr1	9211707	9212102
chr1	9232992	9236157
chr1	9239079	9241043
chr1	9275949	9276142
chr1	9280583	9280999
chr1	9289684	9291067
chr1	9291702	9295717
chr1	9300256	9300806
chr1	9301653	9304026
chr1	9315668	9316372
chr1	9316888	9319219
chr1	9338207	9339465
chr1	9340270	9342338
chr1	9361680	9362019
chr1	9371479	9372265
chr1	9373190	9374525
chr1	9376201	9377683
chr1	9396966	9403329
chr1	9412709	9414815
chr1	9428365	9429565
chr1	9435074	9436388
chr1	9437921	9439399
chr1	9440934	9442883
chr1	9538922	9540701
chr1	9542034	9543068
chr1	9561110	9562340
chr1	9588286	9590303
chr1	9592148	9594425
chr1	9686811	9688484
chr1	9689038	9690354
chr1	9718899	9719685
chr1	9755729	9756040
chr1	9822606	9824609
chr1	9865081	9866586
chr1	9875105	9875365
chr1	9888905	9894792
chr1	9900476	9900991
chr1	9909158	9910321
chr1	9910628	9911625
chr1	9942035	9944274
chr1	9949867	9951012
chr1	10032228	10034837
chr1	10064405	10065398
chr1	10066278	10067765
chr1	10074797	10074983
chr1	10107607	10108609
chr1	10209302	10212838
chr1	10213214	10213845
chr1	10216342	10217388
chr1	10217661	10218512
chr1	10230328	10230823
chr1	10243064	10243261
chr1	10250947	10251175
chr1	10251428	10251679
chr1	10280962	10281130
chr1	10300443	10300737
chr1	10339193	10340677
chr1	10377383	10381429
chr1	10387565	10388755
chr1	10398088	10405056
chr1	10410971	10411199
chr1	10412760	10417345
chr1	10428315	10428788
chr1	10429108	10431675
chr1	10451379	10451708
chr1	10457418	10460374
chr1	10471282	10473065
chr1	10474519	10475931
chr1	10494627	10495668
chr1	10509515	10511978
chr1	10527706	10530303
chr1	10574884	10576346
chr1	10596170	10597524
chr1	10638486	10639104
chr1	10693603	10695258
chr1	11011874	11014117
chr1	11025917	11026278
chr1	11058609	11061467
chr1	11098098	11100449
chr1	11132801	11133140
chr1	11134884	11135341
chr1	11138206	11139892
chr1	11146440	11148710
chr1	11156475	11156798
chr1	11157877	11159360
chr1	11196114	11197836
chr1	11207206	11208573
chr1	11236256	11238135
chr1	11261491	11263374
chr1	11267200	11268643
chr1	11272406	11275054
chr1	11275558	11275762
chr1	11280471	11282657
chr1	11458390	11459842
chr1	11478818	11479402
chr1	11595064	11595956
chr1	11598010	11598969
chr1	11654578	11655365
chr1	11664219	11664903
chr1	11680409	11681973
chr1	11719451	11719860
chr1	11730459	11731256
chr1	11731574	11732244
chr1	11735716	11737657
chr1	11746369	11747374
chr1	11784824	11785603
chr1	11787546	11788156
chr1	11788917	11792029
chr1	11795091	11795369
chr1	11795750	11799836
chr1	11799889	11800225
chr1	11801687	11808782
chr1	11820214	11823093
chr1	11841180	11842906
chr1	11907581	11910310
chr1	11918553	11919353
chr1	11923579	11924226
chr1	11924565	11936457
chr1	11936982	11938087
chr1	11938250	11939326
chr1	11952538	11952772
chr1	11960711	11961779
chr1	11979400	11981401
chr1	11981661	11982292
chr1	11985171	11986610
chr1	12018841	12020606
chr1	12125158	12126373
chr1	12132244	12133845
chr1	12143184	12144622
chr1	12146116	12149073
chr1	12153323	12153720
chr1	12161039	12162779
chr1	12166372	12169311
chr1	12173403	12173715
chr1	12174315	12176075
chr1	12176943	12180042
chr1	12181662	12182333
chr1	12182650	12183064
chr1	12183670	12187115
chr1	12187508	12187993
chr1	12188787	12189416
chr1	12206951	12207583
chr1	12208250	12208819
chr1	12229964	12231767
chr1	12296130	12297417
chr1	12309844	12310151
chr1	12397195	12399020
chr1	12405255	12408477
chr1	12422475	12424983
chr1	12432414	12438136
chr1	12449178	12449953
chr1	12451556	12451803
chr1	12453241	12457689
chr1	12460170	12462349
chr1	12477754	12479551
chr1	12479916	12482087
chr1	12496293	12497088
chr1	12501331	12502250
chr1	12509777	12510666
chr1	12540157	12540334
chr1	12549152	12550589
chr1	12594925	12597459
chr1	12598484	12599851
chr1	12601210	12605337
chr1	12614868	12619977
chr1	12636479	12636867
chr1	13699688	13701142
chr1	13748476	13751178
chr1	13780925	13781655
chr1	13781785	13782872
chr1	14924135	14925329
chr1	14945227	14946943
chr1	14968128	14969422
chr1	14970492	14970703
chr1	14996669	14997067
chr1	15006032	15006297
chr1	15007099	15010246
chr1	15020958	15021993
chr1	15022924	15023355
chr1	15046316	15046669
chr1	15152515	15154871
chr1	15159075	15159303
chr1	15168222	15169010
chr1	15172137	15172653
chr1	15177048	15180756
chr1	15187360	15190226
chr1	15199744	15201584
chr1	15217477	15219357
chr1	15247210	15247396
chr1	15258096	15258518
chr1	15258570	15259072
chr1	15259871	15262479
chr1	15323215	15323642
chr1	15328342	15329565
chr1	15336338	15342954
chr1	15343734	15344020
chr1	15350914	15353554
chr1	15356519	15357497
chr1	15370556	15371481
chr1	15407415	15407778
chr1	15409262	15420147
chr1	15420333	15420882
chr1	15426430	15426616
chr1	15433262	15433604
chr1	15492619	15494790
chr1	15514613	15516416
chr1	15523465	15527789
chr1	15571842	15572565
chr1	15584431	15585183
chr1	15603031	15604028
chr1	15616353	15621537
chr1	15656567	15657884
chr1	15683654	15685859
chr1	15691500	15692814
chr1	15696703	15697793
chr1	15702924	15704286
chr1	15741588	15741924
chr1	15747047	15752128
chr1	15755681	15767432
chr1	15775164	15776198
chr1	15777879	15778250
chr1	15780187	15781718
chr1	15785569	15785754
chr1	15786397	15787204
chr1	15788374	15789050
chr1	15792320	15793515
chr1	15793886	15801304
chr1	15832687	15836671
chr1	15846787	15852595
chr1	15884188	15887468
chr1	15892818	15894045
chr1	15900712	15901024
chr1	15915645	15916960
chr1	15922962	15923852
chr1	15936770	15940298
chr1	15948088	15955396
chr1	15955737	15960868
chr1	15964623	15967116
chr1	15974913	15976548
chr1	16013030	16013260
chr1	16017894	16018293
chr1	16048774	16048963
chr1	16073254	16073897
chr1	16075425	16075611
chr1	16075804	16076665
chr1	16079102	16079534
chr1	16082098	16082416
chr1	16085659	16086004
chr1	16088186	16089708
chr1	16106606	16107041
chr1	16122314	16122729
chr1	16123538	16124776
chr1	16128603	16128816
chr1	16131571	16131994
chr1	16133292	16134935
chr1	16134966	16135382
chr1	16135713	16136589
chr1	16136910	16142968
chr1	16143306	16157708
chr1	16163687	16165170
chr1	16165387	16165667
chr1	16167190	16168320
chr1	16172485	16177490
chr1	16178520	16179178
chr1	16179617	16183240
chr1	16183864	16185246
chr1	16186566	16187907
chr1	16205892	16207817
chr1	16216939	16217402
chr1	16217733	16217993
chr1	16236393	16238293
chr1	16244203	16244469
chr1	16246997	16251015
chr1	16265658	16269001
chr1	16270054	16271795
chr1	16278480	16279822
chr1	16292945	16293278
chr1	16293484	16294368
chr1	16297074	16297404
chr1	16298616	16299430
chr1	16324371	16324776
chr1	16348581	16349155
chr1	16350659	16353473
chr1	16363657	16365805
chr1	16366321	16369563
chr1	16370029	16373338
chr1	16373854	16377447
chr1	16379076	16379513
chr1	16383388	16383574
chr1	16384625	16385121
chr1	16385645	16387731
chr1	16391459	16392631
chr1	16395818	16398071
chr1	16440232	16443070
chr1	16450318	16450498
chr1	16498258	16500060
chr1	16513543	16515015
chr1	16520797	16521441
chr1	16612255	16614090
chr1	16643094	16643263
chr1	16643763	16645501
chr1	16872728	16872960
chr1	16888718	16890051
chr1	16895194	16897186
chr1	16903051	16906398
chr1	16907362	16907538
chr1	16907840	16908148
chr1	16913449	16915139
chr1	16921378	16922259
chr1	16960373	16961612
chr1	16967191	16968121
chr1	16978360	16982312
chr1	16983805	16985958
chr1	17009999	17012180
chr1	17016110	17016365
chr1	17045601	17046657
chr1	17052378	17052663
chr1	17052675	17054837
chr1	17122538	17123084
chr1	17126041	17126369
chr1	17126966	17130316
chr1	17168246	17168643
chr1	17190314	17190739
chr1	17232759	17235052
chr1	17236038	17237058
chr1	17250861	17251716
chr1	17429508	17430739
chr1	17436235	17440374
chr1	17539483	17540739
chr1	17545248	17545495
chr1	17569322	17569772
chr1	18901978	18903582
chr1	18906464	18909216
chr1	18909557	18910084
chr1	18912651	18915666
chr1	18921656	18925767
chr1	18926015	18929944
chr1	18932744	18933243
chr1	18936271	18936486
chr1	18936550	18936800
chr1	18938409	18939550
chr1	18939744	18940271
chr1	18941075	18943886
chr1	18944141	18946330
chr1	18946958	18948003
chr1	18948291	18952654
chr1	18953762	18957479
chr1	18972238	18973629
chr1	19010250	19012469
chr1	19079608	19084814
chr1	19087254	19087559
chr1	19132380	19133158
chr1	19155299	19158912
chr1	19162871	19164321
chr1	19179828	19180412
chr1	19192898	19193351
chr1	19202333	19202509
chr1	19203170	19205272
chr1	19208036	19211959
chr1	19217461	19218324
chr1	19220035	19220251
chr1	19239755	19241272
chr1	19250894	19253081
chr1	19256498	19257791
chr1	19310998	19313398
chr1	19315073	19316180
chr1	19360445	19360757
chr1	19385825	19386799
chr1	19390768	19392086
chr1	19402012	19402250
chr1	19423273	19424021
chr1	19426810	19427287
chr1	19429260	19431248
chr1	19434600	19439193
chr1	19440440	19441890
chr1	19442458	19442798
chr1	19445361	19446641
chr1	19448224	19451765
chr1	19454763	19455145
chr1	19455975	19456243
chr1	19456624	19459093
chr1	19467147	19467391
chr1	19467892	19470183
chr1	19474143	19474607
chr1	19475367	19478120
chr1	19482161	19482515
chr1	19483080	19487105
chr1	19501864	19506668
chr1	19508768	19509624
chr1	19596328	19598308
chr1	19643687	19646496
chr1	19648427	19648645
chr1	19650353	19652957
chr1	19763097	19767012
chr1	19799042	19800745
chr1	19881992	19883557
chr1	19889232	19890279
chr1	19892002	19893507
chr1	19948640	19949054
chr1	20030640	20031116
chr1	20064378	20064561
chr1	20080307	20080592
chr1	20080911	20081098
chr1	20110490	20111315
chr1	20152153	20152466
chr1	20380416	20380685
chr1	20390174	20390511
chr1	20405810	20407060
chr1	20410861	20411242
chr1	20426766	20427470
chr1	20483526	20487235
chr1	20493247	20497085
chr1	20504910	20505175
chr1	20505398	20506095
chr1	20507021	20508584
chr1	20577910	20578611
chr1	20588643	20590616
chr1	20597096	20598416
chr1	20600608	20602063
chr1	20604566	20604953
chr1	20606944	20608086
chr1	20613500	20614659
chr1	20633132	20634591
chr1	20660130	20662301
chr1	20665572	20666597
chr1	20696519	20697491
chr1	20731850	20733910
chr1	20738733	20740161
chr1	20784883	20788677
chr1	20846675	20848980
chr1	20883709	20884035
chr1	20982205	20982879
chr1	20997689	20998437
chr1	21021141	21023538
chr1	21066690	21067205
chr1	21072080	21073585
chr1	21076109	21077962
chr1	21089450	21091785
chr1	21097627	21098819
chr1	21100487	21100675
chr1	21100994	21102321
chr1	21114641	21115857
chr1	21123190	21125060
chr1	21149386	21150818
chr1	21151839	21152168
chr1	21171117	21171424
chr1	21174143	21177553
chr1	21192004	21192998
chr1	21220691	21221673
chr1	21229257	21230497
chr1	21237957	21238825
chr1	21249515	21249822
chr1	21251824	21256718
chr1	21257104	21258970
chr1	21259500	21273194
chr1	21273520	21283424
chr1	21283598	21285738
chr1	21286130	21287569
chr1	21287793	21297590
chr1	21298090	21301162
chr1	21301617	21306143
chr1	21306957	21309730
chr1	21311026	21311392
chr1	21312404	21315187
chr1	21315319	21315788
chr1	21316956	21328312
chr1	21329247	21332580
chr1	21332870	21346387
chr1	21361640	21362848
chr1	21368048	21368550
chr1	21439506	21440759
chr1	21454365	21454581
chr1	21574510	21575218
chr1	21703186	21704394
chr1	21704761	21705709
chr1	21706898	21707512
chr1	21721031	21722901
chr1	21730363	21731008
chr1	21746238	21747207
chr1	21761527	21761835
chr1	21762163	21762651
chr1	21763108	21767221
chr1	21772738	21776887
chr1	21777408	21777578
chr1	21778078	21784577
chr1	21811759	21812893
chr1	21814299	21814962
chr1	21815322	21819370
chr1	21819831	21820340
chr1	21821531	21822511
chr1	21822848	21823129
chr1	21823611	21825683
chr1	21825965	21826691
chr1	21827604	21827867
chr1	21829522	21830236
chr1	21832430	21834959
chr1	21835393	21835696
chr1	21841216	21841432
chr1	21841808	21842030
chr1	21842366	21843729
chr1	21844059	21844760
chr1	21846353	21847067
chr1	21848210	21848642
chr1	21848981	21849225
chr1	21852065	21853409
chr1	21853916	21854377
chr1	21856027	21862829
chr1	21863627	21877249
chr1	21877784	21882220
chr1	21882563	21884791
chr1	21885737	21887565
chr1	21887873	21948015
chr1	21955161	21964675
chr1	21965913	21966241
chr1	21967072	21967693
chr1	21968469	21976497
chr1	21980923	21981153
chr1	21994058	21994779
chr1	21995162	22001137
chr1	22005058	22006012
chr1	22018289	22020441
chr1	22023964	22026782
chr1	22031475	22032463
chr1	22039499	22040400
chr1	22052109	22056205
chr1	22058304	22059040
chr1	22059937	22060744
chr1	22066435	22066715
chr1	22072706	22073099
chr1	22074550	22075173
chr1	22075651	22076473
chr1	22088452	22091601
chr1	22091931	22093528
chr1	22101208	22103637
chr1	22106491	22106891
chr1	22108690	22109062
chr1	22111431	22113146
chr1	22113174	22115900
chr1	22132070	22133236
chr1	22142568	22143013
chr1	22143243	22143483
chr1	22273293	22274531
chr1	22348233	22348846
chr1	22412266	22412589
chr1	22412963	22413577
chr1	22451231	22453169
chr1	22487047	22488740
chr1	22500226	22500501
chr1	22677151	22678443
chr1	22702239	22704504
chr1	22710072	22713270
chr1	22738863	22740737
chr1	22742204	22743093
chr1	22744732	22752392
chr1	22752898	22756912
chr1	22817545	22817835
chr1	22820673	22821114
chr1	22821369	22821825
chr1	22826585	22827296
chr1	22831436	22832916
chr1	22850124	22851399
chr1	22861520	22862176
chr1	22876289	22877667
chr1	22879711	22880657
chr1	22887455	22887714
chr1	22887958	22889715
chr1	22975941	22976494
chr1	23018896	23021446
chr1	23049932	23050761
chr1	23068809	23070196
chr1	23071734	23072414
chr1	23095667	23096428
chr1	23097231	23097479
chr1	23097794	23105569
chr1	23109520	23110465
chr1	23111912	23117109
chr1	23118891	23120680
chr1	23122227	23123824
chr1	23126164	23133643
chr1	23148375	23149798
chr1	23160518	23160741
chr1	23160750	23160980
chr1	23163205	23163996
chr1	23164450	23165641
chr1	23165938	23166350
chr1	23166806	23170718
chr1	23171454	23172003
chr1	23176749	23178994
chr1	23184538	23184916
chr1	23188675	23188877
chr1	23194896	23195263
chr1	23196158	23199274
chr1	23216897	23217810
chr1	23224406	23226196
chr1	23272898	23274942
chr1	23276713	23277438
chr1	23282654	23284446
chr1	23288161	23294047
chr1	23294657	23295014
chr1	23296106	23296556
chr1	23301211	23301702
chr1	23302178	23306602
chr1	23307553	23307812
chr1	23319472	23319849
chr1	23340143	23345745
chr1	23367334	23372190
chr1	23376773	23378530
chr1	23383792	23385483
chr1	23393931	23394117
chr1	23394412	23394706
chr1	23400919	23401263
chr1	23402610	23404583
chr1	23411281	23411569
chr1	23424416	23425041
chr1	23470286	23470518
chr1	23483642	23485125
chr1	23497300	23497729
chr1	23527845	23529072
chr1	23530376	23531819
chr1	23539566	23539932
chr1	23547240	23549482
chr1	23553137	23563899
chr1	23567788	23569195
chr1	23576332	23578999
chr1	23580734	23582167
chr1	23592732	23592974
chr1	23619421	23619680
chr1	23634636	23635841
chr1	23637235	23637551
chr1	23691416	23694439
chr1	23698335	23698560
chr1	23742716	23745552
chr1	23777544	23780769
chr1	23789212	23793120
chr1	23794864	23795128
chr1	23795977	23796376
chr1	23798598	23801613
chr1	23824626	23825980
chr1	23867741	23869048
chr1	23951418	23952469
chr1	23954637	23955973
chr1	23958241	23962100
chr1	23964578	23964985
chr1	23976139	23976533
chr1	23976877	23981617
chr1	23984099	23985258
chr1	24007463	24009492
chr1	24018327	24019971
chr1	24108157	24109483
chr1	24110853	24111881
chr1	24150381	24150585
chr1	24202115	24202449
chr1	24284164	24284391
chr1	24294114	24294923
chr1	24321985	24322266
chr1	24384158	24385275
chr1	24389181	24390151
chr1	24390906	24392479
chr1	24393942	24394119
chr1	24409456	24410064
chr1	24413016	24414091
chr1	24415399	24416846
chr1	24418668	24419714
chr1	24502383	24503483
chr1	24641489	24645043
chr1	24673099	24673350
chr1	24683047	24684808
chr1	24688411	24689651
chr1	24694048	24696684
chr1	24699324	24700273
chr1	24702583	24702878
chr1	24703867	24709225
chr1	24709620	24710750
chr1	24714893	24715213
chr1	24716487	24716771
chr1	24718105	24722125
chr1	24722331	24728200
chr1	24729868	24731538
chr1	24735289	24736747
chr1	24742471	24743009
chr1	24743388	24755889
chr1	24757187	24758126
chr1	24758424	24758751
chr1	24761906	24763436
chr1	24764099	24773408
chr1	24775335	24775583
chr1	24776086	24777414
chr1	24778558	24778866
chr1	24779470	24779723
chr1	24780015	24780381
chr1	24786020	24786665
chr1	24790458	24790986
chr1	24792706	24794522
chr1	24795201	24795992
chr1	24801168	24801550
chr1	24802163	24811030
chr1	24813469	24814578
chr1	24822035	24823730
chr1	24825892	24832199
chr1	24836668	24837075
chr1	24847430	24849155
chr1	24850054	24850253
chr1	25094639	25095049
chr1	25227283	25228886
chr1	25231344	25233703
chr1	25238957	25241131
chr1	25245521	25248398
chr1	25259207	25261344
chr1	25266532	25267019
chr1	25267319	25268393
chr1	25320753	25320996
chr1	25329000	25331475
chr1	25336463	25340416
chr1	25341662	25341988
chr1	25360548	25362499
chr1	25371528	25371881
chr1	25429659	25432331
chr1	25433283	25434143
chr1	25435214	25436342
chr1	25461480	25462301
chr1	25467383	25470360
chr1	25532118	25533247
chr1	25543192	25545071
chr1	25548887	25551183
chr1	25558731	25559951
chr1	25560324	25562029
chr1	25562208	25562668
chr1	25568659	25568881
chr1	25615978	25618148
chr1	25631108	25631603
chr1	25631964	25632312
chr1	25642408	25642639
chr1	25657062	25657263
chr1	25694488	25696795
chr1	25728166	25728449
chr1	25730201	25730786
chr1	25742990	25744210
chr1	25765758	25766174
chr1	25799177	25801683
chr1	25802066	25808314
chr1	25810008	25811294
chr1	25817730	25818286
chr1	25818612	25821406
chr1	25848542	25849248
chr1	25858874	25860676
chr1	25861071	25861805
chr1	25874610	25876157
chr1	25892225	25892987
chr1	25895377	25896978
chr1	25903089	25907013
chr1	25922519	25923595
chr1	25958340	25958573
chr1	25996765	25998749
chr1	26035149	26036322
chr1	26102044	26103226
chr1	26110514	26113122
chr1	26122830	26124117
chr1	26155839	26157370
chr1	26158416	26162362
chr1	26164366	26164591
chr1	26169446	26170740
chr1	26233648	26235487
chr1	26237252	26238091
chr1	26274422	26282861
chr1	26283159	26285738
chr1	26302585	26303044
chr1	26305907	26307133
chr1	26350706	26351392
chr1	26431632	26433471
chr1	26435062	26435315
chr1	26471826	26473993
chr1	26500099	26501858
chr1	26529263	26530520
chr1	26541723	26541978
chr1	26619317	26622311
chr1	26691876	26698944
chr1	26699359	26699545
chr1	26702179	26703592
chr1	26705419	26706997
chr1	26713219	26713720
chr1	26716541	26716847
chr1	26719045	26719277
chr1	26722316	26724491
chr1	26733788	26734066
chr1	26734304	26734642
chr1	26739530	26739938
chr1	26740788	26741298
chr1	26742814	26746567
chr1	26748080	26748584
chr1	26750284	26750597
chr1	26751437	26754493
chr1	26767740	26768110
chr1	26768287	26769667
chr1	26770597	26773971
chr1	26783515	26789563
chr1	26799651	26800691
chr1	26826124	26828010
chr1	26838779	26839311
chr1	26848363	26849974
chr1	26864393	26866369
chr1	26888869	26890914
chr1	26899604	26901019
chr1	26921179	26925574
chr1	26937719	26938345
chr1	26940110	26940417
chr1	26949192	26949687
chr1	26949785	26950198
chr1	26961365	26962534
chr1	26990306	26992054
chr1	26992912	26994936
chr1	26997432	26998580
chr1	26998978	27000766
chr1	27012674	27013694
chr1	27017743	27019001
chr1	27021585	27022087
chr1	27031188	27032368
chr1	27033504	27033770
chr1	27035498	27036349
chr1	27098976	27099213
chr1	27099540	27100386
chr1	27109467	27113713
chr1	27115988	27118202
chr1	27119442	27124394
chr1	27124624	27124944
chr1	27130420	27131441
chr1	27133697	27134891
chr1	27136515	27137915
chr1	27142165	27143041
chr1	27143342	27143746
chr1	27145483	27145885
chr1	27146215	27146583
chr1	27152088	27155910
chr1	27159679	27160165
chr1	27161249	27162261
chr1	27233969	27235771
chr1	27247273	27247772
chr1	27299906	27300210
chr1	27321752	27323799
chr1	27326323	27327120
chr1	27332144	27332410
chr1	27349553	27349993
chr1	27364763	27367852
chr1	27388629	27393455
chr1	27394828	27397608
chr1	27402784	27404743
chr1	27404878	27405433
chr1	27406101	27406471
chr1	27410963	27411358
chr1	27411701	27412122
chr1	27416287	27419492
chr1	27421956	27422355
chr1	27423042	27424074
chr1	27424664	27434838
chr1	27435823	27437681
chr1	27438953	27439310
chr1	27444948	27445197
chr1	27451147	27451990
chr1	27455354	27455928
chr1	27459314	27461399
chr1	27461402	27461579
chr1	27462058	27462276
chr1	27463655	27464753
chr1	27473568	27473831
chr1	27477190	27477477
chr1	27481488	27482977
chr1	27486205	27487391
chr1	27487681	27492760
chr1	27503812	27505509
chr1	27521226	27521735
chr1	27522590	27523173
chr1	27540063	27540933
chr1	27541310	27541551
chr1	27542057	27543803
chr1	27545712	27545943
chr1	27546960	27547197
chr1	27555724	27558161
chr1	27564157	27564530
chr1	27568303	27568986
chr1	27574741	27578105
chr1	27588129	27588457
chr1	27588799	27589277
chr1	27589907	27590527
chr1	27598032	27600518
chr1	27601271	27604500
chr1	27606648	27606844
chr1	27624982	27625158
chr1	27630674	27635170
chr1	27650563	27651081
chr1	27659167	27660656
chr1	27662431	27663270
chr1	27669416	27669646
chr1	27671490	27673318
chr1	27725150	27725610
chr1	27725948	27727680
chr1	27771847	27776735
chr1	27777752	27778198
chr1	27778793	27779548
chr1	27783594	27791582
chr1	27792889	27793747
chr1	27794160	27794530
chr1	27795311	27796002
chr1	27829906	27833402
chr1	27862815	27864368
chr1	27872533	27873787
chr1	27874113	27874580
chr1	27874905	27875685
chr1	27913570	27915105
chr1	27959038	27961847
chr1	27979205	27980088
chr1	27991086	27994726
chr1	28004846	28005177
chr1	28028225	28030089
chr1	28044830	28047243
chr1	28058414	28058859
chr1	28062311	28068132
chr1	28076459	28076646
chr1	28078918	28079797
chr1	28087154	28089457
chr1	28104870	28105173
chr1	28110512	28111612
chr1	28112409	28113371
chr1	28159874	28162182
chr1	28172307	28173421
chr1	28190875	28191123
chr1	28232091	28233529
chr1	28235518	28237218
chr1	28243392	28245022
chr1	28246242	28249193
chr1	28258568	28261066
chr1	28328448	28330033
chr1	28346028	28346864
chr1	28369272	28370919
chr1	28373325	28373495
chr1	28395061	28395818
chr1	28409965	28410437
chr1	28416431	28418383
chr1	28420732	28423369
chr1	28424029	28424557
chr1	28433930	28434191
chr1	28436739	28441944
chr1	28447484	28448553
chr1	28448830	28452086
chr1	28452207	28453027
chr1	28453310	28461153
chr1	28461552	28462450
chr1	28470321	28472432
chr1	28500401	28501600
chr1	28501656	28502040
chr1	28505051	28514265
chr1	28517692	28519616
chr1	28552339	28554366
chr1	28574654	28574944
chr1	28578900	28583383
chr1	28592312	28592989
chr1	28594288	28595275
chr1	28601931	28602323
chr1	28641670	28644444
chr1	28647446	28649575
chr1	28667807	28670130
chr1	28736015	28740415
chr1	28744782	28744998
chr1	28745818	28747030
chr1	28750096	28752577
chr1	28775357	28775585
chr1	28785349	28785860
chr1	28883684	28885703
chr1	28886775	28888495
chr1	28898366	28898740
chr1	28913984	28915234
chr1	28925988	28928932
chr1	28971968	28973307
chr1	28986139	28987190
chr1	29122021	29122213
chr1	29123344	29123554
chr1	29123989	29125265
chr1	29156614	29157581
chr1	29176557	29177147
chr1	29179066	29182895
chr1	29201785	29203303
chr1	29230287	29231479
chr1	29236529	29236757
chr1	29237464	29237961
chr1	29259825	29260027
chr1	29383195	29385573
chr1	29562986	29564181
chr1	29591156	29591725
chr1	29687680	29689834
chr1	29706647	29713945
chr1	29875207	29875505
chr1	29875950	29876308
chr1	29983309	29985901
chr1	30008427	30009023
chr1	30009355	30010211
chr1	30012332	30013066
chr1	30083507	30085030
chr1	30717733	30718414
chr1	30718743	30719432
chr1	30741149	30741726
chr1	30756348	30758436
chr1	30809884	30810244
chr1	30823563	30824805
chr1	30846934	30848133
chr1	30879479	30879661
chr1	30901942	30902798
chr1	30907928	30909201
chr1	30934279	30935209
chr1	30942370	30942550
chr1	30966023	30967817
chr1	30973832	30974812
chr1	30975801	30976996
chr1	30977632	30977996
chr1	31007046	31008747
chr1	31040480	31040838
chr1	31047420	31048278
chr1	31062963	31066368
chr1	31154537	31156112
chr1	31162487	31162836
chr1	31170387	31171368
chr1	31272265	31272456
chr1	31272705	31273523
chr1	31295815	31298363
chr1	31305694	31307191
chr1	31373066	31373707
chr1	31394615	31395021
chr1	31412942	31414104
chr1	31422320	31422785
chr1	31444455	31444773
chr1	31549136	31552160
chr1	31553730	31554771
chr1	31562370	31565366
chr1	31572453	31589916
chr1	31590460	31591028
chr1	31594580	31598177
chr1	31600253	31600668
chr1	31617664	31618307
chr1	31641154	31641432
chr1	31643467	31645725
chr1	31669720	31670693
chr1	31689650	31690576
chr1	31701382	31701665
chr1	31703769	31704616
chr1	31707480	31707683
chr1	31712487	31712835
chr1	31713222	31713452
chr1	31714229	31715767
chr1	31760701	31760929
chr1	31763846	31764348
chr1	31787829	31789779
chr1	31795604	31800276
chr1	31801776	31804047
chr1	31815767	31816012
chr1	31889288	31889911
chr1	31910980	31911179
chr1	31921433	31921677
chr1	31923640	31927215
chr1	31927523	31927925
chr1	31928596	31939303
chr1	31943831	31945472
chr1	31954180	31956976
chr1	31982459	31982776
chr1	31984103	31985858
chr1	32001905	32002845
chr1	32009270	32009503
chr1	32012845	32016659
chr1	32019246	32019483
chr1	32019923	32020444
chr1	32020891	32021466
chr1	32022783	32024085
chr1	32025229	32025656
chr1	32031609	32032354
chr1	32052015	32052273
chr1	32060785	32061706
chr1	32062157	32077453
chr1	32101001	32101824
chr1	32107287	32109781
chr1	32109840	32110387
chr1	32115500	32117308
chr1	32121003	32121353
chr1	32121741	32122193
chr1	32128658	32128913
chr1	32138754	32139761
chr1	32171926	32173662
chr1	32178970	32182834
chr1	32185757	32186531
chr1	32196087	32196561
chr1	32197104	32197344
chr1	32199809	32202094
chr1	32205197	32206387
chr1	32215608	32217171
chr1	32221163	32224423
chr1	32224794	32225353
chr1	32227875	32228165
chr1	32232987	32233472
chr1	32235310	32237905
chr1	32239913	32243496
chr1	32245412	32251837
chr1	32252228	32252723
chr1	32265397	32268266
chr1	32290479	32293624
chr1	32315180	32315606
chr1	32316251	32316591
chr1	32321341	32322668
chr1	32332065	32333158
chr1	32333515	32336349
chr1	32348647	32350125
chr1	32350452	32352651
chr1	32353184	32353979
chr1	32361696	32362419
chr1	32391481	32395746
chr1	32401077	32401478
chr1	32454555	32454825
chr1	32455094	32455346
chr1	32460409	32460978
chr1	32485034	32487719
chr1	32495726	32497262
chr1	32499143	32503201
chr1	32520672	32521051
chr1	32533338	32534953
chr1	32538857	32540928
chr1	32545357	32545868
chr1	32546251	32547931
chr1	32549204	32550681
chr1	32566828	32567576
chr1	32611767	32613294
chr1	32617765	32618570
chr1	32649364	32652489
chr1	32683707	32684984
chr1	32694750	32695853
chr1	32701550	32703525
chr1	32711989	32712902
chr1	32724535	32726073
chr1	32741061	32744288
chr1	32753659	32754284
chr1	32761512	32761998
chr1	32767751	32768021
chr1	32774313	32776620
chr1	32780940	32781250
chr1	32781425	32783249
chr1	32785974	32788215
chr1	32788515	32790078
chr1	32792072	32792354
chr1	32795048	32796877
chr1	32797203	32797511
chr1	32814177	32815198
chr1	32815421	32819085
chr1	32861554	32861755
chr1	32861982	32862182
chr1	32893214	32893449
chr1	32900805	32901964
chr1	32933211	32935342
chr1	32935788	32936859
chr1	32937334	32937700
chr1	32938825	32942412
chr1	32948409	32950226
chr1	32952240	32954704
chr1	32955356	32955610
chr1	32960338	32960641
chr1	32960846	32965339
chr1	32972627	32973511
chr1	32979920	32983756
chr1	32987699	32990944
chr1	32990979	32991178
chr1	32991635	32993042
chr1	32993950	32994127
chr1	32995462	33001525
chr1	33003505	33003712
chr1	33004092	33007811
chr1	33009201	33012172
chr1	33035477	33037511
chr1	33080775	33081619
chr1	33126670	33128081
chr1	33181082	33182118
chr1	33255369	33258445
chr1	33327757	33328143
chr1	33328467	33328785
chr1	33331784	33332342
chr1	33332473	33335842
chr1	33337453	33350856
chr1	33361332	33362038
chr1	33364649	33364874
chr1	33420528	33422161
chr1	33424273	33424732
chr1	33430163	33431111
chr1	33432998	33434687
chr1	33442844	33444161
chr1	33458195	33458940
chr1	33471880	33473216
chr1	34164948	34165145
chr1	34267909	34268227
chr1	34268519	34269022
chr1	34792958	34794725
chr1	34795134	34795761
chr1	34796147	34796649
chr1	34796843	34797321
chr1	34800028	34800247
chr1	34824709	34826475
chr1	34831380	34831808
chr1	34832060	34832692
chr1	34835436	34836208
chr1	34842042	34846457
chr1	34850840	34852625
chr1	34852942	34854527
chr1	34857844	34860258
chr1	34865751	34866813
chr1	34983790	34986413
chr1	35029883	35032377
chr1	35046503	35048239
chr1	35061828	35063936
chr1	35078700	35080621
chr1	35085007	35086032
chr1	35115276	35115562
chr1	35120617	35121158
chr1	35121956	35122321
chr1	35189278	35193993
chr1	35264782	35265015
chr1	35268333	35270415
chr1	35286512	35289923
chr1	35369402	35371003
chr1	35377316	35377576
chr1	35418623	35418890
chr1	35448124	35448606
chr1	35448885	35449465
chr1	35451444	35453031
chr1	35454349	35454533
chr1	35454680	35455565
chr1	35468287	35468541
chr1	35505477	35507125
chr1	35554452	35554802
chr1	35556454	35558860
chr1	35636803	35638797
chr1	35640542	35642682
chr1	35717194	35719643
chr1	35761363	35763760
chr1	35768176	35770437
chr1	35773999	35774699
chr1	35807510	35809593
chr1	35883128	35884027
chr1	35930022	35932860
chr1	35942412	35942595
chr1	35944963	35945764
chr1	36007771	36010037
chr1	36034461	36035366
chr1	36083887	36084536
chr1	36088371	36090470
chr1	36094000	36094365
chr1	36095918	36096138
chr1	36096349	36096547
chr1	36098630	36099141
chr1	36114699	36115825
chr1	36124948	36125526
chr1	36133794	36138176
chr1	36140138	36141545
chr1	36141994	36142293
chr1	36147746	36152816
chr1	36155030	36163787
chr1	36165723	36166153
chr1	36166704	36166879
chr1	36168431	36168708
chr1	36170175	36170678
chr1	36171215	36171627
chr1	36171996	36174327
chr1	36174813	36175874
chr1	36186916	36188434
chr1	36199874	36200813
chr1	36223042	36226595
chr1	36230801	36231924
chr1	36240160	36240432
chr1	36247699	36249161
chr1	36266282	36266568
chr1	36272321	36272774
chr1	36285229	36285579
chr1	36298595	36301289
chr1	36306197	36307565
chr1	36322088	36324768
chr1	36338783	36339836
chr1	36340392	36341174
chr1	36341294	36347261
chr1	36348402	36354727
chr1	36359589	36360873
chr1	36361539	36361798
chr1	36365107	36370383
chr1	36371340	36376997
chr1	36377269	36379183
chr1	36380273	36380674
chr1	36382942	36383761
chr1	36384071	36388754
chr1	36396683	36398348
chr1	36420391	36421551
chr1	36449943	36451378
chr1	36463211	36465019
chr1	36752581	36753461
chr1	36761309	36761495
chr1	37455054	37455481
chr1	37470967	37480859
chr1	37483547	37483770
chr1	37484059	37485149
chr1	37485414	37485779
chr1	37486610	37487485
chr1	37498639	37500255
chr1	37513619	37515533
chr1	37533586	37535968
chr1	37553128	37554634
chr1	37556541	37557290
chr1	37563555	37564067
chr1	37564087	37564446
chr1	37574075	37578190
chr1	37594335	37596536
chr1	37689259	37693599
chr1	37794177	37794433
chr1	37806680	37810437
chr1	37825314	37825893
chr1	37850319	37851942
chr1	37858650	37860697
chr1	37931042	37932156
chr1	37945208	37947671
chr1	37988557	37990944
chr1	37995312	38006063
chr1	38008211	38010497
chr1	38012010	38018859
chr1	38024794	38026810
chr1	38029074	38030920
chr1	38114166	38115063
chr1	38727562	38728200
chr1	38728468	38729145
chr1	38736165	38736607
chr1	38839884	38841272
chr1	38858497	38860923
chr1	38872410	38874112
chr1	38941368	38941909
chr1	38986432	38986707
chr1	38990434	38993112
chr1	39025569	39027545
chr1	39027928	39028132
chr1	39034311	39034571
chr1	39046509	39049115
chr1	39075771	39076793
chr1	39081016	39082013
chr1	39102425	39111438
chr1	39111703	39113860
chr1	39114406	39115309
chr1	39115578	39116238
chr1	39116609	39118685
chr1	39123769	39124274
chr1	39124758	39138281
chr1	39141280	39142671
chr1	39147584	39148268
chr1	39149536	39161728
chr1	39162125	39162541
chr1	39164269	39168247
chr1	39170693	39171030
chr1	39172088	39174461
chr1	39174770	39175870
chr1	39176208	39180815
chr1	39180972	39181915
chr1	39182512	39198244
chr1	39202755	39207427
chr1	39212760	39214890
chr1	39235971	39236373
chr1	39237832	39239220
chr1	39239568	39239832
chr1	39250847	39251033
chr1	39258913	39259404
chr1	39266975	39269714
chr1	39271866	39273242
chr1	39277908	39278108
chr1	39282342	39282680
chr1	39283860	39284448
chr1	39285003	39285845
chr1	39288264	39289511
chr1	39292197	39292393
chr1	39292761	39295825
chr1	39296373	39296598
chr1	39315715	39315923
chr1	39316341	39319297
chr1	39328419	39328955
chr1	39346592	39347473
chr1	39360605	39360909
chr1	39369143	39369906
chr1	39375508	39375790
chr1	39377831	39378374
chr1	39379257	39383312
chr1	39383733	39385770
chr1	39386455	39401305
chr1	39404913	39406102
chr1	39406403	39413320
chr1	39413685	39415918
chr1	39416276	39416654
chr1	39416978	39419398
chr1	39425699	39426507
chr1	39427543	39427809
chr1	39430982	39432916
chr1	39433893	39435673
chr1	39445838	39455624
chr1	39456105	39456408
chr1	39457667	39458090
chr1	39459152	39459467
chr1	39477438	39478983
chr1	39480465	39480741
chr1	39514665	39515134
chr1	39515568	39515856
chr1	39574441	39577043
chr1	39738343	39739663
chr1	39751249	39752209
chr1	39752466	39757050
chr1	39846026	39846314
chr1	39882381	39883912
chr1	39898594	39898965
chr1	39900907	39902388
chr1	39954681	39956589
chr1	39960385	39960874
chr1	39987336	39989010
chr1	40013687	40015800
chr1	40036140	40037595
chr1	40038946	40043606
chr1	40043706	40044582
chr1	40055247	40055507
chr1	40056058	40061654
chr1	40064695	40065305
chr1	40065573	40065821
chr1	40066654	40067508
chr1	40076625	40077139
chr1	40090976	40091415
chr1	40096865	40097690
chr1	40160871	40162880
chr1	40241983	40242437
chr1	40243008	40244260
chr1	40244811	40245553
chr1	40247864	40248493
chr1	40248820	40249125
chr1	40256753	40259577
chr1	40267468	40267714
chr1	40373648	40375207
chr1	40382840	40384586
chr1	40385099	40386724
chr1	40411124	40412034
chr1	40431666	40433429
chr1	40435252	40436331
chr1	40449556	40451637
chr1	40476778	40477986
chr1	40507976	40509646
chr1	40530720	40532668
chr1	40573894	40575532
chr1	40665438	40665667
chr1	40690698	40693181
chr1	40708624	40712331
chr1	40712685	40713791
chr1	40736235	40736684
chr1	40802069	40802360
chr1	40860753	40863056
chr1	40868008	40869153
chr1	40870395	40870768
chr1	40871747	40872869
chr1	40873241	40873760
chr1	40874446	40880241
chr1	40897576	40897925
chr1	40898432	40898893
chr1	40931775	40932369
chr1	40941543	40942427
chr1	40943085	40945933
chr1	40948281	40949450
chr1	40966921	40968992
chr1	40978977	40985750
chr1	41002701	41004633
chr1	41006097	41006285
chr1	41006758	41007838
chr1	41011892	41016970
chr1	41017393	41017592
chr1	41020532	41022483
chr1	41023122	41026316
chr1	41033499	41034955
chr1	41043705	41047232
chr1	41073897	41074688
chr1	41101245	41103558
chr1	41107263	41107588
chr1	41107842	41111750
chr1	41118971	41119432
chr1	41152289	41152822
chr1	41153118	41153374
chr1	41238081	41238742
chr1	41240194	41243073
chr1	41282588	41286399
chr1	41312752	41313607
chr1	41341078	41343039
chr1	41361138	41362463
chr1	41366095	41366916
chr1	41379545	41380546
chr1	41380798	41383629
chr1	41417322	41419693
chr1	41426615	41426792
chr1	41427324	41429571
chr1	41429987	41433766
chr1	41458039	41458372
chr1	41482170	41482574
chr1	41485290	41485725
chr1	41495723	41497150
chr1	41516386	41516751
chr1	41618431	41618605
chr1	41661720	41663159
chr1	41683648	41684780
chr1	41713216	41714449
chr1	41723778	41724290
chr1	41726901	41728077
chr1	41812102	41813065
chr1	41840695	41840934
chr1	41843242	41844073
chr1	41846642	41847156
chr1	41851440	41852454
chr1	41861852	41863524
chr1	41870101	41871126
chr1	41891279	41891987
chr1	41897892	41899083
chr1	41899424	41903747
chr1	41917648	41918848
chr1	41954156	41956456
chr1	42035135	42036495
chr1	42172705	42173291
chr1	42176979	42178738
chr1	42183774	42183989
chr1	42184448	42187163
chr1	42209627	42216050
chr1	42221475	42221661
chr1	42222220	42223125
chr1	42239928	42242019
chr1	42259227	42259502
chr1	42282525	42283428
chr1	42319016	42321105
chr1	42322044	42323552
chr1	42333156	42336166
chr1	42426714	42428350
chr1	42437375	42437992
chr1	42439359	42440481
chr1	42440500	42440714
chr1	42455432	42457396
chr1	42462649	42463574
chr1	42645576	42646152
chr1	42646382	42646667
chr1	42657681	42659176
chr1	42673989	42674216
chr1	42674484	42674965
chr1	42681068	42684511
chr1	42685590	42685888
chr1	42753346	42753663
chr1	42762342	42762897
chr1	42764575	42768208
chr1	42785096	42785512
chr1	42815411	42817851
chr1	42845798	42847510
chr1	42923460	42925465
chr1	42931828	42932596
chr1	42938825	42939283
chr1	42939646	42942820
chr1	42943468	42944833
chr1	42952883	42953364
chr1	42957335	42959797
chr1	42964040	42964208
chr1	43068139	43068570
chr1	43170983	43172575
chr1	43205313	43208559
chr1	43227171	43227397
chr1	43231540	43233340
chr1	43235553	43236106
chr1	43274101	43275015
chr1	43293769	43296977
chr1	43298991	43306646
chr1	43307238	43308782
chr1	43309792	43311436
chr1	43329520	43331051
chr1	43348694	43349827
chr1	43357791	43361221
chr1	43361343	43362040
chr1	43365222	43370039
chr1	43370145	43370792
chr1	43371311	43374903
chr1	43387776	43387967
chr1	43388336	43390895
chr1	43410184	43411407
chr1	43414460	43415273
chr1	43416295	43416619
chr1	43444506	43455120
chr1	43466273	43467107
chr1	43470999	43479023
chr1	43491716	43494244
chr1	43529150	43533647
chr1	43537199	43537884
chr1	43540276	43542533
chr1	43545707	43546414
chr1	43549813	43550066
chr1	43550132	43550741
chr1	43554361	43555213
chr1	43564681	43566336
chr1	43581825	43582944
chr1	43649247	43652323
chr1	43687620	43689656
chr1	43706182	43708745
chr1	43709040	43713210
chr1	43760921	43761421
chr1	43783198	43784074
chr1	43821100	43822762
chr1	43936159	43936513
chr1	43945689	43948422
chr1	43969953	43970711
chr1	43974241	43976190
chr1	43978411	43980538
chr1	43990974	43992405
chr1	44029629	44031418
chr1	44036174	44036658
chr1	44039828	44040381
chr1	44047310	44049805
chr1	44085213	44085494
chr1	44213043	44214389
chr1	44239563	44240195
chr1	44316281	44316764
chr1	44327484	44327937
chr1	44328240	44328725
chr1	44354705	44355624
chr1	44422008	44422771
chr1	44423554	44424232
chr1	44433053	44433947
chr1	44484629	44486899
chr1	44631313	44633275
chr1	44671980	44673204
chr1	44673625	44675054
chr1	44721974	44722159
chr1	44729477	44731909
chr1	44738189	44738817
chr1	44739100	44741031
chr1	44743541	44743730
chr1	44757870	44758163
chr1	44774481	44778328
chr1	44783972	44784566
chr1	44786066	44786876
chr1	44798736	44812593
chr1	44813110	44814139
chr1	44815088	44815539
chr1	44818461	44820658
chr1	44826332	44826847
chr1	44836142	44836393
chr1	44842850	44843602
chr1	44884588	44884756
chr1	44885150	44885495
chr1	44923196	44927049
chr1	44941442	44942990
chr1	44946613	44949058
chr1	44967893	44968892
chr1	44969982	44971162
chr1	44985514	44987198
chr1	45010211	45014237
chr1	45205746	45207015
chr1	45246012	45248277
chr1	45262977	45263178
chr1	45265127	45267571
chr1	45272290	45273841
chr1	45282036	45282617
chr1	45302901	45304814
chr1	45305993	45307296
chr1	45326534	45327535
chr1	45334041	45334915
[truncated: 73,105 more rows]
