# Supplementary material for: Rare regulatory mutations disrupt mesenchymal molecular programs driving endocardial cushion formation in bicuspid aortic valve
Source: Nat Commun. 2026 Apr 18;17:3587. doi: 10.1038/s41467-026-71758-5 (PMC13090386; doi:10.1038/s41467-026-71758-5)
Supplement: Supplementary file 9 — Supplementary Data 7 [file 41467_2026_71758_MOESM9_ESM.xlsx]

## Sheet: probes for HiCap
TargetID	ProbeID	Sequence	Replication	Strand	Coordinates
A1BG	chr19_58355170_1	TTTCTATTTCCTGACTTGACTCTGACTGGTGTGGTACTTGGTATAAAGAAGGTTCCCTGGCCAGGTGCGGTGGCTCACGCCTATAATCCCAACGCTTTGGGAGGCTGAGGCAGGAGGATC	1	+	chr19:58355170-58355289
A1BG-AS1	chr19_58346818_1	GATCCCAGCCCACTCAGCCCTGGGAGTCCAAAGACATTTTAAACAGAGCCTCTCTTCACATTTATTAATTCCTGGGAGGAATGAGGGAGGCTTCTCCAGCCCCCCAGAGACCCCGGCCTT	1	+	chr19:58346818-58346937
A1BG-AS1	chr19_58351520_1	GATCTGGGCTGGTGCTGCTCCTGGGTACCAGCAGCTCTTTCTCCCCGCGCCGTAGCTGGAAGTCCACTCCACTCAGGGGAGCCACGCAGGTGAGGGTCACCTTGTTGCCAGGGTGCAGGA	1	+	chr19:58351520-58351639
A1BG-AS1	chr19_58349313_1	GCCAAGATTAAACATTTTTCATCAATTGTGGATGGTGGCTTATAACACTGCAAGAATAGGCTGGGCATGGTGACTCACAAGTGTAATCCCAGCACTTTGGGAGGCAGAGGCGGGCAGATC	1	+	chr19:58349313-58349432
A1BG-AS1	chr19_58352393_1	ACATCCTCCTGGGCCTCAGGCACCTCCAGAAACTCATGGTCGCCCTCCCGCCTCAGCAGAAAAGTCACACCCCGCAGCACACCTCGGCACACTGCTGTTGTTTTCAGGCCGGGGGTGATC	1	+	chr19:58352393-58352512
A1CF	chr10_50859474_1	GATCTCTCTGGAAACTAAGCCTGGTTCCTGCTGTAGTTTATTTTCTGCTGATTCCTGAAACACCAATGTGGTTCTACTTCATAGCCTTGGGTGGCAAATTCTAGCTGCCTTTTTGGGATA	2	+	chr10:50859474-50859593
A1CF	chr10_50886044_1	CACTATATTACATGGAGTAAAGTGTGGAGTTTTAGGTCAAGTACGTAGATAAATGCTGGCTTACAAACAGAAAATACACAAAGCATTTATATAACAAAGTAGATAGATTTAGGCCAGATC	6	+	chr10:50886044-50886163
A1CF	chr10_50860171_1	ATATTGGTTGAAATTTAGAAACAAAAAAAAATGAACAATACCCATTCTCCAATTATAATGCAGATTAGTAATTCTGAATCCACTTATCTCAGGATGTCACCAAATACTCAAAAACAGATC	6	+	chr10:50860171-50860290
A1CF	chr10_50884612_1	GATCTATAAAACACTAATCCTGCACAATGTGCAAATAATGCTGTGTTCTTCATCTTCTTGGAGATATACAATACATATCTGAAAAGTCCTATAGTAAATAAAATTGTTTAGTTTGGAATC	6	+	chr10:50884612-50884731
A2M	chr12_9115484_1	GATCAATATGAATGTGAATATCTAAAATTTATTCTTTTAAAAAGCTAAAAATTTCTGACACCCCTTAGGAAGGCTTTGCATATTAGAGCTTCAGAGAGTTGGGGAAGAATGATTAAAAGT	6	+	chr12:9115484-9115603
A2M	chr12_9116347_1	TGAAGCCACATCAGAATTCAGTAGTCCTCTTTGAAAATGGCACGAATTAAACCAGTAGCTTTTTGACATTAGGGATATTACTGGGTTGCAGATGAAGAGCCAGGCCCTGGAAGAATGATC	3	+	chr12:9116347-9116466
A2M-AS1	chr12_9066431_1	TGGCACCTGGAGCTGCCCAACCTGGGCAGCAGCTTGTGTGTGTGACTGCACAGTGGCCACGCTTGCTCACACACCCCTAGCACACCCCTCTGCTCCACCCGTCTCAATCTCCCTTGGATC	1	+	chr12:9066431-9066550
A2M-AS1	chr12_9063722_1	GATCATTATAATGACCCAGATGTGTATCTTTTTCTTTTACTCTGCGGTGAGTTTTTCTAAGGGAGGAATCCTATTTTGTTTAATTTTGTATTATAGCATGGGATATTGTGCCTGGCAGAT	5	+	chr12:9063722-9063841
A2ML1	chr12_8822149_1	GATCTGCCCACCTCAACCCCCCAAAGTGCTGGGATTACAGGCGTGAGCCACTGTGACCGGCCAAGTTTACTGCTTTTCTATTGAAACTGTTCTCATACCCGTGTTCCCAACTACACCTTA	1	+	chr12:8822149-8822268
A2ML1	chr12_8824465_1	TCAAGCATTTATCATTTCCTTGTATTACAAACAATCCAATTATACTCTCTTAGTAATTTTTAAATGTGCAATAAATTATTGTTGACTGTAGTCACTCTTTGTGCTAAAAACTACAAGATC	6	+	chr12:8824465-8824584
A2ML1	chr12_8846014_1	TAGATGCCGTTGGCAGGTGAATGTGCATTCTGATTTTCCTGTATATTCCCTCTTCTCTTTCAGGACTGAAAGCCTCCTTCTCTCTCTCACTGACCTTCACTTCGAGACTGGCCCCTGATC	1	+	chr12:8846014-8846133
A2ML1	chr12_8844658_1	GATCATTGCAGTAGCTTCCATGGTTTCAGTGTTGTCGTTAAGTGAAAAAAAAAAAATCATCCTAATACAACGAAAAGAGAAAAGATAGGTGGAAAATAACAAGTCCAGTGATAAAGCGGG	5	+	chr12:8844658-8844777
A4GALT	chr22_42695406_1	GAGCCTGGGGCTTGGTAACTTAGGCTGGGCCCTTCCCAGGGTAGAGAGCAGGGAACCTCGCTGATGTCACTGGCTGGTAACTGACCAGCCTGGGCAGCCCATTGCAGAGAGGTGGGGATC	1	+	chr22:42695406-42695525
A4GALT	chr22_42694044_1	GATCCACAAGGAAAACGCTTCCTGTGAACATCAGCCAGAGCCAAGGCTGGCTTCCAAGCCCATGGGCTCCTGGGCCCACAGGGGCCAAGGCTTGAACCCCAGCCTGCTGGCTGCTCACCT	1	+	chr22:42694044-42694163
A4GNT	chr3_138132725_1	AGACCCTGTAAGGTGGTACAAACTCCCCTTTGCAAGCACAAAGTTTGATTAAAAGGAAAGAGAGCCCATCACCACAAATAAGCAATGAACAAAGCCCTGCAGTCCAAAGGCCCAGTGATC	1	+	chr3:138132725-138132844
A4GNT	chr3_138131900_1	GATCAGGAATATGATATGAATGTCCATTGTCATTGTCACTGACATCATTGGTTACAATCTGATAATTGTAACCAATGCAATAAAACAAGAGAAATGAATTTCTACTACGAATATTAAAAG	6	+	chr3:138131900-138132019
AA06	chr17_33534080_1	GAAATTTCTGCCCTTGCTACGATGCTGTCAAAATTGAACCCCAGAGCTCAGCTCCCAAGAAGGTTAACATAATGGTTTTGCTACTCATCGTAACAACACCTCACATCATGCCTTCAGATC	2	+	chr17:33534080-33534199
AA06	chr17_33533041_1	GATCTGATTCTAAGCTGTATTTCAGGCCGAGTGCAGTGGCTCATGCCTTAATCCCAGCACTTTGGGAGGCTGAGGCAGGCAGATTGCCTGAGGTCAGGAGTTCAAGACCAGCCTGGCCAA	1	+	chr17:33533041-33533160
AAAS	chr12_53321041_1	GATCCTCCCCAGATACTGTCCCCAACTTTTAGATAGTTCTCCCGCATCCTCACACTCCCTAGATTCTCCCTCATTCTCTCCATTCCCTCTAGGCCTCCTCCACAGCTCCTTAACCGTTCC	1	+	chr12:53321041-53321160
AAAS	chr12_53321990_1	CCACACGGTTAGGCGTCCTGGAAAGGGAGGTGGGGACGGTTGGAAAACTAACATTTCCTGCCAGGCGCGGTGGCTCACGCCTGTAATCCCAGCACTTTGGGAGGTCGAGGTGGGTGGATC	1	+	chr12:53321990-53322109
AACS	chr12_125064402_1	GATCTCGCAATTGCACTCCAGCCTGGGTAACAAGAGCGAAACTTCGTCTCAAAAAAACAAAACAAACAACAACAACAACAAAAAAAAAAACACGAAAAATTAGCTGGGCATGATGGCGTG	4	+	chr12:125064402-125064521
AACS	chr12_125066397_1	CCCAACTACCAGCTCCACCCCTCCACCCTGCCTCCCCTAGGTATTCCTAGGGGATTTTTTTTTTTTTTTTTTGAGACAGTTTCTCTCTCGTTGCCCAGGCTGGAGTGCAATGGCGAGATC	1	+	chr12:125066397-125066516
AADAC	chr3_151814526_1	ATAGGTTTTGCTAAAAAGTACTTTGTTTAGGTAGCTTTAATATCACGATAGTGGCTCTCCTTTGAAATTCTTATCTTAGGTATGGTTTGTTCCTTAAATTTTATACTCAAATTAGAGATC	6	+	chr3:151814526-151814645
AADACL2	chr3_151732024_1	GATCATACATTATATTTATATATCCATATCTATATATACATCTATATATCTATATACATCTATATATCTATATCTATATATCTATTATCTATTGTATTATATATAACATATGGATAGATA	8	+	chr3:151732024-151732143
AADACL2	chr3_151734869_1	CTCCATAATTTGAACTATAAACTGTCTCATTTTGAAACCCATACTCTTTCTGCCAAGCCAGACAGCTTCCAGAAAGGGTAACAATAAGAGGCTCAAAGGAGAAGGCCACAGAAGATGATC	3	+	chr3:151734869-151734988
AADAT	chr4_170090066_1	GATCATCGCCCTCAGAGCGCAGGGCGCGGGGTAGCCCAGGCGCGAGGCGCTTGCAGCCCCAGGCCAATGACTCTTGACCTCGCCGCTGGGAATCACCGCAACCCGGCGTCCGCGTTGGCC	4	+	chr4:170090066-170090185
AAGAB	chr15_67254280_1	GATCCTCGCAAAAACCTGTGGCCTGGGCTGAGCAGAGCGGGAAATCAGTCTCACTTTACACAGGAAGCCGAAAGGAACGCCGAAGAAGGCCGAGTGGGCAGAAAAGCACGAGATTAAGAG	1	+	chr15:67254280-67254399
AAGAB	chr15_67255447_1	AATGTGACATTTAAAAACTTAGTGAAAGACCTTTTTAATTTGAGAGGGGAAATGTCAAGAAAGTCTTGTCCAATACAGCTCAATTTGTAATAGTTGCACTCAGATGTTTCTGAAATGATC	6	+	chr15:67255447-67255566
AAK1	chr2_69644153_1	CAACAACTAAGTTCCCCCCCCCCCCCCCCCGCTGTATGTTCCACCCTTCTGGAGCCATCTTATTTGCGGCCTGGCCTCCTGGCACAAGGGATTCTGGAGGTTGTGGTTTCCGAACGGATC	1	+	chr2:69644153-69644272
AAK1	chr2_69643119_1	GATCCAAGGATTTCTTCTCAGATTTCACCTCGGAGAGGAGCCACCCGAATCCGGCCGTGGGGGTGGGGGCTGAGGGAGGATGCCTATAGGAATATGCGTGTCAATCGCGCAGCGGGTCCC	1	+	chr2:69643119-69643238
AAMDC	chr11_77821377_1	TGTGCCCTTAATTAGGGGCTGGGCTGGGACCTCGGTAAGATGTCTCTGTGGAAGTTTGCCGACGGGGTATTGCTCTCTGCTGGGGTACAGGAATCGCAGCTTTGCTGGAAAAGCAGGATC	1	+	chr11:77821377-77821496
AAMDC	chr11_77819367_1	GATCGGGAATAAATGGGGGTGAGTATAAGCACTCAGTGTGAAGGCTGGAGGCAGCAGGCGCAGCGCTGAGATGCTCCAGCAAAAGAACCAGCAGCAGCAGCAGGAAGTTTCAATGGGGCC	1	+	chr11:77819367-77819486
AAMP	chr2_218269363_1	GATCGCCTCAAAGACCTACCTGAGTGCAATGCAAAGGTGACCTCGCTATCGTCGGGGCCCTCCATGCTGCCGACCACCCCTTCCTGGGGTTCTAGAACCCAGCCCTCTTCGTTGCCCTCT	1	+	chr2:218269363-218269482
AANAT	chr17_76466954_1	GATCTGCACTGCTGGGTGGGGCGGAGAGGCAGGTGCTGGCGAGAGAAGAGCTAAGGGGTGCAGGATGGGGTGTGAGCTGGAGGGCAGGGGGTAGTCAGAGCCAACAGGGAGAGGGGCCTG	1	+	chr17:76466954-76467073
AANAT	chr17_76453677_1	TGTAGAGCATATGTATAATGCACTGTATTCAGGAATTCCAAGCAGTTCGAACGTCATGACCCCTCAGAAGTTGACCCAGAAGCTGGTGAAGGAGGCCCAGAGAAAGGTAACAAAAGGATC	1	+	chr17:76453677-76453796
AANAT	chr17_76451633_1	GATCAACTTCCAAAGTGCCCTCCCCTGAAATCAGACCTCTCAACCTCCCAAGGACCTAAAACAGCGTAGGCCTGATTCCTGCTTAGAAATGTTTTCTTGAAGGGGAGGGGAAGTAGGAGA	1	+	chr17:76451633-76451752
AANAT	chr17_76468056_1	GTGTGGCCCAGTCTGAGGCCATCTGGATAGAAGTAGAGGCTCCCTAAGGGCCCACTTTGATTAAGGGGCTCTCTAGGACCAAGGGCTGAGGCTACCTAAAAAGCTCTCTGCCACAGGATC	1	+	chr17:76468056-76468175
AAR2	chr20_36236833_1	ATCATACTTGTATTAAATAAATGTTTACTAAGCGTTGAATCTGTGCTAGGGATACAGCAGGACTCAAGTCTCGTGGCGATGACAGCCTTCAATCAAACATCCAAAACTGCAGTTGTGATC	4	+	chr20:36236833-36236952
AAR2	chr20_36235729_1	GATCTCCTACTGGCTCTGTATCTTTGGTGGAACCCTGATTAATAGTGCAGGGTTAGACCCACAAATAGTTATTTATTAATACCAAATTATCATCATTATTAATTAAATGCATAATATATG	6	+	chr20:36235729-36235848
AARD	chr8_116937848_1	GATCAAGGCAACCAGGAAGGCTTTGGGTTGAAATATTCTAACCTTTGGTCATAAACCTTCCACCTGTACCTCAACTTCCACTTACATAGGCTGACTGCTCAGTTACCAAGCCTTCTCCTT	1	+	chr8:116937848-116937967
AARD	chr8_116939292_1	AGTAAATTGTCTTATTTAAGAATGTTATCGCATTTCTAAGTTTAAGAAGAACAGTATTAGGCCGGAGCTGTGGCTCATGCCTGTAATCCTAGCTCTTTGGGAGGCCGAGGCAAGTGGATC	3	+	chr8:116939292-116939411
AARS1	chr16_70288927_1	GATCAGGTATACTAATCCTTTAACACCAAGTTCGGAATTAACTCACATGCTTCAAAGCACACCGAGAAATACAAACTGTTTTACAGAACAGCTTAAGATGACGGTCTCGGTGCGCCTGGA	3	+	chr16:70288927-70289046
AARS2	chr6_44312762_1	GATCAATAAACATTTAATGAAAGCGTTATCTTTATTTAAATAACGAATAAATGAAATCAGACTTCTCCCTCGGGATTCCACTCCAGCCATTTCTGGACCTAATACTCAATCCCAATCCAG	5	+	chr6:44312762-44312881
AARS2	chr6_44313877_1	GCATCAGACACGGCCATTTTTGCCCGTGAAGCAGGAGTCTATAGGAGAACACAGAAGCCAAACAGCATCTGCTATATTATTAATTGCCTAACATTTGGTCTTCTCATTTGCCTGGGGATC	1	+	chr6:44313877-44313996
AASDH	chr4_56389440_1	TAATCCTTAAGGGTGTATGACTTTAAAAATCCTGTTACTGTCATTTTCAGGGAGTCTTAGGGAGCAAATGTAGAACACTATGTTTAAGACAGCATTTTTACCTGATAATCCAAGGTGATC	5	+	chr4:56389440-56389559
AASDH	chr4_56386918_1	GATCTTAAGAGTGTCAGCAAATTCAATTGCTATGGGGCCTCTCTCTAGGCCACTGGCTGTTTTAAAAATGGATAAATAATCTAGAAACTTTATTTTCCCAATTCCCCGGCTTCTAAATTT	5	+	chr4:56386918-56387037
AASDHPPT	chr11_106078792_1	CTTATATTCTTGTTTTTTTGTGTGTGTGTTTTTAGTAATTATTTAAAAAATAATAATTGGAGGTGGGAGAGAGCAGAACAAGATAGGTCATGCCTTGCTAATTGTTGAAGCTGGGTGATC	6	+	chr11:106078792-106078911
AASDHPPT	chr11_106076963_1	GATCCAGGCGGGGTCAGTGTTGCGCACTGGGGATAGTGCCTCTGCTCGGCCTTCGGAGGGAGGGTTTCAGGTAGGCTGCTGCTAAGGGTCGGGAGCGTACTGTGTGAGGGTGGGTCTTAG	1	+	chr11:106076963-106077082
AASS	chr7_122134247_1	CAGTGAACTGCACTGAACTGTTTTTTTAAAACAAAAAACAAAAAACAAAAAAACTGGTTCACAATTAGATGTGTACATAAATAGAAAGTAAGCATTTAGAAGCCTTAATATCACATGATC	6	+	chr7:122134247-122134366
AASS	chr7_122145163_1	CCCAAAGCACTGGGATTACAGGTGTTAGCCACTGTGCCCAACCCCAAATTAGAATTTTATCTGTAAGTAGAGTTGGAATTTTCTTCTGTATCTTCAGCTTCACATTTCCAAAATCGGATC	3	+	chr7:122145163-122145282
AASS	chr7_122133082_1	GATCTACTTTAAAATGGCTCAGGAAAGGAAAAGTATACATATATATGTATATTGCTAAAATAGGAATGAGTCAAACCTATACCATAATATTATTTTGAAGAGCAAGTGGAATGATGAACA	6	+	chr7:122133082-122133201
AASS	chr7_122143647_1	GATCAGTTTGGCTAAGCTGGGCGTGGGGAGGGAAGGGGGAAAGAACCACCCCGAAATCTCCATCCACCGCCCCCTCAGCCAGCCGTCCCCTCTAAGCACGCCGTCCACAAATTAACAAGC	1	+	chr7:122143647-122143766
AATBC	chr21_43810935_1	TGGGGGGTGCCCATGGCCCTGGAATGGGCTTGGGGGAGAACGCGCCGCCCCGGGGCCTCCAACCCTTTGCTCCAGGCCACTTGCTCCACCCTCTCTTGCTGCCCCGTGTGACCCAGGATC	3	+	chr21:43810935-43811054
AATBC	chr21_43812810_1	GCACACTCCCTGGCTGTTGGGAGGGTGCATTCTTCTTTCTTCCTTGTCTTCTAGAGGATGCACTCTTGGCTGTAGGCCTCCCGTTTCTCTCACGGGCTATTCCTGGGGTTCCCTCAGATC	1	+	chr21:43812810-43812929
AATBC	chr21_43809773_1	GATCGAGGGTGGGTTTGGGGACAGTTCTGCCAGCAGCCCCGGGGTTGGAACATGTCTCACAGAACTTCCACTGTTGCATATACTGCCTTATAAAGATAGACCGGTAATGGGGACTGTCCC	1	+	chr21:43809773-43809892
AATF	chr17_36947913_1	GATCCTTTTGAGGCAGATTCTGTTTAGAGGGGTCTAGGTCTCTACAGGCAACCTCCAACAGATACCATAAGAATAGACCACTTTGTAGTCACACTTATCATCCCTTATTGCAGTTTCTGT	3	+	chr17:36947913-36948032
AATF	chr17_36949324_1	TCGCTTGGCGCAGAGGAACGTCGCCTCCCGCGAGGGTGGTCCCGGCCTCGGGAGGAGGGCTTCGGCTTCTTTTCACACGCACTCGAAACTTGGTGCTCGGCTGGATGGGCGGAACAGATC	1	+	chr17:36949324-36949443
AATK	chr17_81132918_1	GGGCCTTGTTCTTACAGTGCCCCAAGGAGGGGCCACTTATACAATAGCCCCACTCGTCCCACCCAGGCCCCACCTCCACTCCTGCTCCCGCCAAGACCTTGAGGCTCTGGCCTCGGGATC	1	+	chr17:81132918-81133037
AATK	chr17_81131461_1	GATCCCAGAGCCAAGAGGACCCATCTCAGACTCCAGAAAGGGCGCGATGAGCTGTAGGCACCAGCGCCTCAGCCTGGCCTCAGTTCCCCCATCCCTCCCTGGCGGGCAGCCCAGGCTGAG	1	+	chr17:81131461-81131580
AB019440.50	chr14_106205884_1	GATCGAGCTATGCCCGATGCTGCCTTAAGCCTTATGAGGTCACCACAGAACGGCAGGTGAGGGCCCACTCAAACTCCGTAGCTTTCGCCATGGAGCTACAAACTGGAAGACAAACGCAAG	1	+	chr14:106205884-106206003
AB019440.50	chr14_106208532_1	TCCCGGGTTTCAGAATCAAAGAATTGGACAGAGAAGCACAACCGTTGGTGCCCAGGACTTCTGGACACCACACATGGAAACTGAAATTCACAAAACACCCCTTATAGTAAAATGGAGATC	1	+	chr14:106208532-106208651
ABAT	chr16_8675551_1	CACACCTGGCTGCCCCACCTATTTCACATCCTCTCACCTTTCCTCACCCACCCTGGCCAAGGTAAGACTAGAGGGGGTTCAGCGAGATTTAGTAAGACTGGAGCTCTTAAAACTGGGATC	1	+	chr16:8675551-8675670
ABAT	chr16_8712975_1	GATCACCCTCATTACCTCTTCTGGGCCCCCTGTGGACCTGCGTTGACCCAGCATGGGCTACAATGGGGGAGTTGGGTAATCGCTCCCGGTAGGTTCCTCCCCAACCCCCGAGGCGGGGTC	1	+	chr16:8712975-8713094
ABAT	chr16_8714510_1	GAATTTTTTCCCAGAAGCAGCCTATGCCCCAAGAGGCAACCAGAAGAAAGCAATTTTAGAAAATGCAATTTCATTTGCAGGGCAAGATGTGGGAATCCTGAAAGGTTGGCGCTGAAGATC	2	+	chr16:8714510-8714629
ABAT	chr16_8674288_1	GATCCAGGTTAAATCAACCTATGGAGCTGCCCCCCAGAGGGTCAGGGTCCCCACAACTTGACGGGGGTCCTCAGCCGTCTCCTCCCCAGTCCCAGGACTCCCTCCCAGCCCTCGCGGTCC	1	+	chr16:8674288-8674407
ABAT	chr16_8720973_1	ATTTACTGTTTATTCAATGATTGTTTGCAGGCAGGCACTGCTCTGGGGCTGGGGAAACAGTAAGGACTTCTGCCAGCCCACAAAATAGTTCCAATTGCTATTACTCCCATTTTACAGATC	2	+	chr16:8720973-8721092
ABAT	chr16_8720051_1	GATCTGCCTGCCTCGGCCTCCCAAAGTGCTAGGATTACAGGCGTGAGCCATCGCGCCCAGCCAAAATGCACAATTTTAAAGAGCTCTTTGGAAACAGAAAATGGCCTGCAACAGGCATCT	1	+	chr16:8720051-8720170
ABCA1	chr9_104927842_1	GATCAAAGTCCCCGAAACCGAGCACTTCCCGAAGCCTCCTTGGCCTCGAAACAAAACAATAACGCCCAAGTAAGTCACTGGAGAGCCTCTTACCTGTTTTCCACTTTTGTGTTTGCGTCT	1	+	chr9:104927842-104927961
ABCA1	chr9_104928848_1	ATCTTACTGCTTCTCTTCATAAATTGAGAGGAAGGAGGCCACAAAAACAAAAAAAGAAACAAACAAACAAAAACACAGAACAATATGGACCAGCCCCCTTTTAATTTCATTATATTGATC	6	+	chr9:104928848-104928967
ABCA10	chr17_69244191_1	GATCTATAAACATACCTAGTTTATGTTTAAAATCTGAATGTAAATTAAAACAAAGTAATTGTCAATGTTCCTTCTGCACTTGAAAACTAGCCTCAGATACTTAAAAAAAATTACTAACAA	7	+	chr17:69244191-69244310
ABCA10	chr17_69245282_1	TTTTACTTTCCTTTGAAAATTTGACCATGAATGGGAAATATAAGGTTGGTGATGTTGCTTTTGCCTAATATGTATATTTATTTATTTATCTGTACTGACATAGAAAAAAGTTTTGAGATC	6	+	chr17:69245282-69245401
ABCA12	chr2_215031573_1	GATCTAGTTATGCAAGCTCAGAACTGAAAAAGAGATTTTCTTGTGCAATGCTTAAATATCATTAAATAATATCAAAAAATAAGTTTCAACTTTACTACACTTGGACTATGCCCTTTCCTC	6	+	chr2:215031573-215031692
ABCA12	chr2_215138179_1	GATCTGAAGCTGATGAAACAGGGAAGCCATCCTTCAAATGCCCCAAATGAGAGATTTCCTCTTCTTTTCTCCACTCCACAAATGAAGAACTGATGCCCCGTCCAACTTGCTGTATGTCAG	1	+	chr2:215138179-215138298
ABCA12	chr2_215139020_1	CTGTAGGGGACATAAATTACAAACTGGAGTCCCTCAATTCGTGAGTGGAGATTCACGTGTCTATTACAGACAAGCCACATTGTTTCAGGCTCTTATAGTGAAAGGGGACACAGGCTGATC	1	+	chr2:215139020-215139139
ABCA12	chr2_215032402_1	TGTGAATGCAAATTGACTGATGTTAACAGAACTGCTCTGAGAGTTCTCAAATAATATGAGGGTGCATAGTGTGGAAGGCAGTCACTAAGTTTGGTCTAATGGAGACCACATACGAAGATC	3	+	chr2:215032402-215032521
ABCA13	chr7_48172344_1	AAGAGATTCAGTAATTGACATTGAATTACATTTTGCTGAATCCTCCGAGCCAGAATATTCTATCTCTCTGTCTTGAAATAAAATACAAGTTAAAGGAGATGTTTTCTTTTTTATGTGATC	6	+	chr7:48172344-48172463
ABCA13	chr7_48170890_1	GATCCCTTTGGAGGAAATGGGTGAAGGAGAAGTATGAAGTGCAGGTGCAGTAGCAGAGTGGAACTTGAGTCACCCATTCCCCAAACTCCCCCAGACACCAACACTGCTTCCATCTCCTTC	1	+	chr7:48170890-48171009
ABCA3	chr16_2342186_1	GAGTAGGGTTTGAGCGGCTCGTTCCCCATTTTACTGTGTACATAGCACCTTTCACTCTGATGATGTTCTGGATAGCCCATTCCGCGAGCAAAGGGACTTCGTCAGGTTCATGCCTAGATC	1	+	chr16:2342186-2342305
ABCA3	chr16_2328838_1	GATCACCATGAGCTAGCGCTCCCCGACAATGACCCGGGAGACTCCAGCGCACGGGGAAGGGTTTTTTTTTTTTTTTAAATGACCCATTTTACTTTTGGTTTGGTTTCAGTCCATTGAAAA	1	+	chr16:2328838-2328957
ABCA3	chr16_2330646_1	ACTCTGCTTCTACAACCTCCTCATCCTCTCCTGGCTTCTGGCAACACCACCCTTTTTTTTTTTTTTTTTTTGAGACGGAGTCTTACTCTGTCTCCCAGGTTGGAGTGCAGTGCCGCGATC	1	+	chr16:2330646-2330765
ABCA3	chr16_2339698_1	GATCCAATCGACGCCTTCCCGGAGTGCACAGTCCAGGACGTAACCCGGAGAACAAGCGGCAATTACCCCCTGAGGACATGGCTTCATCTGTGCGACAGACACCAAGCGCCTTCCCCACGC	1	+	chr16:2339698-2339817
ABCA4	chr1_94120480_1	GATCGTGAGCTGCATCCCAATTTCAGAAATGCTAACATGTGAAAAAACAATGTGCCTCAGAGAATCAATGAAATAAGGCCTCACTAAGCTGGGAAGCTGTTCGAGGGGGTTCTTGCTTGC	1	+	chr1:94120480-94120599
ABCA4	chr1_94121409_1	TGGAACAAAATCTCTTTGCATAAATATAGGCTGGGCATTTGTCCTCGGCAAGAGCCTGCCATGAGCCGGCAGTCAGGGTTTGACTGGCCCTTTAAGTCCAATCGACTCACTCGGCAGATC	1	+	chr1:94121409-94121528
ABCA5	chr17_69326580_1	GATCCGCGCGTAACCTCGCAGGGAAGAGCAAGCGCTCATTACCCAGCTGTTCAGACGGAAATTTACATCAATATTTGTTTTCCTTCTTTCCCTGAGGTTGCTGAGGGTGGAACGACAGCG	1	+	chr17:69326580-69326699
ABCA5	chr17_69313104_1	GATCAGTAGACACTTTCTGCATGATGCTGCTTGTAATATTAGTCACTGGAGTATATCCAAGAATTAGATTAGAAAGAGTAAACTTGTCCATAGGATTGAGTTCTATATTAGGCACTTCTT	5	+	chr17:69313104-69313223
ABCA5	chr17_69316153_1	CAACAGAGAGAAAAAAGATTTTTAAAAAATTAACAGTGCTTCAGAAAACTGTGAGACAGTCTGGGCACACTGGCTTACGCCCATAATCCCAACACTTTGGGAGGCCAAGGCAGACAGATC	2	+	chr17:69316153-69316272
ABCA5	chr17_69327326_1	AGGAGAGCGGCTGAGGGTGGGGCGAGCGGTGGCGCGCCGCTGCCCAGGGCCCCTGAGCCACTAGAGTCGGGCCTCGTGGCTCTTCCCCAGGGCCTCCCACGCCTGGGTTCTGCGGGGATC	6	+	chr17:69327326-69327445
ABCA6	chr17_69140782_1	GATCATAGTGTTGAGGAAAATATTTACTACCTTTAAAAAGTGTAAACATGAATTTAAAATATTATTTCAATAATTTATGACTGTAAAATTTCACCTCAAATATTTCACCTTAAGCTTTTT	7	+	chr17:69140782-69140901
ABCA6	chr17_69143245_1	ACCATTGTTTCTTGTGTATGCTTTCTTTTCCTTTTTCTTGACCTGTTTCCTCTTACTTATTTTCATTTTGGGAGGCTGTTTTCCTTACGTAATGTGACAATTTCCCCACAAATGGTGATC	5	+	chr17:69143245-69143364
ABCA8	chr17_68955799_1	GAAGATTTTCTTATCTTTTGGTTATTGATTTAATTTTAAATCAGAAGTTCAATTATACTCAGAAAAAATATTTTGTATGTCAAATTTGTTAAGGCTTATTTGATGACCCAGGATATGATC	7	+	chr17:68955799-68955918
ABCA8	chr17_68954690_1	GATCCTAGAAAGAATCTTACATTTCTAAAATTCTTATAGACTAAGAGTGAGCGATAGGAACAATAAAAATATTTCTGTAAGTGCTCTTGGTAAACAGTCTTAAAGTCAGAAGAACACTTA	6	+	chr17:68954690-68954809
ABCA9	chr17_69061952_1	AATCAGCCTCTTATCTGTGTCTCATGGACCATGATAACCAAATGAAATCTTCCTTACCCATTTCCCATTCTCTCAATATTGATTCAATTATATTTATCCTTTTTCTAATTATATGCGATC	6	+	chr17:69061952-69062071
ABCA9	chr17_69060398_1	GATCAATAAAAATCTTTCCTTAAGTTTTCTTGATGAAAATATTCTCAAGCCATTTAAAAACAATTCAAAACTCAGAAAATTATGCATCCTGCAATGCTTACAATTCCTCTGGCAGTAAAA	6	+	chr17:69060398-69060517
ABCA9-AS1	chr17_69005691_1	TACATACCTAATCAAATATAACTTGTATGATGTTTAATTTAAATTTCTACATGCTGGCTTATTTTTTTTTCCAACTAATCTTCTAGTTCTGAAACAGGTGATTTAAGTTCCACTTGGATC	6	+	chr17:69005691-69005810
ABCB1	chr7_87714050_1	AAAAATGAGTTGACAAATACTTTTCTCAATTACAGAAAAGTAGACAGAATAGTGATAAGTAACCAAAATCTTTTAAGAGTTAAGAATGCATTTTGGAATCTGTGTATGTATTGTGGGATC	6	+	chr7:87714050-87714169
ABCB1	chr7_87600178_1	GATCCATTCCGACCTGAAGAGAAACCGCAGCTCATTAGCCAAATGCATGAGCCTCAGGCGCGCTGGAGGTGAGACTAACCTCTAGTCCCCCGTCGAAGCCAGAGAGCAGTAAGAGGGAGC	1	+	chr7:87600178-87600297
ABCB1	chr7_87711957_1	GATCTTAACTTCCATATCCTAATACAGGGTTTGACATTCTGGATTTTGAGAAAATCTGGGCATTTATTATGACACATTCTTTCAACTAACTAGCTGGTACTAATTAAGTATCTTTATTTA	6	+	chr7:87711957-87712076
ABCB1	chr7_87601376_1	ATTTGATGATAAATGGAATGAAAGAAAAAGGAAGTTTTAAAAAATATATAGAGACAGGTATTTCAAGGTACAAATGCTATTTCAAAGTGTGTAATATTTTAAAACTTCAGACGTCAGATC	6	+	chr7:87601376-87601495
ABCB10	chr1_229559265_1	GGCTGAGGTGCGGAGGGACCACTGAGAGGACTTCGCTGCGTGTCAGCTCAGCTCTGGACGGCGTGGAGGAGGTGGTTGGCGAATAGTGAAATGTATATAACTTTGAGAAGGGAAGAGATC	1	+	chr1:229559265-229559384
ABCB10	chr1_229557984_1	GATCCCCTCCCTCCTCCGGGGTTAGGAGTGGCCCAGGAGAGGCGGCGGTGACACGCGCTCTGCGGCCCGGCCGTGTCCCTCTCGGCGCCCCGGGACCCCGCGTGTGGAGAAGGAGAGGCC	6	+	chr1:229557984-229558103
ABCB4	chr7_87475459_1	GATCCATCTCAGCCTGAGGAGAAACCACAGCCTCAGAACCAAGTACACCCTCTCCGGCGGCCCGGCGCACGAGTCGCGGGGCCCGGGGGCACTGGGTGGAGGTCCGGCCACTCCCGCCCC	4	+	chr7:87475459-87475578
ABCB4	chr7_87476201_1	AGTCAGCCAGGGCCGGCAGGAACCATCACATTATGCTCCTTGGGGAGGAGGAACGCTGTTGGTGCCCTCTTAGCACTTAAGAGACACAGAGTTTTAGGGCTAGAGGGGTCTTCAGCGATC	1	+	chr7:87476201-87476320
ABCB5	chr7_20614978_1	GATCGCTGAACTTATATTTTTTTTATTTCTTCTTCCTTGTCCTCTTTACCTACCTACCGCCTTAAAAATACCTCTCAAATAGTCTTACTTACTGCTATCAAACTAGATTTTAATGAGTCT	6	+	chr7:20614978-20615097
ABCB5	chr7_20615868_1	GAAAACAATTGAAGCTTGTGAAGAATATAAAACACTTCTCCATCTTAGAAAGAATAGTTTGTGGTAAAGATGGAAACAAAAATGTGTGTGTATGAAACTTTTTCATAGTCAGAAATGATC	6	+	chr7:20615868-20615987
ABCB5	chr7_20648022_1	GGAACTGTGGAATTTAAAAATGTTTCTTTCAATTATCCATCAAGACCATCTATCAAGGTAGGTTAAAACAAATTACGCAATTGTGCAGTTTTCTGATATTATCTTCTACTGGCCAAGATC	6	+	chr7:20648022-20648141
ABCB5	chr7_20646766_1	GATCCTTGTTTGGCCTTTCCATTCTTACAGATTTCTCTTCTTTCCATTAAATTCATCTTTTGAATTTGAGGCATTCATAATTAAGACTTTTAGCTATTCATTTATTTCATATAAAGTGAA	6	+	chr7:20646766-20646885
ABCB6	chr2_219220774_1	CTCCGAGCCCTCTTCGGGCACGGGCTCAGGGTGCCTTGATGCCGACTGCCCATCTTCTGCCCACCCTCCAAGAGGCAGCCGAGAGAAATGAGAGGGAACCCTGGGCACTGTGCCAGGATC	1	+	chr2:219220774-219220893
ABCB6	chr2_219218248_1	GATCCAGATGCCCATTGCCAGACGCTGCCGTGCCTGGCTCCGCTCCACGACAAGCAGCCACAGGCCACAGGCGCCGGCCAGACTCTCCAGCACGGAGGCCAGAAGTAGATAGCTTGGCAG	1	+	chr2:219218248-219218367
ABCB7	chrX_75155537_1	GATCTAGGACAGTCATATTTATACAAGAATTTAGGGCGGTCTATGTTTTGGAAAGATAGTTACGGTTTTGGCCTATCAAGAAGCACGCCTGTCAGCAAGGGAGTTAACTGGCGCCACCTG	1	+	chrX:75155537-75155656
ABCB7	chrX_75157509_1	GTAGGAGGTTAACCTGAGTGAACAGAGACCTGATGGTAAAGGGCCTTCTATTTCATTCTAAGAAGTTAATACTTTATCCTATAACCAGTGAAGAGTTTTAATCAGGAGAGTAACATGATC	5	+	chrX:75157509-75157628
ABCB8	chr7_151029812_1	TTCTAATCCTAGAGTGAATTACTTGGGGGCCAAACAGATAGAAGATTCCCAAGGGCAGGTGGATGTGGAGTTGTGTCATTTGGAAAGCCCATCTGACTGATGGAGGGCAAGAGCTGGATC	1	+	chr7:151029812-151029931
ABCB8	chr7_151028125_1	GATCCTGGAGCCTTGGGAAAATGGCCCGAGGTCGGCGGCTGACGCGTTACTATGGATACTCCATAGCTTGGAGGGCCAGTCGGGCCACACCCTTTGGACGTCACCCGGAGCCCACAGGAG	1	+	chr7:151028125-151028244
ABCB9	chr12_122966005_1	GATCCTCCAACACCTCCCACATTTTCCAAGAGGCAGCGGCGCCTTGGGGGTTAAAAAAAATGGCAACATTCGCCCTACGGGCGCGGAAAGGATGCTGCAGGGATGGGGGCTGGGAGCTGC	1	+	chr12:122966005-122966124
ABCB9	chr12_122981991_1	CATGAAGCCCATGACCAAGGAGGAGTGGGATGCCCGGCAGAGCATCATCCGCAAGGTGGTGGACCCTGAGACGGGGCGCACCAGGTGGGGAGCTTTCGGCCTGACTTACACCACAGGATC	1	+	chr12:122981991-122982110
ABCB9	chr12_122980289_1	GATCTTTCTGGCCCCTACGGACACGAGTTTGCGACCTCTGAGTCACTGGGTGGGCGCGTCGGAAAGACCAGGGCGCCTCAGTCTGGAGCTCGCAGTCGTATGGAGAGGGCAGGACCAGCC	1	+	chr12:122980289-122980408
ABCB9	chr12_122966863_1	TGGTCCTCATTCATTCACTTATTCTTTCATTCGTTCACCCAACAGATATTTATCCAGTGCCTACGGCGTGCCATATGCCCTTTTAAGCATTTGAAATTAAACAATTAACAAAACAAGATC	5	+	chr12:122966863-122966982
ABCC1	chr16_15950698_1	TGTCTCGTGCTGTCTTGATTGTTGGTGAACGCAGTAGGCAAATCTGGACACGACTGTTTCTCTCTCCTCTTTTGTTTAGGAATCAGGAGAAACAGCCTTGGTTCTTAGGAGCTGGTGATC	1	+	chr16:15950698-15950817
ABCC1	chr16_15948803_1	GATCAATAACCTGGTTATTTCTAAGTGATGCTTAAAGAGGTTGAGAAGAAGCAAAGGCGCTCTGCACACAGGTGAGGTCAACAGCTGTTAGTGATGGAGACTGGCGCCGTCTGGGTCATC	1	+	chr16:15948803-15948922
ABCC10	chr6_43427240_1	GATCTACCGGCGCGCAGAGACTACGGGCGCGCAGGGACTACCGAGGCGCGCAACCGTGCCCGGCTCCCCACCTCTTCAAGAAATGGAGATTGCAATGCTTGTGCCAACTAGTAAGCTTAC	1	+	chr6:43427240-43427359
ABCC10	chr6_43428068_1	CCAGCTGGTGCTCAGCGCCCTGCCCCACGCGCTCCTCGCCGTGCTCAGTGCCTGTTACTTGGGCACCCCGAGGTGGGTAGAGACGGGCGCAAGGCATCTGTCCATGTGTGCCTGCAGATC	2	+	chr6:43428068-43428187
ABCC10	chr6_43431050_1	GATCACCTTTTGTTTATTAAAAACATTTTTTTATGCCAAGAAGATATAAACACAAGCAAAAAGAGATATTTTTCTTTAGCTAAAGGAGTCGCAAAAGCAATCCACACCACCTTCTATAAT	6	+	chr6:43431050-43431169
ABCC10	chr6_43432200_1	TTCCTGCTTTCCGTCTTCCCGCTGCTAGACCTTCTTCCAGTTGCTTTGCCACCAGGGGCAGGCCCAGGACCCATAGGGCTAGAGGTGTTGGCAGGGTGCGTGGCAGCTGTGGCCTGGATC	1	+	chr6:43432200-43432319
ABCC11	chr16_48233004_1	AGCCTGGGCAACATGGCGAAACCCTGTCTCTACCAAAAATATAAAAAATTAGCTAGACGTAGTGGTGCACGCTTGTGGTCTCAGCTACTTAAGAGGCTGAGGCAGAAGTATAACTTGATC	1	+	chr16:48233004-48233123
ABCC11	chr16_48247753_1	TGGTCATCCAGCTTTCTTCCAAATTTACACTTTTCAGGGTACATGGCTTCATTTCCTCATAGTGCCGACTTCTCAGTCTCCCTCACCAGGCTGGTGTCAAACTTGTGAGCTCAAGTGATC	1	+	chr16:48247753-48247872
ABCC11	chr16_48234826_1	GATCCAGCTGGCTTGCAAAGACAGCAGGACAGGCAGTGAGCAAGTAGACAAAAGACCTCCCCTGGGAAAGCCTAGGAGCAGAGGTCACTGTGCCCAGGTTCCTGATTCTTTCTCTGCCAG	1	+	chr16:48234826-48234945
ABCC11	chr16_48235870_1	GGTGAAACAGACTGTGAACAGGAGGGGAGCCACTGGAGCGGGGTAACCTGTATCATGGGCTTTCTGGAGGAGCTGATTTATTTCCATGTTCTTATGCAGCAGGGTCTAGTGTCCAAGATC	1	+	chr16:48235870-48235989
ABCC11	chr16_48231812_1	GATCTACTTACATAAATAAGTCCTGAAACCATGTCATCGCCTATGTCGATGCCACGATTCACGAGGCCACCAGAAGAGTTGGGCACCCAGTATGTCCTCTTCCTAGTCATTTTCAGTTCC	1	+	chr16:48231812-48231931
ABCC11	chr16_48246969_1	GATCCTTGATGTTCATATTATTGCCTTTAACTGAGTAGCAATGTTAAAATTTAATCATTTAAATTAGAAAACATATATTGAAAAGTCTTCATAGAAGTCCGGCATTATAAGAACTCATCA	6	+	chr16:48246969-48247088
ABCC12	chr16_48146391_1	GATCTGAGATAAGGTAGGGTCCTTCACCCACCATCCTGATGGCAGCCTGGAGCCCTGGGCTTTTGGCCTGGGGACACTTTCACTCTATGGCAGAGAAATGGCAAAGGTTATTGAGAGGTG	1	+	chr16:48146391-48146510
ABCC12	chr16_48147141_1	GCTGCCCCAAATGAAAACCAACAACCCAGGTGGAGAGGACACTTTTTGCAATGTCTGTTCAGTCCCCAAGCCAGCCACCCCATCCTCCAGCCACCTAAATCCAATCCATAGAGCATGATC	1	+	chr16:48147141-48147260
ABCC3	chr17_50634054_1	GATCAGGCTGAAGCAGAGGGAATTCACACATGTTGGGTGCCCACTAAGTGTGCCAGGAAATACGCTTTGCCTACCCTTTCCATTCAATCCTCAGAGAACCCTGGGAGGAAGATTCTCTTC	1	+	chr17:50634054-50634173
ABCC3	chr17_50635678_1	ACTTGCCCAAAGTTACCCAGTTCAATGAAGGCAGAGCTGGGATAGAAAAACAGGCTACAGGCCAGGTGCAGTGGTTCACGCCTGTAATCCCACCCTTTGGGAGGCAGAGGTGGGAGGATC	1	+	chr17:50635678-50635797
ABCC4	chr13_95300748_1	GATCAGATAAAGGAAACTGTTCGTAAGCTGCTTACTTAAAAAGAAAGGAAAAGGTGCGTTTGAGTTCAGGAGACTGCGAGTCCCAGAGCAGGAGGCGGGAGCCAGCGAAGGGTGGGCGTG	1	+	chr13:95300748-95300867
ABCC4	chr13_95302524_1	AAAATCAAAGGCTCCAAGTTCAAATACTGATAATTTTTGAAGCCAAATGATTGTCATGGAGGTTTATTTTCTTCATATTTCATGCATGTTTGAGAATTTGGTTTTCTTTGTAATAAGATC	6	+	chr13:95302524-95302643
ABCC5	chr3_184017594_1	GATCCTACCTGCCTGTCTTCCAGCACACGACCCCGTCACCAGACCCCGGGCTCACAGGCCTAGGAGGCGGCGGCAGGAGACCAGGGGGAGGCCATACGCCGTTCCCCAAGTCTCCAGTGT	2	+	chr3:184017594-184017713
ABCC5	chr3_184018147_1	GGTCGTGTTCCCTGGGGGAGGCAGCCGGGAGGCTTAACCGTGGCCCTGTGTTCGCACACAGTGCTGTTCGTAGGCAGAGCAGTCCCACCCTGCGTGGCCGTGTAGCTGCCAGAAAAGATC	1	+	chr3:184018147-184018266
ABCC5-AS1	chr3_184004654_1	GATCACCGTGAGAAGCAAACACAAAGGTCAGGGGCTGAGTGGTTTGGCTATTTTTCTACTGTGAGACACAACATTTAAGAAAACTAAGTGACTGCTCAATATCATACCTGCATAATACCA	3	+	chr3:184004654-184004773
ABCC5-AS1	chr3_184006621_1	GTTACTTTTTTTCTACAACTTTACACACTTTGTACATTTTCTATAATGAGCCCATATTTCTTTCCTAACAATACATCTTCGAATCATTTCTGGTAAGAGATTAGACCCACATCTTTGATC	6	+	chr3:184006621-184006740
ABCC8	chr11_17478772_1	TCCTGGCTCTACTACTACTAGTTGTGTGATTTGGGGGCAGGTTACCATTCTGCACTTCAGTTTCCTTATTTCTAAATGGAAAAGATAATAATATGGAACCCAGAAGATTAAGATGAGATC	5	+	chr11:17478772-17478891
ABCC8	chr11_17476425_1	GATCGGGGGCACCGGGGGAGTGAAGGGATGAGCTGGTGTGCGAGTGCGGGGACCGGCGGGCAGGACACAGGGCAGGGGACCCCGGGAACGAGGCGGACGGCGGTCGCGGGCCGGAAGGGG	6	+	chr11:17476425-17476544
ABCC9	chr12_21941056_1	GATCGCGAAAGCTAAGTGCCGAGAAGTGCGAGAGAGTGCGAGGGCGTTTTTGGATAGCAGAAATGTTAGCTCAAAATCGACAACTTACAGTTATTCCTAAAAATGTTTAAATGGCATTCA	3	+	chr12:21941056-21941175
ABCC9	chr12_21941839_1	GCCCACCGTCCCCTAAAGTGAGACGCTGATTCCCATGGACTGCGTAAACAGTCACCCTCTTCTCCTGTTTCCAACCAGAGACATAATTAACTCTCGAGATAACGTGTTTATATTAAGATC	1	+	chr12:21941839-21941958
ABCD1	chrX_153726026_1	ACGGCCAACGTGCTGCGGGCCTTCTCGCCCAAGTTCGGGGAGCTGGTGGCAGAGGAGGCGCGGCGGAAGGGGGAGCTGCGCTACATGCACTCGCGTGTGGTGGCCAACTCGGAGGAGATC	2	+	chrX:153726026-153726145
ABCD1	chrX_153723838_1	GATCCAGCGGCCTTCCGCCCGGGGCCGCTTCGCCTCCGGTGGGCTGGAGGCCCGCAAGAGCGACTCCTAGAGGGCAGGATTCGGGACCAAGCGCAAAGGCAGGTCTCGACCAAGCACCTC	3	+	chrX:153723838-153723957
ABCD2	chr12_39619025_1	GATCACTTTATAATAAGTCTGATTTGTAAAATAGGTTTCATAGGCGTGGTCTACTAGGCGAGTTCTGAAGGCCAAAGCCAATTTGCATTCCAGGTACCTTATTGCACTGTTGACGAAGGT	3	+	chr12:39619025-39619144
ABCD2	chr12_39620240_1	GTAAGATTTCAGCAGCTACCGCAAACAGAAGAGCAAGCAGAAAGGGAGATTTGCAAGAGTTTTAATGAGACGAGGAGGGAGAAGGAACCACGAAAATGAGGGAGGAGGGACAAGAGGATC	1	+	chr12:39620240-39620359
ABCD3	chr1_94417875_1	GATCTGTGTCATTCTCCTCACATCTCCCTACACCTCTGCGGAGTTCCGATTGTTTGGTTTCGTCCTGATAATCACTGTGCTGTGTTTTCCCTACACGCTCTGTGACGGGGCCGTCCGCCT	1	+	chr1:94417875-94417994
ABCD3	chr1_94419132_1	TGAAACTATTCCCGGTCCACTTGGCAGGATTGCCGTCTAAAGTGGTGAGCCCTTGGAGTCGGTGAACCCTTTGGTCGGTGAACATTTGGTCGGTGGCATTTCATCCGGAAAGGCTGGATC	1	+	chr1:94419132-94419251
ABCD4	chr14_74303123_1	TTCTGGGAGACTTCCCTTTTGACAATAGGTATCCGAGAGTGTAACTACTTTATGGCAAGTATTTTAGATTCTGTGTATAATAGATGTTTTACATATTCTCCCAGAGAAGCCAGCATGATC	5	+	chr14:74303123-74303242
ABCD4	chr14_74302567_1	GATCAACTCAATTTTGTGCACCTGAGGTTCTTCTTTTCAAAAAAAGAATGCCAGTTGCGAGGGTGAGGGTCCCACACCGCAGGAGATGGCACAAGTCCGGCCAAGAACGGAGGGGGCCGC	1	+	chr14:74302567-74302686
ABCE1	chr4_145099002_1	GTTGTCCCAAGTAGTTTCCCAGTAGAAATCCTATAGTTTTTTTGGTACGCTTTTGTAGCACTAGGCACTTTCTCCCCTTACCCGTTTTTCCTTTTATTGTATCTAATACTCATTGAGATC	5	+	chr4:145099002-145099121
ABCE1	chr4_145097703_1	GATCTAGGGCGAGACTATTCAACCTGCAACCATCATTACTAACTGAATGTCCTGTTACCTAAAAAAAGATAGAAATAAAGCCCATCTTTAGGGCAGAATTCAACTGCCGGACTTGGGACT	3	+	chr4:145097703-145097822
ABCF1	chr6_30571020_1	GATCCACTCGGGCTCCGGCAGCTGCTGCTTGGGCGCCTTCGGCATCGCGGTGGCAGAACTAGAAACGAGTTACAGATAGAAACTAGAATATGCTTTTTAAAAAAACAAAAAACAAAACAA	1	+	chr6:30571020-30571139
ABCF1	chr6_30571632_1	GGTCATGGGGCACGAGACTGACCGGGCCCCTGCGGGAGTTACTGCGCATGCGTGCCGTGGGCCCGGGAGGAGTTTGCCGGGGAGGAGTGGGTTTGGAATCGGGGTTAAAGGAAAGAGATC	1	+	chr6:30571632-30571751
ABCF2	chr7_151227510_1	CCCCACCTCTCGAAAATCCATTGAGCTGTTGTGGAGTTACGAGTTTTTAGAGCTACCTAACCGACTCAGGCAGCAGGGCGTGCAACTACACTTCCCAGCTTGCCTCAGCGGGAGTAGATC	1	+	chr7:151227510-151227629
ABCF2	chr7_151226898_1	GATCGTCCCTCTCCACATCACCCGGCCGTCGAGCCCAGCCTCTTGCCGGGACGCACTCGTCCTCGCCCGCGTGAGTCCCCTCCGAGTCTCCACGCTCGTCACCCCCGGGTCCTCCCCCAC	5	+	chr7:151226898-151227017
ABCF3	chr3_184184975_1	GATCAATGCGTGGCCAGTTCCTTAATATCACATCCAGTTTGTGTTCACTTAACCAGGTGTCTTATCAAATTTTTCCAGATAAGGTCCATTGTGGTTGGTTAATGCTCCTCAAATTTTAAA	5	+	chr3:184184975-184185094
ABCF3	chr3_184186614_1	ATCAGGGCCGTGTGCCAGCGCATGTACAACACTCTGCGTCTGTATGTGCCAGGGAGTAGGGGTTGATGGGGGCGAAGGGACGGCGAACGGTCCGGAGACAAGAGGTGGGGGAGGAAGATC	1	+	chr3:184186614-184186733
ABCG1	chr21_42219341_1	TTATTTTCAAGGAGAGCAGGAAACACACAAAGACTCGCAAGCTCGACCTGACACCCCTCCCAGGAGCGCGTCCTCTGGGCGCTGACCCAGGGCACCCTAGAGTGGCGCCCGGCTCCGATC	1	+	chr21:42219341-42219460
ABCG1	chr21_42199244_1	GATCTCAGAGGCTTCACCAGCTCACTTTCCCCCACTTTGCTGCAATAATCATTGGCTAGAGGTATTGTGATATGATGTCATTAAAGTTAATCTAGACGAAAATTTGATTTACCTAAAACT	5	+	chr21:42199244-42199363
ABCG1	chr21_42200023_1	TCAGACACCAAATATTGGTGAGCTGCCTGGATTTGGGAGATGCAGTGAGAATGAGTCAGAGCCCACGACATGAGGGAGAGAAAGGGGGACCCTGAGGACTTGGGGTCCGGTGTGAGGATC	1	+	chr21:42200023-42200142
ABCG1	chr21_42215587_1	GATCACACTGAATAGGTGTTCTTTGGTGGCCCTGAATTTCATGAGGGACACGAGGAACTGGCACCCATCCCGAGAAGGGGAAAGTGGGACAAAAGGGCGTCTTCTAGGAAGCCACACTGG	1	+	chr21:42215587-42215706
ABCG1	chr21_42217913_1	GATCTCCTGACCTCCCAAAGTGGTGGGATTACAGGTGTGAGCCACTGCGCCCGGCTGGATGACTCTTGAGACAACACCATTCAGACAAAGGCAAGGCCTCCCACTTAAACTCATAACCGT	1	+	chr21:42217913-42218032
ABCG1	chr21_42256590_1	CAGTTCTCACAGTTTTTACAGGCACAGGTCAGCTCTCAGAGTGCTGGGGACAGGGTTCCCACCAGGCAGCCCTTTCTGCTCCTCCCAGAGACTGATGGCTTCTCTGCATTCAGAGGGATC	1	+	chr21:42256590-42256709
ABCG1	chr21_42255210_1	GATCTGATGAACTAGTCAGCCAGTGGGGCGCGGTGTGCAGGGGGCGTGTGTGTGCACACAGGATGTATGTACATGGTGTGTCTGTGCCTACATATGATAGTGTGTACATGGTGTGTCTGT	1	+	chr21:42255210-42255329
ABCG1	chr21_42216268_1	TACAGACAGGAAGTGGCTCCCCACTGGAAATTACCAGCTGTCAGCAATGCCTTAGCAGAAATTTCTGTTGGGGTTGGGACTAAGCTGGTCCTGTCGAGAGCTCCCCTTGCCTGGTTGATC	1	+	chr21:42216268-42216387
ABCG2	chr4_88157820_1	GATCCTCCTAAAAACCAAGCTTTAGGGGATATCTCTAGGACTGAGAAGGGAGTAAGAGCACTCAACTATCCACAGAAAATTACAAAAGGGAGTTCAATAATTCTTTAGCAAACCATCCAA	4	+	chr4:88157820-88157939
ABCG2	chr4_88232811_1	TTTATCCTTTGTATTATAAGCAATCCAATTATACTTTTTTCATTTTATTTATTTATTTATTTATTTTTTTTGAGATGGGGTCTCACTCTAATGCCCAGGCTGGAGTGCAGCAGTATGATC	6	+	chr4:88232811-88232930
ABCG2	chr4_88159021_1	CGCACACGTGTCCTGCCGCGCTGAGCCGCCAGCAGGACTGGTACCACCGCCCTCCCTCGGGGCTAGGGTCACCCTGCCGTGACACGCAGGGACAAGCCAAACACTCCCGCCTCCGGGATC	4	+	chr4:88159021-88159140
ABCG2	chr4_88230854_1	GATCTCCAGGTGATACATATGCAAGTTAGTGTATGAGAAGTACCAATTTAAGTGACACATTTGTTAAAGCACATATCAAAAAAGAATCAAGATTTTCTACGAAGTATGAAGATTGGAAAA	6	+	chr4:88230854-88230973
ABCG4	chr11_119149724_1	CGATTGAGGGCTTCAAGGGGACGGGCTGGGGTCAGGCTGGAGCTGGGCTGCCCGGGACTGAGCGTCTCCGTGCGGAGAGTGGGGGGCGGGGGCAGAGTGCGGGGCTAACAGTCGCGGATC	4	+	chr11:119149724-119149843
ABCG4	chr11_119148212_1	GATCACGTGTCTTGGCTAGCTAACCTACTTACCCCTTGAAGACATAGTGGCTGGGACAGGCAAGGGCCAAGAGGAATTGGCTGAGAAAGGGGCAGAGCAGGGGAAAGCCCCAAGTGTGTT	1	+	chr11:119148212-119148331
ABCG5	chr2_43839963_1	ATGTTTCCTTCCTCATTTTACCTGAGAAGTGTTTACTCAAGAAATAGCCTTTGACTGAATTCGGGATGTGGCAGGATTTGAAGCAGGAGGCTAAACTGGAAGACAAGCGAGAAGCAGATC	2	+	chr2:43839963-43840082
ABHD1	chr2_27123172_1	GATCTGCAGTCAAGGTTGAAAGCCACTACTCTTAGTAGACGACCTCCTATATTTCAATGAAGACACGGACAGTAACATGGGGGGTCTGTATCAAGTGCCTGGTACAGGGCGGGTGGTGAG	1	+	chr2:27123172-27123291
ABHD1	chr2_27124119_1	GACACGGGCTTGGGCCCTTGGTGGGAACTGGGATGGTTGGGCTTCCCCACAGGTGAAATTTGCTACCACCGAATGGAGAGTCGGCTCTGCCTCTCTAGTGCCTCTGCATCCCATGTGATC	1	+	chr2:27124119-27124238
ABHD10	chr3_111979666_1	TGCTTTCTTGCTGCACCCACTCAGTGAAAGAACCATAATCATTATTGCACAAAGGAAACTAGAATTTGGGCTAAAAATCAGAGAACCTCTTATATGTATATATAGTCTTTGAATTAGATC	6	+	chr3:111979666-111979785
ABHD10	chr3_111978646_1	GATCTTGGGAGCATTTCCAGTACAGGTTAAAACTGTCACGCGGTCGGCGGGATTGCAGGTGATGCAGCAAGCCTGGTGTCCTCGACAGGAGACGTTTCCCATCTAGGACCGTTGGATAGG	1	+	chr3:111978646-111978765
ABHD11	chr7_73739254_1	AGCGGCGCCAGGGTGGCTCTGGGCGGCGGAGTGCCAGTGTGGTGGCGCCGTGCTCCACTGCCGGGGGCCCGGGCAGGTTGGGCGGAGCACGGACACCCACCCATCCTGGAGTCGTCGATC	6	+	chr7:73739254-73739373
ABHD11	chr7_73738477_1	GATCGAGGTCAGAGTCTGAGCCGGCGGAGACGGGGAAAGGGGTAGGGGGAAAGAGCTTTGGGGGAGAGGCCTGGGAGGTGACAGGCCCAAAGGGAGGAGATGGGGCCGTCGGGGCCCGGC	2	+	chr7:73738477-73738596
ABHD12	chr20_25390395_1	GATCGGGCGGACGGCCACTCTGGGAGGGGCTGGGAGGTACCGCGGCCCCCTGCGGGACGCACCTGCGCAAAGTGAGGGACCGGCCCCCCCCCCCCCCCCGCTCCGCGCGAAGCCTCACCT	7	+	chr20:25390395-25390514
ABHD12	chr20_25391468_1	AAATTTAGTACTAATTCAACCCATCCTAGAAAGAGAAAAGGAAAGAATAAAGGGCTGTTTCACAAATTTAGTTTTATAACTTTGGCTTTCTTCAATATGGCATTAGTTTTACAGATGATC	6	+	chr20:25391468-25391587
ABHD12B	chr14_50870717_1	GATCTCATCTCTATACACACAAGCGTGCGTGCGCGCGCGCACCAGGCATAGTGGTGCATGCTTGTAGTCCCAGCTACTTGGGAGGCTGGAGTGGAAGGATTGCTTGAGTCCAGGAGTTCA	1	+	chr14:50870717-50870836
ABHD12B	chr14_50872511_1	TTTGGTATTTCAGGAAGTTATAACTTTTGGGGGCTTCTGAAATACAGATGCCAGGGAGATGGTTGAATTCCTACACCAATCTCTATTATCTGACCATTTTGCTAACATACAAGATGGATC	5	+	chr14:50872511-50872630
ABHD13	chr13_108218939_1	GAAACTAAGGTGCGCGCATTGCCAGAGGCTCGCCGGGTGTCGTTTTGTAATTGGAACCTAAAACGTATCTTAGTGTTCTATGTCAATTGTATTTCCAGTAATGTGTACAAACCTAAGATC	3	+	chr13:108218939-108219058
ABHD14A	chr3_51975567_1	GTGCATTTCTGGGGGTTTGTGTGTGTGTGCGTGTCTGCTTTCCTGTGCATGTGCCTTTCTTGTGTGAATGTGTAGTCTTACGGTTGTGTGTATGACCGTGCTTGAGTATTTCTGAGGATC	1	+	chr3:51975567-51975686
ABHD14B	chr3_51974311_1	CCCCATCCCCCTTATCCCCAGCTTGAACTGCCCAGGGCAACTTGTTGGCCTGGCACGGAGTTGAGGCCCGACAGGTTTGAGTGCGAGGCTCCGCCAGTGTCCAGCCAAGTGGCCTTGATC	1	+	chr3:51974311-51974430
ABHD14B	chr3_51984610_1	TTCAAGACTAGCTTGAGCAACATGGCAAGACTCTGTCTCTACAGAAAAAATACAAAAATTAGTCAGGAATGGTGGCACACCTGTAGTCCCAGCTACTCCAGAGGTTGAGGTGGGAGGATC	1	+	chr3:51984610-51984729
ABHD14B	chr3_51973622_1	GATCCTCCCGGCTCACCCCCAGTAGCTGGAACCACAGGCGCGCTTCCACACCGGAAAGCCCATTTTCTAGAGGCGGAAACCGAAGCGCCCAGTGGGAAAGGCGACCCGCCGGGGATGCGG	1	+	chr3:51973622-51973741
ABHD15	chr17_29566517_1	GATCCGGCGGCCCCGAACACAAGGTCCTACCACCCAGTCCAGGGCCACTAGCCCATCGTCCGCCAACTGCAGGTACTCCCGGGCCAGCTCAGGCCCAGGCGCTACGGGCAGGACGAAGTG	2	+	chr17:29566517-29566636
ABHD16A	chr6_31702698_1	GATCTGTAAAAGTCATTCTGAAATTCAAGGCGAGGGTAAAGGGAAGATAAAAACAGAGCCGGGGGAGGCATGAAGAGGCACTGAAGAAGAGGAAACTGGGAGTCTGACAGCAAAATTCAA	1	+	chr6:31702698-31702817
ABHD16A	chr6_31703651_1	GAAATGCAAGGTTTTATGAAGAAAACTATAAAAAGTTATTGAAAAGGCAAACTGGCCCGGCCCGGCGCAGTGGCTCACGCCTGTAGTCCTAGCACTTTGGGAGGCCGAGGCGGGGGGATC	1	+	chr6:31703651-31703770
ABHD17A	chr19_1885704_1	AAAATTTACAGGGACGCCAAAAAAAACTCAGACATCAACATTTAGAAATGTTTTAAAATATTTTTCTTTATGAGATGGAGTCGCGCTCTGTCGCCCAGGCTGGAGTACAATGGCGCGATC	4	+	chr19:1885704-1885823
ABHD17A	chr19_1880877_1	GATCTGGTCAGAACCCCACCTGGCGAGAAGGTGGATGTACCCGCAGGCCAGGGCAGCCCCTGTGCCCCAGCTCTTGCCCAGCAGGCAACCACCAGGCGCTGGGTTGTTGGAGTCGCCCAG	2	+	chr19:1880877-1880996
ABHD17A	chr19_1884156_1	GATCTCCCCCCACCTCCAAACCAGAAACTCTATGAGAGCAGGACCATGACCTGCCACTCACTAAAGGAATGGGCAGGTGGTAGGCAGCACAGAATTAAGGAGGAAGCACAGGAGGAAAAG	1	+	chr19:1884156-1884275
ABHD17A	chr19_1881923_1	CCCCATCCCCTCGGCCCTCCCCACGGCCTGTCAGGCACTGCACCCTACAGCTCAGGGGACCCCAATTCAGCCCCCTCTCCACAGGATGAAGGAACCCCCACCTTCCCTGAGCTGGCGATC	2	+	chr19:1881923-1882042
ABHD17B	chr9_71910719_1	GATCCGCGCTCCGGGCGCCGTCCGACTCTCTCCGCCTGCAGACTGGCCCGACAGAGGAGCGGGGACCAGGGCTACAGCCCCCGGCGCCGGGGCGAAGAAGGACGGCGGCGCCCCAGGGGC	7	+	chr9:71910719-71910838
ABHD17B	chr9_71912020_1	GTCTCCTGGTAAATATTTGATGGTCAGCACACTTAACTAATTGCACAGAGTGAACAGGACCCTAATGAAATCTAAGGTGCAGATGGGGCAGTTACGTCGTTCAGCGTTCCCATCTGGATC	1	+	chr9:71912020-71912139
ABHD17C	chr15_80694853_1	GATCGGCCCAGCTGTCCGGGCGCAGAGCCCCCAGCCCCGGCACCCAGCTTCTCCGGGCCCCGGAGCCGCCTGGAAGCCCCCGTCGGCCGCAGGTCGAGAAGGTGCTTCCCAGGCCGGGGA	7	+	chr15:80694853-80694972
ABHD17C	chr15_80697318_1	TAAGTAGTTAAAAGCCACCTGTTCCAGTAAAGGGTTTCAAAAGTATGTGTCACACACAGTCTATAGCTTGCTAGAATTTGCTGTTGGCAAAGGTATTAAAAATAAGGTTGGCATTAGATC	5	+	chr15:80697318-80697437
ABHD2	chr15_89087189_1	GATCAGCCTTCAAAGGATGTTATTTGGTTACGCTCCATAAAACTTGAGCCAGCCCACTGTTCCTTGTCACAACCTGAAATATGTTGGGAAAAATTTACATGGTAACAAATGCCACTTCCC	3	+	chr15:89087189-89087308
ABHD2	chr15_89088808_1	GGAACCGAGGTTGGGGACAACCCCGACCGCGGCCTTTCCCCCATTGGTGCTCACTCCTGGGTCTTCAGGGGCCTGGGGAGGGGTCTGCCGGTTCAGGCTCGGCGAAGAAGGTCCGGGATC	2	+	chr15:89088808-89088927
ABHD3	chr18_21706833_1	CTCCCCCACGAGCGCTGCCCCCTGCTCTGCCAAGCCGGGTTCCATCCACCGCCCAAGGGCTGAGGAGTGTGGGGCTGACGGGGCAGTACTGGTGGGCAGCTGCGGCTCCCCTGTGGGATC	4	+	chr18:21706833-21706952
ABHD3	chr18_21704240_1	GATCGGTGACCGGGCAGCGCCGCAGCGCAGAAGTCAGCCGGGTTCAGGCTGCGCTCCGAGGACCACCCGGCCGGGACCCCCAGGGGGCGGGCGAACGGGCGGGGCCTGTTGGCTTTCCCG	6	+	chr18:21704240-21704359
ABHD4	chr14_22598440_1	CAGGTCGGCCTCCGGGGAGGGCGGGGGGTGGGTGCGTTGCTTGCTTTGCATTTGCCCAGAAGAGGCAGCGGCTGAGCCTGGGGAGCCATGGGAGACGCGCTCGCCCGCAGCCCGGGGATC	5	+	chr14:22598440-22598559
ABHD4	chr14_22597363_1	GATCTGAAATCTGACAGTTCCAGGGAGGTCAGGCCCTGTTTACCGGTACAAGCAAATTCAGCAGCCAGCCTCAAGATTTAGCTCCTCTGCTGAGCAAACTGAAGTGCACTCAGGACCTCT	1	+	chr14:22597363-22597482
ABHD5	chr3_43691431_1	CCGGTCGACCCTGCACCTGACTGCGAGGCGCGGGAAATGACCGGGTCTGTCAGCCTCCCATCGCGGCTTCCGTCTACAGGTACTACCTGTGCTCTGTCCAGCCTCAGCCACTGGACGATC	1	+	chr3:43691431-43691550
ABHD5	chr3_43690123_1	GATCTCGGCTCACCGCAACCTCCGCCTCCCGAGTTCAAGCGATTCTCCTACCTCAGGCTCCCGAGTAGCTGGAATTACAGGTATGCGCCACCGCGCCCGGCTAATTTTGTATTTTTAATA	1	+	chr3:43690123-43690242
ABHD6	chr3_58236923_1	GATCCTCGGTTGGAATTCCCAGTTCAGTCCTTACAGTCTGACGTCCCGCACAACCCGACGCCGGCAACTGTCTCCAAACACCCGAGAGCCAGGGCGGGAGCATGAGCGCCTACGGTGTTC	1	+	chr3:58236923-58237042
ABHD6	chr3_58237921_1	GCGGAGGCGGGCGGGCGGGCGGTGGTGCGCTCCTAGGGGGATGGGGCGCCCTGATGGCCCCGTGACCTCTCCCCCAGTGTCTCCCTGCAGCGGCGCATCGAGTGGAAAGAGTCGGCGATC	5	+	chr3:58237921-58238040
ABHD8	chr19_17303701_1	CTCCCAAGCCCTTGCCCCCCAGCCCCTGCCTCCCAATTGCCCTGTTCCTCTCCAAACGAGGCCCCCATACTCTTCTCTCTGTATTGACCTTTCCATTCTAGAAGCAGAGACTCCAAGATC	1	+	chr19:17303701-17303820
ABI1	chr10_26861658_1	CTTTCCTGTCCTAATTTCTCTTTTCTCTGACTCTCCTTATCATGTAATCTTCCTACACTTTTAAGGTCATGTGCACGTTTTTTTAGGGGTGGGAGTTGTTTGCTTGTTTGAGACAGGATC	4	+	chr10:26861658-26861777
ABI1	chr10_26859587_1	GATCTTCAAAACAAACTACCACACACAATTCACTTCCAATCATCCAAAGAGAAACGAACAAACAAGCATCTGTCACAAAGTCCCAAGAGTTTTCTAATTTACAATAACAGATATTTTTAC	6	+	chr10:26859587-26859706
ABI2	chr2_203327886_1	GATCTTTCACAGAGGAGGGTCCCAAGAGTGGAGGCTGTGCCCTCCTTCGGCCTCCCGTCAGCAGCAGAGGGAGAAAAGCCTCGAGAAGTTCCCTAGGCCGATGACCTCCATGGGGACGGA	1	+	chr2:203327886-203328005
ABI3	chr17_49211072_1	CTGGGACAGACAGTGCGATTCCATCCTGTTCTCAGGTGTCACCTCAGGTTCATCCTTCTGAGTTCCCACGGGTCAATCCAGAGACCCAAAGCCTCCGTCCTCACACAGATGCTGGCGATC	1	+	chr17:49211072-49211191
ABI3BP	chr3_100992340_1	GATCTTTTGGATATTCTGACACTAGCAACCTTTCTTTCTGACTTTAGGCACACCAGGTTCTTGACAAGCCTGCAGCTCTGCATTACTTCTGATGTTTTCCATCATGACTGTATGGTAAAT	3	+	chr3:100992340-100992459
ABI3BP	chr3_100994179_1	GTATATTCTACTGCTTAATAACGGATGCCACTTACTAATGAATTGTCCTTGAGCAAACTTCATCTCTATATTATCAATATTGATGACATTTAAATGCTTGCTCCGTGTTAGGCACTGATC	5	+	chr3:100994179-100994298
ABITRAM	chr9_108934823_1	TCTAAACGGAGGCCCCAAAGGTAGGCGGAGGGCTAGGTTGCAACAGTCCTTAAGTGCCTGGAGGGATTGAGGGGCTCACTCTCACAGGGAGTAGCGATACATAAAATTATTTAAATGATC	1	+	chr9:108934823-108934942
ABL1	chr9_130834019_1	GATCCTTGGAGCCAGGCAGACCTGGGTTGAGTCCATCTCCGCCTGTTTCCAGCTGTGGGCAAGGTGTCTGACTTCTCTGAGCATCTGTGGGGTTTGTTTGTTTTTAAACCTGAAGAATTG	1	+	chr9:130834019-130834138
ABL1	chr9_130713392_1	TTTCCCCCAGCTTGGGACACCCCGTTTTCTGAGGCGTGGAAGAGCGTCGCCCCGGAGTAAGCTGCCCGTGCCGCGCCCCGACAGCTTCCCTCAGCCCCAAGCCGCCCCTTATTCCGGATC	2	+	chr9:130713392-130713511
ABL1	chr9_130835827_1	GGCACCAGCCCCGGTAGAGCCACGCCGGATGGTGACGGCGGCGTCCGGGGCCCCACAGTGCGGGCTCCCCCGAAAAAGTTTGAGAAAGCCAACTCGCCAGGCCTTAACATCCCTGGGATC	2	+	chr9:130835827-130835946
ABL1	chr9_130712304_1	GATCCGCCCGTCTCGGCCTCCCAAAGTGCTGGGATTACCGGCGTGAGCCACCGCGCCCGGCCCGCTAGTTCTAATATTTATGCTTTTTGGAGGGTGAAGGGCTTGAAAGGCATCAAAAAC	1	+	chr9:130712304-130712423
ABL2	chr1_179229332_1	GATCCCGCGGGGCTGAGGCTGCTGGAGCCCCGGAGCTTCCCCGACGCGGCCCACCTGCTGCCCCATCCCTGCTCTCGCGTACTCCCGCGCCCCCGCCGACCCCTGGTCACATTCCTCCTC	6	+	chr1:179229332-179229451
ABL2	chr1_179230042_1	GAGGGCTCAGTGCCACCGCGTGCGCAGCTCAGGTGCAGGCACAGGTGGGGCAGAAAAGCACAAGGCATTTATTTGGTCCTTGCCATCCAGTTAAGGAGCTCTAAAATACCCAGGGGGATC	1	+	chr1:179230042-179230161
ABL2	chr1_179142771_1	GATCCTACTATGAGATATTCCCCCAAGAAAGCACACAAACTTTCACTGACCAAGAATGAAGACAAAAACAGTAGCAGATAAGATGAATTTTTTGAAATCTTCATTCACACTTGATTAATG	6	+	chr1:179142771-179142890
ABL2	chr1_179143439_1	TTACAATAAAACACGAAATACACTTTTAAAAGAAAGGAAACGCCTAACAAGACTCATCTTTTACATCACTTAAATAGTTCAAGAAACCACAAAGCCAAAGTCAAAGAAATAGCTGTGATC	6	+	chr1:179143439-179143558
ABLIM2	chr4_8072586_1	CAAACCTGCATCTGTGCACCAGGAGAAGACAAAGGGTTGGGGGAAACCTGCGCACCCCGGGCTCCAGTCTGGCTCTGCCACCGACTCTCAGTGGCTGATGGCCGGGCACGTGGGTGGATC	1	+	chr4:8072586-8072705
ABLIM2	chr4_8070676_1	GATCTGTCACCTGCGTCTCTGTGAACCCAGCATCTAGCCCAGGGTGGAACACACAGTGAGGCCAGGAAGGGTCTAGAAGGGAGTGGTTGACTGGGGAAGGAAAGAGAGGAGGGGCAGAGG	1	+	chr4:8070676-8070795
ABLIM2	chr4_8158463_1	GATCCCCGGCCCGCGCCACTGAGCTACGCGCTCCGGGCGCAGGGCAGAGGGCTGCGCTCTGGCCCCTCGGGGCTGCAAAATCCTGGAGCAAAAGTTGGGTGGAGCCGCTGGGTGATTTTC	2	+	chr4:8158463-8158582
ABLIM2	chr4_8159907_1	CAGTGGGGGAGCTGAAGTCCTGGGGAACCAGCCAAGCCCCACACACCCTAGAAATCCAGGAGGCCCAGCTAGGTGATTCTGCCCGCAGCCGCAGGGTTCCCATGCCAGTCCACTGGGATC	1	+	chr4:8159907-8160026
ABLIM3	chr5_149140560_1	GATCATGAATTAGGTTCAGAAAGTGACAGAGTAAGTAGTCACAGGAATGTAAAGAGCCCTACCCCACTGAATCAATTGTGACTAAAACACTTTGGAATATAAACTTCTACAATACACACG	5	+	chr5:149140560-149140679
ABLIM3	chr5_149243876_1	GCTAAATGCAGTCAGCCAGGAGGGGCTGCCCAGGACCCAAGTCAAAGAGAAGAATTTGAAAGCTTTGGAAGCAAGTGCTGTTGTGGGGGCTGCATAGCCCAGGGCTGGCTGAAGCTGATC	1	+	chr5:149243876-149243995
ABLIM3	chr5_149242522_1	GATCTACAAACGGCATGGTATGGTCAGAGGTAGATAGGGCTTGGCCACACAAGGAGAGGGGGGAGGTTAACCATCTATGCAGATGGCCCTGCACAGGCCACCAGGAGCCACAAAACACAA	1	+	chr5:149242522-149242641
ABLIM3	chr5_149142000_1	ACCCCCCAGGTGATGAGTGAGGTTCGAAGAACGGAAGATTTAAAAAGCAGCCGGGGCCTCCGTATTGAATGAAAGACCCAGTGCAAAGACATCACCATGAACACTAGCAGTAAGTGGATC	1	+	chr5:149142000-149142119
ABR	chr17_1187876_1	ACAGAGTGAGGCTCCCTCTCAAAATAAATAAATAAATAAATAAAATATTATCAAATTGGGCCGGGCACAGAGGCTCACACCTGTAATCCCAGCACTTTGGGAGGCCAAGGCAGGCGGATC	1	+	chr17:1187876-1187995
ABR	chr17_1032291_1	CAGCTTGGTGACCCGGCCAGACCCTTGTGGACCGGCACTCAGAAGCCTCCTCAGGTGAGAAATGTAAGGATAAAGGAGACCCCTAGTGTGGGAATCCCAGTGGGAATCGGGTCACTGATC	1	+	chr17:1032291-1032410
ABR	chr17_1078567_1	GATCCTCGGGGCCACCTGGACCCCTCCAGCCTGGTCCTTCCATTTGCAAGCGGCCCTGCTCTGAGCAGCCCCCAGGTTTCAACTCTAGGCTGGATGCCGCCAAAACGAAGGGGGAATTCA	1	+	chr17:1078567-1078686
ABR	chr17_1186310_1	GATCTACAGGCAACAGAGGTGAACTGGAAGCCCTTCCCAGTTAGTCATTTCTGCACCAAACTTTTGTGTCAGCTTGAGTCATGGGAAGACCTGCTGCCCTGGCAAGATGTGGACCTGCTC	1	+	chr17:1186310-1186429
ABR	chr17_1031245_1	GATCAGGTAGAGGCTGAACAGGGCGGCAAGACATAGACCCAGAGGCAGGCGTCTCCCCGTGCGCTGTTTGCACTCCCGGAGTGGAAAGCAGGGTCCACCTGCCGAGAAGAAACCTCCCTT	1	+	chr17:1031245-1031364
ABR	chr17_1107953_1	GATCCCCATCTTCTGTGAGGGGCAGGGAGGCCCAGAGAGGTTCAGGGACAGCCTCCCGTCCCCAGCAATGCTGGCTGCACATGCCTTCTAGGCCCCGCCGATGGGCACTCGGTTAGGCAG	1	+	chr17:1107953-1108072
ABR	chr17_1109723_1	CCGCCGCTGGAGGAGTCAGGCTTTGCAACAGACAGGCCTGACCTGCCCCCAGGCAGGAGCGCGGCGCCACCACTGTCCTGCACAGGAGCGGTGGGCGTCCCACTCACAGGGACCAGGATC	3	+	chr17:1109723-1109842
ABR	chr17_1179152_1	GATCCCACCCCAGCACCGAACCCCTGGGCCCTGAACCACACATGACCCGGTGCCCCTGGGGTGGCAAACTCGGGTGCCAACGACTGCTCCCAAAACGGCCTTTCGGCTTCAGCCTGGACA	1	+	chr17:1179152-1179271
ABR	chr17_1182103_1	CAACACGATAGAGGGTAGAGGGAGAGACAAATCTTGAGGGCTCTACAGAGGAAACTTCTGATAACGAACACAGAACACCGACTGTGTGCCCGGCTTAGCGTTTCGTTCACTAGCGTGATC	1	+	chr17:1182103-1182222
ABR	chr17_1079449_1	ACTGTGAGCCTGGCAAGAAGGGGAGTTCTGAAACTCAGGGTGTACATATGAGAACAGAGGCCGGGTGTGGCGGCTCACGCCAGTCATCCCAGCACTTTGAGAGGCCGTGGTGGGCGGATC	1	+	chr17:1079449-1079568
ABRA	chr8_106769543_1	GATCCTGACCACAGCCACCTGCACTCCATCCTGCTCGGGCCTCTCCTCAGCCTCTCCTCCATAGCCGCTGTCCTCTGTGTCTACGCTGTCACTCCTCCATGTGGGCTCCTCCTGCTCCAT	1	+	chr8:106769543-106769662
ABRA	chr8_106770624_1	TCCACTTTATAGCTAAGTAAAATAAAATCTAACTTCCAGCAGCTAATAAAATATGAGATTCAAATCCATCTCTGTGTAATTCAAAGCGTGTGCCTCCTTTTATTCCAGTTATCAAAGATC	6	+	chr8:106770624-106770743
ABRACL	chr6_139027999_1	GATCACTCTTAATTTAAATTAGCTGGGCTGGGGGTGGGGAGGGGGTAAGGAACGTTTTTTGTAGTTATTTGTGCAACCCCTGCTCTAGAAATAGTTTGGGTAACTGTTTCCTTTCCAAAA	3	+	chr6:139027999-139028118
ABRACL	chr6_139029221_1	GCAGAGCTGGGTGGGGAAGGGCTGGGGGCGAGAGGAGAGGCTGCCCCGAGGAACGTGGTGGCCTCAGGGCAGTGGACTCTGCAGCGCCGGAGGTGGGTGCGGCTCTGTGCGCTCCAGATC	4	+	chr6:139029221-139029340
ABRAXAS1	chr4_83486404_1	TGTGCCCTGGAGAAAATCACAGTAGAGTGATTACCCAATAATCCAATGAGGTTCAGATGCTTATGTACACTTTTTCATAAGGGAGAGGGAGATGGAGGAATGTAAGTAATTTTGAGGATC	4	+	chr4:83486404-83486523
ABRAXAS1	chr4_83483782_1	GATCTGAGAAACAGGGGCCTCCCTAGCACTCAGGTACTTCCCAAGGGCTAATCGTTTAAGCTACCGAGGATTTACGGTCCCACTCTATCTACACTACAGGTATTCCAAAATAATTTCCAC	1	+	chr4:83483782-83483901
ABRAXAS2	chr10_124802482_1	TTGCGTGTTTAGTTCTTTGTGACTAGTTCTTTCACTAGTCACAGTGAAATAGGGAAGTGACAGGCCCACTACTGAGTGATGGGAAATGCATAGGCTGTGAGCCCACAGGAGGAGCAGATC	1	+	chr10:124802482-124802601
ABRAXAS2	chr10_124801477_1	GATCCGCCCGCCTCGGCCTCCCAAAGTGCTGGGATTACAGGCGTGAGCCACTGCGCCCGGCTAGAATGTTGTCTTTTAATACTAAGGTTTCACTTGCAAAGGGAAAGAACTGTTTGCGGA	1	+	chr10:124801477-124801596
ABT1	chr6_26596121_1	GATCTGATAGGGAATCTGAGGACAGACCCAGGGAGAGCAGAAATAAGCGCGCCGCCGGGGGGTCGCCAGAATTGGAGGCTTGTGCGCCTCTGACAAGTATTTGCAACATAAGTATGCATA	1	+	chr6:26596121-26596240
ABT1	chr6_26597512_1	TCCGGACCTGTTTACTGGTTTGTTACATGAATACAACCTGAGTAAAAGTCTCGTCAGCTTTTCTACAAAACTGAACATAACTCTTTAGCATTGCTGCCTAGGTCAAGAAACTATTTGATC	5	+	chr6:26597512-26597631
ABTB1	chr3_127672146_1	GATCTGGCACCTGTGGAGGGTGCCGCGGGAACCCCCTGGGTGGGGTTGCACAGACGGCCGCGGGCCTGGCGCTGTCCGGGGGCTGGCTCGCTCGCCCATGGCCTCTCCCCACCCCGCCTC	6	+	chr3:127672146-127672265
ABTB1	chr3_127674764_1	TTTAAAACCTTTTCTCTGTCCACCTTGCCCATCTCTACTTCTACGACCTGGGCCCAGTCATCAGCATTTCTCCCCGGACACGGTGCCTGCCTCTCTCTTGCCATTGCAGCCAAGTTGATC	1	+	chr3:127674764-127674883
ABTB2	chr11_34358543_1	ACGCTGGCTGTGTTTGGAGGGAGGAGGGAGTCCCTGCCTCTCTTTCCAAGTCCGTCTGGTTCCTTTGCGCTGCCGTCTAGGCTCCAATAAGGACAGAATTTCTTAACCTGGTATCTGATC	1	+	chr11:34358543-34358662
ABTB2	chr11_34357173_1	GATCAGTGCCCTGCGGAGCAGCCCGGCCAGGCGCCTCACCGCCTCGGCGGAGAACTGGGGCAGCCGCCGGCCGCCAGCGCCTTTGCGGAGCACCCGGGCCACGTCTCCTTCGGTCCAGGG	6	+	chr11:34357173-34357292
AC000032.2	chr1_109694753_1	ATTTCTGGTGAGTAGGTGGATGCCAGTTCTGACAGCATCTTTTGCTTTTTAAAAATTATTATTATTATTTTGAGAGGGAGTATTACTCTGTCACCCAGGCTGGAGTGCAGTGGTGTGATC	4	+	chr1:109694753-109694872
AC000032.2	chr1_109692422_1	GATCTGCAGCAGGGCTGGAGATGCCATGGGTTAGGGCACAGTGAGATTTTGCTCAGGTATTAGATGGAGAACTTTGGACTTTCTGCTTTAAGGGGAATGTTTAGAGCCTAGTCTCGCCTT	1	+	chr1:109692422-109692541
AC000036.4	chr22_50737839_1	GATCCACAAACATGTTGCACCGTCTCATCACTGAAGGGCTGAGCCGCTCCTCAGTCTGTGAGTCTGCAGTGGTCACAGCACGCATGAGAGGCAGACTCTGAACCTGCACAAAGCCAGAGC	1	+	chr22:50737839-50737958
AC000036.4	chr22_50739260_1	TCTCTCCCCAGTGGCCCCTGTGGGTTACGGTTCAGGCAAAACCCACAGGGTGGTGTCCGCATCGTCGGCGGGAAGGCTGCACAGCATGGGGCCTGGCCCTGGATGGTCAGCCTCCAGATC	1	+	chr22:50739260-50739379
AC000068.5	chr22_19446876_1	GATCTTTTAAAGATATAAATCGAATTATGCCTCCCAGCACACTTTAGACTAAACTCTAAACTCCGTATCAAAAGGCCCGCCAGGTCCCTGGTATACCGCTCTCCAACCATCCACCTACCC	1	+	chr22:19446876-19446995
AC000068.5	chr22_19448785_1	CCTATGCTGCGGTTCTCCCACTTCACTGATAACAAATCCTCAGTATCCACTGATACAAATCCTGGGACTGCTGGGCCAGTCCCAGGAATGACACTGGGACAGACTCCCTGGAGGTGGATC	1	+	chr22:19448785-19448904
AC000120.7	chr7_92207054_1	AGAAGAAATGGAGAAAGTCAAAGAAAACCTACTTGAAGAAATAATAGCTGAAAACTCCCTAAGTCTTGTAAGAGATGCAGACATCAAGATACAGGAAGCTCAAAGATACCCAAGCAGATC	5	+	chr7:92207054-92207173
AC000120.7	chr7_92205687_1	GATCACACCACTGCGTCCAGCCTGGGTGACAGAGCAAGACTCTGTCTCAAAAAACAAAACAAAATGAAACAAATTAGATTTGATTTTTATTAGCTTCCTATTATAAACTAAAAAGCTGTT	5	+	chr7:92205687-92205806
AC000124.1	chr7_127476446_1	GATCAACAAAAGAACTACCCAGCTGAAACCAGTCCAAATGTTGGCAAATAAATTATTCTGTTTTAAGCCACCAAGTTTTGAGATGGTTTATTACTTAGCACCAGATAACTGATAGACAAA	5	+	chr7:127476446-127476565
AC000124.1	chr7_127477528_1	AAGTTTTTGATTTGAGAGCTCAAAACAATTTTAAAACTAAAATCTTCATATCTAAATGTTATTTTGCAGGTGGCAATTAAACAGTAAGAAAGCATCTGGCATAAATTAAGTGAACAGATC	6	+	chr7:127477528-127477647
AC000370.2	chr7_126378561_1	GATCAAAAATTCCAATTATTGTATATTATCTGTCACAGGACAGCAAAGTCCTATTAGTTATGTAGACTGTAGTTGTTGAAATATAAGTGCTCTAGTTTGTATATCTCTGAAGAACCATGT	6	+	chr7:126378561-126378680
AC000370.2	chr7_126379905_1	AGCAAGATAGGTCAGTTTTTGTCAACAGATAATGGGTAGCCAGTCCAAGATTTGTCTGAGAGTGCAAGGATGGTCACTGTTACTAATAGGCATAAATATAATTTATTTTGTATGTTGATC	5	+	chr7:126379905-126380024
AC002064.5	chr7_90313125_1	ATATCCAGTTTCTTTCATCATTCTTCTGATAATGTAGTTTCTAGAATGTATGAATCTGGTCAGCTCCATCTGAAGTGCTACAATTTGTTAATACTCCTCTAAACTGTGACCAAACAGATC	5	+	chr7:90313125-90313244
AC002064.5	chr7_90310637_1	GATCTTCTCCTTCCCTAGCAGCTCCTGGCTTACATTCTCTTAGGTTCATGCCTGTGTCTCTGTGGTTTCTGCAGCTGCCTATGCATCTCAGGACCCCTGATTGCCCACATGCCTACGGTA	1	+	chr7:90310637-90310756
AC002116.7	chr19_36014770_1	CTGGACCCCCTGGGCCTTCAGGTTCTCCCTCGAGCTGTTGGTCTGGCCCAGGTGCTGTGGGGTCCTTTGAGGCCAGTGACTAGAACGTAGATTGAAATCGGGGTTCCAGGATTTGAGATC	1	+	chr19:36014770-36014889
AC002116.7	chr19_36014115_1	GATCCCCACTTTCAGCCCTATTGACATCCATCTCTACCCCCAGCACTCCCCAAAACTGACCGTCCACCAGCGTCCCCTCCAATTTCCAAATTCAACATCCCCATCCCCCTCCCAGCCATT	1	+	chr19:36014115-36014234
AC002310.12	chr16_30534248_1	GATCCCACAGTTCGGCCTTCTCCTCCACCCAGGAGATGAGCGCCGGCTTGCTGCCTCCGACTCCTGGGGGAGAAGAACGCAAACCCCACGCTGCGAGGAGGCCGCCTGCCCGGCCCCGGG	4	+	chr16:30534248-30534367
AC002310.7	chr16_30571646_1	GATCGGCGGCCGCCAGGTCCCTGGAGCCGCCGCCTCCCCGCTCCCGGCCTCAGCTGTCGTTGTCCACAGGAAGGGCGGCCCCGCCCAGCCGTGGCGTCCGAACGCAGCCGAGGCAACCGA	6	+	chr16:30571646-30571765
AC002386.1	chr7_109324514_1	GATCCTTCCAAAGTAAGCATTCCAACTGACATAAATATGCATAGGATGTAAGTGTTGGCTCCCAAACACCATAGAATTTATTTTGTAAAGTTCTGCTTTTCCACATTTTCTAAAATTGCT	6	+	chr7:109324514-109324633
AC002398.11	chr19_35753097_1	GATCAAGCTGTTCGACCGGAGCGTGGACTTGGCCCAGTTCAGCGAGAACACGCCACTGTACCCAATCTGCCGCGCCTGGATGCGCAACAGCCCCTCTGTGCGCGAGCGTGAATGCTCTCC	1	+	chr19:35753097-35753216
AC002398.11	chr19_35753986_1	TGGGCCTGGCATGGGGCCCTTGTGTCCCCAGGGCTCAGAGGTAACCAACAGCAAGAGTCGTGATGTGTACAAGCTGCCGCCACCCACACCCCCGGGGCCACCCGGAGATGCCTGCAGATC	1	+	chr19:35753986-35754105
AC002456.2	chr7_90595172_1	GATCAACACAATCAAGCCCTCCCCCACCTTCCTTCTCTCTCCCCTGGGAGACTGACGTTTGGAACTCACGCCGCACCAGGTTTTTTCAGAATGAAGACGATGTGTGTTCGCTGCTGGAAC	1	+	chr7:90595172-90595291
AC002480.3	chr7_22562466_1	GATCCTGTTCTGCCCTCTGAAGAAGGGGAAAATAATACATCCTGTGTACGATTGTTATTGGGAATCAATGAGCTAGTGTATGGAAGAGGCTGCATGTGGTTCTTGGTACAAAGAAGCAGA	2	+	chr7:22562466-22562585
AC002480.3	chr7_22563899_1	AGAGCCTTTCAAACTTCTTTTCAACATGCGTTCCTGACTGAGGACACAGCTCAAAGCTGCCTCTCAGGCTTAGAAACACTTCTTAATTTTCACTGTCGAGGGCTAGCTTTGAGTCAGATC	1	+	chr7:22563899-22564018
AC002511.2	chr19_35424141_1	GATCTTCCCACCTCCGTCTCCCAAAGTTCTGAGATTACAGGTGTGGGCCACCACACCTGGCCCAGGACTCCTTTAGATGGAGTGGCCAGGAAGGGCTCTCTGAGGACAGACATTGGAAAG	1	+	chr19:35424141-35424260
AC002511.2	chr19_35425698_1	GCTGCCTATACTCCGGGAAAGGATGTTGGTGGAGAAGGAATCGAGAGAGGGCCACACTGTTGGGGGCAAGGCAAGGGGCTCACTGCCAAGGGACAGACAGAACCAGGGAAGGCAAAGATC	1	+	chr19:35425698-35425817
AC003006.7	chr19_57683000_1	ATGAGAACAGGGAGCAGTGTAGTAGAAGTCAGACCCGGAATGGTTCCCTGAGAAGTTGAGTTGTCTATTCGTTACTTAATAGTAACAGTGGGAGGTTTGGAGTGGAAGAGGGAGGTGATC	1	+	chr19:57683000-57683119
AC003090.1	chr7_25661994_1	GATCACACTAAATTGTAGATACTCTAAAAAATGAGTTAGGTCTCCTAAGTATGGCTGAAAAGTAGGCACATTTGCCTTCACTCCAAAAACCAGCAAGATAATTTCTAATATTCATGAATG	6	+	chr7:25661994-25662113
AC003090.1	chr7_25663745_1	CACACAGTAGGCACTCAGTAATTGGCACTTCTGATTATTTTCATTTTTCCTGGTTTCTGACAGAGAAACCTGACAGGACTGGTGAGGCTGCAAGAAACATAGCCAGTAAAATTTAGGATC	3	+	chr7:25663745-25663864
AC003092.2	chr7_94076477_1	GATCAGACGCTTTATGGATAAGTGTCTGAGTTGCCTCAATATTTAAGCCATCTAAACCAGAAAAGGTGGTAACTAAGGGTGAGTTGGTGGAGGCGAGAAGTGACGAATGTCACCTGAGCT	1	+	chr7:94076477-94076596
AC003092.2	chr7_94078968_1	TTTTTCCATGAGAAAGGTCATGTTTCTTTTCTTAATTCAGTAAAGTTTTATACAAAAGTCTCTTGTAATCCTACATCTATCTATATATAATATATATGTTATTTTATGTAATGCCTGATC	7	+	chr7:94078968-94079087
AC003682.16	chr19_57625504_1	GGGATTGGTTTAAAGAGCTGTGGAAGACAATTGAGCAATTACCACAGAGATTAGCAATGGAGTTCCTAGTATATTTGAAAATGAATAAAATTGTTCCTGGGAAAATTAACAATAGTGATC	6	+	chr19:57625504-57625623
AC003682.16	chr19_57624301_1	GATCCAAATGAGACAGGAATAGCACTGGGTGGTCACAGGAGGATGGAAAATCTCAACACCCTGGTTTTGGTGCAGCTGAAAAAAAAAAAGAAAAACCCAAACAACAGCTAAAACGGGAAC	2	+	chr19:57624301-57624420
AC003958.2	chr17_41401883_1	GATCACACCTCGGCACTCCAGCCTGGGCGACAGCAAGACCCCATCTAAAAATTAAAAATAAATAAAAAGAAAACTGTACATGTGACATTATGGGCATTAGTCACTTGTTGAACATCTACT	4	+	chr17:41401883-41402002
AC003958.2	chr17_41402820_1	AGGTTTGGATGCAATAACCAGCATCAAACGGGGGAGCCTCCAGGCAATGGCCAAAGGCCAGAAGCTGAGTCTAAAATGCTGATTGGGGACAGCACCGAGAAGGTCACCCCTAGGGAGATC	1	+	chr17:41402820-41402939
AC003973.4	chr19_22037320_1	TGGGCGACAGAGCAAGATGAGGCTCTGTCTCTAAATAAATAAATAAATAAGTAAATAAATAAAGTACAGCTGTCCTAGGACTTTTTGTCACCCACAGACAATTGTTGTCTTGATTCGATC	5	+	chr19:22037320-22037439
AC003973.4	chr19_22034819_1	GATCTCTTAGGTGCTGGAAACAGTGGTACATCACAATTTCTCCTCTGTCAGAGCCACATCACCTAGGTGCTTGGTCCAGTAATATGTCAAAATTCCCTTGAGAGGTGAGCCCAGGCAAGA	1	+	chr19:22034819-22034938
AC003984.1	chr7_84531356_1	GATCTATTTGTTCCATTTGCAGTTCTTTATTACTGCATGACAGACTCCATGACAGAGAGTATCTTGGGAGACTGAAAACAACAAGCTCTGAAGTCAGATTTAGCAATAGCAATAAGTTGC	5	+	chr7:84531356-84531475
AC003984.1	chr7_84533067_1	TAAGCTTATAATTTAGTTAAGATAATTATTTCCTCTATTGAAAAAAAAACAGTCTCTTGAAAACTGTTTTTGAATATTTTATATTTAGTTGTTATTCATAGGCCTGGCCTTCATTAGATC	7	+	chr7:84533067-84533186
AC003986.5	chr7_19144601_1	GCCCCGACTCAGCCTCACGCTCTCTGACTTCCCCGCTCGCCCCTGACCCCGACTTCACTTAGGGCGGTCGCGTAGATATGAACTCTACAGCAGCCACTCTGCTCAGCGCATGTGGGGATC	1	+	chr7:19144601-19144720
AC003986.5	chr7_19143850_1	GATCCAGGCCCCTTCATACCCCAACCCCTGGCCGGGGACAGTTGGTAGCGGTGGCTGGTGGCGAAGCTGCAGGGCGCCCAAGGCCCCCTGCGGCCCAGGAGTGACCCGAGTGCACTCGCC	4	+	chr7:19143850-19143969
AC004076.9	chr19_57477024_1	GATCCTTTCAGACACTAAAGGCCCAGTTTTCCCAAATGCTCCAGCTGTGAACCATCTCTGAGCCTTTGCATACACTGGTCTCTCTGCCTGGAACGTCCTTCAACTCGTGCTGTCAAAATG	1	+	chr19:57477024-57477143
AC004076.9	chr19_57478353_1	ATGTCTTTTATGGAAGTGTGATATAAAACTATTTGAAACCAAAAATGATAAATGTAATGGAAATACATTTACACAAAAAATAATGTTTAAAATAATACTCAAGGCCAAAGAAAGTTGATC	7	+	chr19:57478353-57478472
AC004156.3	chr19_663883_1	AGATGCTCCACGGGCTGACGGCCCAGGCGCCTCTCGGGTGCGGAGAAGGCAGGAAACCTAACCCCTGCTTCCAAATTTAATCAGTAGAAACGGTATCATCACCCAGCACAGGCCAGGATC	1	+	chr19:663883-664002
AC004158.3	chr16_72428755_1	GATCTTATACATGCACAACATATTAATTGGGGGCTTTTAAAGCTCCCTCAATGGGCTATTTCATTCCTGGTAAAACAGCAGCTGGTTAGCCACTACTGGTGACTCTTCAAATATTACTTC	4	+	chr16:72428755-72428874
AC004158.3	chr16_72429576_1	AGGTTCATTAGGAAACAGCTCAGAGCGACTACAGCATTTTGCTATTTCAATTTTTTCCCTTATTTTAAATGAAGAGTCAGACAGATGTGTTTTCTTTGCATGGCAGCATTGAGATGGATC	5	+	chr16:72429576-72429695
AC004490.1	chr19_2216164_1	ATCCCACACAAGCAGCGGGGGTCCTGGCCACCCCTCCGGGTGTCCATCTGTGGCAGTCTTGGTTCCCTGGAGTGGTCCCCCGGTGGGGCGGGCCTGACACCATCTCTCCTCCTGCAGATC	2	+	chr19:2216164-2216283
AC004490.1	chr19_2214992_1	GATCACCTGAGGCTAGGAGTTGGAGAACAGCCTGGCCAACACAGTGGGACTCTGTCTCTAGCAAAAATACAAAAATTAGCCGGGTGTGGTGGTGTGTGCCTATAGTCCCAGCTCCCAGGG	1	+	chr19:2214992-2215111
AC004538.3	chr7_11253733_1	CTATTCTTGTAGGTAAGGGAAGCCATTAAAGGCAGTTGACCAAAGGGTTATGTAAAAAGAATTGTGTTTTAGCAGAACAAAAATGATAATGGTGTGCTAGGATAGATGATGAATGAGATC	5	+	chr7:11253733-11253852
AC004538.3	chr7_11252561_1	GATCATAGGGTTTCATAAACATGAGAGATAACCTCTTTCCTTTCTGTTTTGTTTCTCAAAATATGTTGAAGTATTATTCAATGAGATTTTTATAGAACTGTCACTCTGCAAAACTAGGCA	6	+	chr7:11252561-11252680
AC004901.1	chr7_46900528_1	GATCTGAGTGAGCGGAACATGCAGATAGGAACAAGAGCTGGCCTAGGGCCATAGTACGAAACAGGAAGTGTCTGCAAGTGCAGAACCCAACTTCTATATCCCATTTGCTGTTTTATGTAC	1	+	chr7:46900528-46900647
AC004901.1	chr7_46901215_1	CTGGCAGGATTCTGTCATGAGGAGTCACAGAAGTGGGCAGCAGACATTTGAATCACCACAGCTACTCCCTGTCCTACCTCCTGCCCATCTGTGGTAGCCATAGTTTTACACCCTCAGATC	1	+	chr7:46901215-46901334
AC004941.3	chr7_149398610_1	TGGGGCGAGGGCTGTGAGAGCAAGGCCTGCAGAGCTCCCCGTAACCATAGCTCTCACCTTGCCTCAGGCCCGGGACACTGGCCAGGGAGCTCAAGGCCTCGTCCTGCCTCCTCTGGGATC	1	+	chr7:149398610-149398729
AC004941.3	chr7_149397350_1	GATCAGAAAATGAGGGGAATGGGAAGAAAAGAAATATGACTTTGCGCTAGAGATGATTTTGTACCAGTGATTGCCCTGAGGAGTTTGCACTGATATCTGGAGGAAGGCTTTTGCTAGTGG	2	+	chr7:149397350-149397469
AC004947.2	chr7_26552200_1	AATGGAGAGAGGTAAGTTTCTGGGACCAGAGGGGTGTTGTCTTATCCTCGGTAGAGGGAGTGCAGAGGAGGGATGGAAAGGACAGGAGAGGACTGACTTCAGAAGGGGTCAACTGGGATC	1	+	chr7:26552200-26552319
AC004947.2	chr7_26550509_1	GATCATGCCACTACACTCCAGCCTGGGCAACAGAGCCAGGCTCTGTCAAAAAAAAGAAGAAGAAAAATGAGGAGGAAGAGGGAGGAGGAAGAAGAAGGAGGAAGGAGGAAGGAGATGACA	1	+	chr7:26550509-26550628
AC005009.1	chr7_86775025_1	GATCTAAAATTAAATTAAAAAGTAAAGGAAAGTAACAATAAATGCAGATAATCCAGAAAATTTCAACTGTTAACAATGTTTATTTAACTGACTCTCAGCTCTTATTTTTACATTAAATAA	7	+	chr7:86775025-86775144
AC005009.1	chr7_86776763_1	TAAACGATGTGTTTCTAACAGGTCTTTTGATGTCAAGTCACCCTGGAAGTCATGCTTTCGCAGGTGTTGCTGGCAAACACAAACACTCTTGACACCAGATATGACACAGACTTTTTGATC	3	+	chr7:86776763-86776882
AC005083.1	chr7_20218365_1	TAAGTAGATGGCAGAATGGTGACAAAGAAAAAGTTTCCTTTCCCTTTTCTGCACTTTCTCTCCTACTGTTCTAACCACCCCTTCCTCCCTGATGCATCCCTGGCTTCATGCTGCCAGATC	1	+	chr7:20218365-20218484
AC005083.1	chr7_20216301_1	GATCTTAAAAATAAATTTTTTAAAATCTATCTTTATTAATTGTGGTAAAAAACTTAACATACAATTTACCATCCTAACCATTTGTAAGTGTTTACACTTACAAATTTTAAGTTCAATAGT	7	+	chr7:20216301-20216420
AC005256.1	chr19_1747099_1	GATCTCAGGACCTCCCTGTGCCTCAGTTTCCTCACCTGAAAAATGGGAATAATTGGAGTTGCTTCCTCAGAGTACCCCTGCCCCTAGCTCCCTGCAGGTACAGTGGGGATGGGGCAGGAG	1	+	chr19:1747099-1747218
AC005256.1	chr19_1748563_1	CAGAACCGGCGGCCCTGGAGACGCCCCGAGGGCAGCCCCGCTGCAGCCTTGCTCGGGTCCCCTAGCCCGGCGCCTCCGCAAACCAACCCACCGCGGGCCGCCGAGCCCCGCTCCGGGATC	7	+	chr19:1748563-1748682
AC005301.9	chr22_16601224_1	GATCTCTGGGTCCACAGCTTGGCTCCCTCCCGAGCCGGAGCCGGAGCCGGAGCCGAAGTCGCGGCTGGGCCCGGCCGCCCCGTCACAGGGGGAGGGAACCCATGGGGAGGGGGAGGGGCG	6	+	chr22:16601224-16601343
AC005307.5	chr19_28727304_1	GATCTCCGCGGAGATGGAGCTGGAAAAGCGGAGCCCTCGCTCCACGGCTCGCGGCAGTTCCTTGAAGCCCACCCAGGTGGGGAGCCCCTGGCGCAGCCCAACTCTCTGCAGTCTCGGGGA	2	+	chr19:28727304-28727423
AC005307.5	chr19_28727964_1	GCACTGCCTTGGGCAAATCATTTCCCCTTTCAGGCGCACCTCACCTGTGCCAGGATGCTGGCACACACACAGTGTATTTTCAAAGAATGTCAAATGTAGTATTTGTTTTTATTATTGATC	2	+	chr19:28727964-28728083
AC005329.7	chr19_1395628_1	GATCACAGACCCCCTGCGGCGTGCCGCCCTTGGGCTGGGGGCGGTTGGAGCAGAGCCGGGGGCAGAGACGGGCACTGTGCCTGCCAGCAGGGTCCTTTCCCGCTGCTCTGCGAAGACCCT	4	+	chr19:1395628-1395747
AC005329.7	chr19_1396692_1	TGGGAGGCTTGGGGAACGGGGCTGTCAGCAGCCACGCCCCTCCTGGGGCGGGAGGAGGGGAGCTCAGGGTGTGCTGGGGCGGGCAGAGAAGTGGGTTCCTGCCTGGGGTGGGCAAAGATC	4	+	chr19:1396692-1396811
AC005391.2	chr19_929063_1	CCGTGCGGGGCGACCTTGCTACCCAGGCCCACAGTAGGCTGTATGCGAAGAGCCTGCGCCTCTGCCTCCAAGAAGGCCTCCAGGTCTGCATCCTGCATGAGATGGACATGAGAGCTGATC	1	+	chr19:929063-929182
AC005391.2	chr19_928451_1	GATCCCAGAGGACCGGGAAACTCCAGACCCCTGTTGCCCTGCAGAGATTGTGGGGTCTGCGTGGGAGGCTCTGTGGTCACCCAGACCTGGGTTCAAATCCCACCGCCATGTCTCCAAGCA	1	+	chr19:928451-928570
AC005518.2	chr7_147671103_1	GATCCGAGTGAGTGGAGCTGGCTCCTGCCTGCGCTGAAGCAGCCAGTTGGTTCCAGTGTTTGCGCACTCCAGTTCTCACCTCGTTCATTTCATGCTCTTTCCTGCAAGGAGTTGACGGCT	1	+	chr7:147671103-147671222
AC005518.2	chr7_147672134_1	GTAAGTTGAGATGATATGTCAAATCTGATTTTTCTATAGGAAAAAATTGTACTTTAGGGAGGTATAGTTCTAGCCATGTTCTTAATACCCAAAAGTTAATCAGAATTACCACAAATGATC	6	+	chr7:147672134-147672253
AC005537.2	chr7_42963044_1	GATCTTCATTGTAGATTAACCTCCCTCTCACCTTTCTCACACAAAGACTTCATGACTACCACATTGTCTTAAGATGGAATGTTAAACATACTCTTTTAAATTGGAAAGGAAATGAAAATC	6	+	chr7:42963044-42963163
AC005537.2	chr7_42964908_1	AAACTAACACAAGGTCTCAGCGACTTTATACAACAAAGGTCTATGTCAGGCTCATGTTACGTGCCCTTTGCTAGTCAGCCAGGAGCTCTGTTTTGTGTCCCTGTCATCCTGACTTGGATC	1	+	chr7:42964908-42965027
AC005550.3	chr7_15668158_1	TATGCATGGATTTTCTTCCGCCTCTCCTACCTGAGACAGAAGACCTTTGCCTTCTCTTGCTCCTTCTGCTCAGCCTGCTCAACCTGACGGTGATGAAAACTGAAGCCCTTGATGATGATC	1	+	chr7:15668158-15668277
AC005550.3	chr7_15665715_1	GATCAAGTGGACATCAGTAATGTAACATTAATTTTGCTAGACTAGGAAAGTAGATTTATATGCTATCTTTACCCTTATTGCTGAAAGCGCGCAGCTGAATAATCCTCAAAGGTAAAATTT	6	+	chr7:15665715-15665834
AC005550.5	chr7_15688930_1	GATCTGCAGACATCAGTACAAAACATCCACAACGGTCCTTTTGGTTTGCATTACATTGGTTTAGAGGAAGCTAAGCAATTACTAAATGAATGGATTTGAATTTAACCAGTGTGTTGCAGG	5	+	chr7:15688930-15689049
AC005550.5	chr7_15691811_1	CAGACTCAACAAAGAAATACCAGCTGCCTTTTATGTCAACTTTTTTTTTTAGGAATAAAGGAAAAATGTTGTATATTTGTATACCAAACAAAATGAAAAGTTAAGGCCAAATACAAGATC	6	+	chr7:15691811-15691930
AC005562.1	chr17_30578508_1	GTGTGGGGAGTAAGGGGAAGCTGGAGTAGGAGGTCTGGAGCCACCTGGCCCTCTTGGGCCTGAGACCCTCCCCACTGCAGGGGCTCCATCACTTCCCTGGTGGTCCTGCCTCCTGGGATC	1	+	chr17:30578508-30578627
AC005562.1	chr17_30574580_1	GATCCAGGCATCCAGTCCTGCTGTTTTGAGCTATAACCTCTCTTCTGCGTGCACCACCTTCCTTCCCCTGCTGCCCCACCCCCCCTCCACCCCGCAGGACTTCTCTGGCCAGACTCCCTA	1	+	chr17:30574580-30574699
AC005606.14	chr16_1988079_1	AAGGCATCCAGGCCAGTGGAACTCTAGTGCAAGGAAAAGTTCTGGCTTGAGCTGGTGTTCCAGAGCTGTTGACACGCAGACCAAAGGAGTTAGCACAGAGGGAGAGACCTCCCCAGGATC	1	+	chr16:1988079-1988198
AC005616.1	chr19_28633016_1	TTCCCCATCACAGCCAGCTCCTGAAGTCTAGGGTGCCCCAACCCCAGTCCAGCCCCTTAACCCATTTATGCCTGAGGTTGCAATTTTTTAAATTTTTCCAATCAGACCTTGGCGATGATC	1	+	chr19:28633016-28633135
AC005616.1	chr19_28632174_1	GATCATCTTAAGAGAGCATGCTCGGATTCACCAGAGAACCAATGGGACCCAAGGAAAGCAGGGAACAGTGGAGCCAGGCAGCCTGCGGAGCTGGGACGGTGTGGAGTGAAGAGAGGCTCT	1	+	chr19:28632174-28632293
AC005703.2	chr17_15278505_1	GATCATACCCCTGCACGGCTTCTTCTCCTTGCCTGCCCTGTTTCCCCTCCCCCTTCGCCAGTCTGCCCTGGGAGCCCTCGCATAATAAGTCACTTGCTTGTGAATCCTTGTTGCTTGTTG	1	+	chr17:15278505-15278624
AC005703.2	chr17_15280567_1	ACTAAGTCTTTGAAATCCAATATACATTTTTTATACTGTAGCATATCTCAATTTGGTCTAGCCACATTTCAAAAGCACCATAACCCTTTGTGGCTGATGGCAACGTAGGGATTGCAGATC	5	+	chr17:15280567-15280686
AC005740.5	chr5_141983326_1	TTTGGTCAGCATTACAAAGTTATATAAAAGTTAATTTTCCATTTCACTTTGTAGAGAAATTAATGGACTTACGAAATGAATACCTGCAAGCGGATGAGGCTAATAAAAGACTTTTGGATC	6	+	chr5:141983326-141983445
AC005740.5	chr5_141981764_1	GATCGCTTGAAACTGGGAGGTAGAGGCTGCAGTGAGCCAGATTGCACCACTGCACTCCAGCCTGGGGGACAGAGTGGGACCCTGTCTCAAAAAAAAAAAAAGAGGAAAAAGAAAAATAGT	1	+	chr5:141981764-141981883
AC005772.2	chr17_15015057_1	ATGTAAATGGGTATTCAAATGCAAAGCCCAGAATCAGAGACTGAGCTATCTCTTCTATACTAATTTCCCTCGCTGACCTCTTGTGCTGTAGTAATATATCATTTAGTTTGACATCTGATC	5	+	chr17:15015057-15015176
AC005772.2	chr17_15014260_1	GATCAGAGAGTGGAAAAGGGGGATTCTCTTGGGATATTTCTGAGGACTATTTTGGGAAAAACAATATATTAGATAACATCTACTTTGGGGCTGGACACGGTGGCTCATGCCTATAATCTT	3	+	chr17:15014260-15014379
AC005808.3	chr20_53606642_1	GATCCCCCAGCAGAGTTGGAATCCAAGTCTCCCAGAGTACAAAGTGGCACCCTAGGAGCAGTGACCACCCCCCCCCACAGCAGGTCAGGGCTGAGCTCTTGAAAATGGCTCTCTGGGTTC	1	+	chr20:53606642-53606761
AC005808.3	chr20_53610124_1	TCAATGAGACAAGTCAAGGGCCTTACAAATGTTCATACATTTGGATGCAGCAATAACACTCCTGGAATCAATCCTAAGGAAACAGCCCTAATGTAGGAAAAGGTGTTAGGAACAAAGATC	4	+	chr20:53610124-53610243
AC005863.1	chr17_14779826_1	GATCAGGAGCACTGTCTCAGCCACTTAAGAGGGGAGTGACTTACGAGTTCACAGCCAAGTAGGATAAGAACAGAGATTTTGCTGTTGTCAACTCCTCTGCTTCGGTGGAATAAATAATAA	2	+	chr17:14779826-14779945
AC005863.1	chr17_14780589_1	AAGCCTCATTGAACTTGAAAAGCTACAAGCTTCCTTTCTTTCCGGAGACCCTCTGGCCTCTTCGCTTACCTCTTTCATCGAAGCCATTGTTAGGGGCTGCATTAGTGGGAACCACCGATC	1	+	chr17:14780589-14780708
AC006019.3	chr7_154058034_1	GATCCATCCCCTCTTCCCCCCTGACTCTTGGGACTCCCATTGCGGGTGGAGGGAGGCATCCCCCATGAGGCGGGGACTCAGAGCCAACCCCTCTTCCCCCCCCTGGCTCTTGGGACCACC	2	+	chr7:154058034-154058153
AC006019.3	chr7_154059852_1	GGATGGCCCCCCTATTTGACGGCCTTGGCAGCAACTGCCCTGCTAGTACAAGAAGCAAATAAGCTCATTCTTGGGCAAAACCTGAACATAAAGGGCCCCCATTTTGTGATGGCTGAGATC	1	+	chr7:154059852-154059971
AC006019.4	chr7_154096835_1	CACTATTAACATCAATTATATTTATAACAACAGCAGCAAAGGTCAACGTGATTTATATTTTTAGAAAACCAGGTATTAGTAGTTATGGTTATGTAGCAAGGCTGGCTCAAGAAATGGATC	6	+	chr7:154096835-154096954
AC006116.12	chr19_56388272_1	TTTATTTTATTCTGACCTGGAAATGAGAAAAAATATGCCACCTACTATTAATCCATATGATATAAATGAAGAAACAAATGGTGAAAGGGAGAAAGCTCTTCTTTACAGGAGTATGTGATC	6	+	chr19:56388272-56388391
AC006116.12	chr19_56386165_1	GATCTGCAACCTGCCTCAGTGCCTGGAGGACATGCAGGAGAATGAACCAGAGGAATATGCTGGTACAGTGGCAGCTATTCTCATGTGTCCGCTAGAAGTTAGAATGACATGGCTGCTGTC	1	+	chr19:56386165-56386284
AC006129.2	chr19_41548816_1	GATCTGTGTATGCAGCAGAGGGTGCCCCTCCAAGCCTCTGGCTCTCTAAGGCCTCCTTCCATTTCAAGGGTAATTAAAATAAGGCTGATTGTTAGGGATTCTGGTGTGATGAACCCCAGC	1	+	chr19:41548816-41548935
AC006129.2	chr19_41550762_1	ACTCCGCTTCAAAAAAACAAAAAACAAAGAATAATAATAATAACGATAAATCCTATATGTTACGGTAAAAATCTTCATGAGAACAAATTTACTATCATTTTTTCTACTGAATGGATGATC	7	+	chr19:41550762-41550881
AC006262.4	chr19_46174244_1	ATGCAGCGCTGCTTGTTCAATATGTGTTTTGGATTTCAACACAGTGACAGCAGAGCATAAAACCAACACCGGGCCCTTGTAAGTGCAGGGGACCCGCCCTTGTGGCTGGCTCTGGAGATC	1	+	chr19:46174244-46174363
AC006262.4	chr19_46173729_1	GATCACACTTTAACATGAGAGTTGGAGGGGACACACATCCAAACTGTATCACAGACAAGGGCAGGAAATTGTAAACTTTCATAACCAGAGCTAGATTGTGCCCCAACCACAGATGCTGTG	1	+	chr19:46173729-46173848
AC006262.6	chr19_46210684_1	GCTCTGCTGGCAGCTGATTAGACAGTGTCCACCCACGTTAAGGGTGGGTCTGCCTTTCCCAGCCCACTAATGCAAAAGTTAATCTCCTTTGGCAACACCCCTACAGACACACCCAGGATC	1	+	chr19:46210684-46210803
AC006262.6	chr19_46209695_1	GATCCCAAATGACTTATTTCAGAGGAAACCTCTCCCCTCTCCTCAGAACAAACACATTCACACAGGAAGGGATTAAATTCCTGCAAAGAAGAAGAAGGAAAACCTTCCACTGGTCCTTTG	2	+	chr19:46209695-46209814
AC006296.2	chr4_14391153_1	TGATTATTTTATTTTAACTTAATCTTTGGATGATAATATTTTAACAGTTCAAACATTTTCACAAATGGCAAAGATTGTATGTGTGTGTGTACATGTGCACATATTAAAATTTGTAAGATC	7	+	chr4:14391153-14391272
AC006296.2	chr4_14388779_1	GATCTCTGTCTTCCAAACCTCTCTGTCTTGCACAGGTTTATGTAATAACAATGATTAATAAAAATAGTAGATTCTGAATTTTGTTTTGGAATAAAATTAATAAGGCTGCGTGCTTCTGAG	6	+	chr4:14388779-14388898
AC006372.4	chr7_157466788_1	CGGCTGGCTGGCTGCAGAGTAACCTGCATTTTGGGCCATTTTTGGTTAAATGTATGAAAGCAAACATCCACATAAAGGCTGAAATGGTTTGTCAATGACCCAGAGGCTGTTCCCGGGATC	1	+	chr7:157466788-157466907
AC006372.4	chr7_157464622_1	GATCTCTGCTGGCAAAGGTGTGAGTGCTCTCCCTTCTCCCTCTCCCTCCCACTCCAGCCTCCACCCCAGAGCAGAGAAACGTTTGCCCAAATGTGACTTATACCTTCGTTCTGAGAGTAG	1	+	chr7:157464622-157464741
AC006942.4	chr19_49808322_1	GATCCTCCAACCCCACCTCCTACTCCCATTTTGTGCGACCTGGGACTCAGTGTCCCCGCCTGCGCAGTGGGAGCACTGTGCCTTCCGCTGACCTGGTGGGAAGTGCGTGGAGGTGACCAG	1	+	chr19:49808322-49808441
AC006942.4	chr19_49809196_1	CCCGCAGAGTAGACACAGCTCCAGGCTCGGCAGCAGAGTCAGGGTCAGGAGCCGGTGTGGGACCTGAAGCAGGGCACAGGCTGGGGCTCATCGCGGCCCGGCCCCTTTCCATCGCAGATC	2	+	chr19:49809196-49809315
AC007009.1	chr7_8261930_1	GATCCGGGACCCGAGGAGGCGACTCGCCTATCACGCGCCGCCCGCGGAGGGCAGAGAAGGCAGCTCCTACCAGGCGTCCCCGACCGTCCCGGCTGCCGGGCGTCTCCTGCTGCTTCCTGC	5	+	chr7:8261930-8262049
AC007050.17	chr22_20523303_1	GATCATGCACAATCATCCCACGGGCTTGAGATAAGCATTTGACTTCCTTTTTTTTTAAAAAAAAAGTTCATTATGGACTTTTTCAAGTGTTCCCAGAAGTAGAGATAATAGAAAAGTGGT	6	+	chr22:20523303-20523422
AC007050.17	chr22_20524569_1	CTCTGACTGTGGGGCCACTTGCAGAAGGAATATGTGGCAGGTTTTTTTTGTTTTGTTTTGTTTTTTGTTTTGAGACGGAGTCTAGCTCTGTCACCCAGGCTGGAGTGCAGTGGCACGATC	1	+	chr22:20524569-20524688
AC007131.2	chr2_59248715_1	GATCCATAGGAAATAGATATTTTTCAATTGCACTAGACAGATGCATATATATCGATGTTGCATTCACTAAATAAATATATAAAGATATAAATTGACTATATATGTATATATATACACACA	7	+	chr2:59248715-59248834
AC007131.2	chr2_59250004_1	GTCAGGAGTTGTGCGAGCTGCTCGAAGCATTCAAGCAGAAAATATTGCTGTCTAGATATTTGTCCTCTGGGTGATAAAGGAGGCATTGTCTTGGGACCCACTCAGGCCTCGGAGCCGATC	1	+	chr2:59250004-59250123
AC007182.6	chr14_75580208_1	AGAAATCTCACTCTGAGTTTCCATGGCCTAGAAAGGGTAGTTCATGTCTTAATCTTTTTCTCTTTCTTTCTTATTGGAAGGAGAAGCTCAAATTCTTTGCATCTCAATGTGGTTATGATC	5	+	chr14:75580208-75580327
AC007255.8	chr7_29564138_1	CGAGCCCCGGGCTTCCGCCGCAGCGCGCAGCAATTGGAGGTGCCAGAGGAGACCAGCAGCAGCACTTGATTTAGCTGGGCTGCGGGAATTCCGACCTGTACACTTTCCAGAAGCCTGATC	1	+	chr7:29564138-29564257
AC007255.8	chr7_29563002_1	GATCGCGCCACTGCAGTCCAGCCTCGGCGACTGAGCGAGACTCCGTCTCAAAAAAAAAAAAAAAAAAAAAGTACTCTTATGTGACCAGGAGTGCAATCCCCGGTTCACTTCCTGCAGTGG	1	+	chr7:29563002-29563121
AC007277.3	chr2_170695955_1	AGAAAATAAAATCATCATAAATCATGCAAATCTAATCTATGGATTCACATTCATATTGTCTGGCCACAGCAGGTCTGCCACCCAGGCCTACCACCACTGCAGACAAATGAGGCTGAGATC	3	+	chr2:170695955-170696074
AC007277.3	chr2_170693952_1	GATCTGTCCACCTCAGCCTCCCAAAGTGCTGGGATTATAGGCATGAGCCACTGCACCCAGCGACGTCCTGGTTTTAATATCGTACTATAGATACGTCAGATGTAATCACTGGGGGAGCCT	1	+	chr2:170693952-170694071
AC007292.6	chr19_4363471_1	GATCTGTGGGGACAGTAGGGCTCAGGGGCTCCTGCCAGTGCCACTGTCCTGTGCCTTCCCTGACTCCCGAGGTGAAGCCACAGGAGGCAAGGGGGCTGAGAGGGGACAGGGGACTGGGGC	2	+	chr19:4363471-4363590
AC007292.6	chr19_4363975_1	CCTGCCTGAGACCCAGAGGGCAGTGCCGAGGCTGGAGGTGAGGGTGGCAGGAATGGGGCTGCCCCATCCGGCAGGGGGAAGGGACAGGCCCCAGGCTGGCGCAGGAGCAGCACCTGGATC	4	+	chr19:4363975-4364094
AC007349.5	chr7_36781367_1	AGGAAGGGGACTTTAGAGATAATGGGACTTCATTTGTGGAGGAAGAGAGACACGAGAAAGCAAATAGCCTTGAGGAAGAATGGATAGAAACAAGTTCACACTACAATATTTGCCAGGATC	3	+	chr7:36781367-36781486
AC007349.5	chr7_36780417_1	GATCCAGAGCCATAAACAGAGCAGCACTTCTGCCTTCAGTTGAGAGACTTAGAGAAAATGCCAAGAAGGGGTCAAACACCAGCATAAAGGTGGAAGACACTAAACCAAGGGCAGTGATGC	1	+	chr7:36780417-36780536
AC007349.7	chr7_36838668_1	GATCTGAGCGACCATATGGAAGGCTTTGGGGCCAAGAGGCTTTTTAATAATCTCTGTCAATCTCTCTCTGCCTTTATCCCTCCACAATGAAGCAGGGACTGCAAAAGCCACCTATGGCTT	1	+	chr7:36838668-36838787
AC007349.7	chr7_36839287_1	AATTACTCAGTTTTGGTGTCACTAAAGTCGGCCTCCATTCAAGCCCGTCTCCTCATGCTCTAGGTCTTCTGATTTAGAATTTATACATTTAGAATTTCTAAGATATCCTTGCCTGTGATC	4	+	chr7:36839287-36839406
AC007365.3	chr2_64644910_1	GAGTGGGCAAAAATTCCAACAGGGAGAGACCGTCTCTGGCTTATTTACAGACAGGGTAAGTAAGGATGCCCAAAGACAAGGCGGAGTATTAGTAACAGAACTCATGAAGTTCTATGGATC	1	+	chr2:64644910-64645029
AC007365.3	chr2_64644047_1	GATCTGCCCTCATGTACCCACCTCTTTGGAAGAAAAAAGAAGTGTGGCGATTGTCTTATGAGAAGGCTGGCAGCGGTCCTTCCCTTCCCCTGACATACTGTGCCACCAAAGCCCACAGCC	1	+	chr2:64644047-64644166
AC007383.3	chr2_206083611_1	GATCTTAGGCAGACGAAAGGAAAAGAAAGGCACACACCTAGAAGAATCACATGAGTCTCATTTCGAAGCCTCACGGAAGTCAGCACTGAAAGTCGTGGGTGACCCATTGCCCTGCAAGTG	1	+	chr2:206083611-206083730
AC007383.3	chr2_206085840_1	CAGCCCGCCGCCCTACGGGAGCCCGGGGATGTGGGCCGGGCCTGGGGCCGCCTCTGCTTACCTTTCAGCTGCTTTTTTTTTTCTCCTTCCCCCCTGTTCCCTCGGCTGGGCTGACAGATC	1	+	chr2:206085840-206085959
AC007389.3	chr2_65640861_1	CAATCCCAAGAAAATAAAAGCCCTGTGTAGGTAAAGCAGATACCCGACAGATTCTATCAATGGACTTTGAAATTGTTCTACTGTTTTTATTATGATAATTTACTGAAAATTTCTCAGATC	6	+	chr2:65640861-65640980
AC007389.3	chr2_65639614_1	GATCTAAAGCCATCTTAGAGATTGGCTACCTGCCTGAAAAACTCCCTGACCTGCTGAGGAACTGCAGCAGGGAGTCCTGTTAGCAGCTGTGGGAGGGTTGGAGTCTGACCAGAACATTCC	1	+	chr2:65639614-65639733
AC007391.2	chr2_37325719_1	AATCAAGAGGGCAGTTTTCTTTCTTCTCTCTTTTTCTTTCTTTTCCCCTTTCTCTCTTTCTTCTTTCTCTCTAGAAAAGGTTTTACTCTGTCATCCAGGCTGAAGTGCAGTGACACGATC	4	+	chr2:37325719-37325838
AC007405.4	chr2_170771739_1	TCTTATGAGATGATGAAATTGACTTGAAACTTCCAAAATGTTGATATTGTTCTTTTGACTACTCAAACTACTCTACACTGAGCCCCTGTGGCATTTAAAGTAACACATGGTATAATGATC	6	+	chr2:170771739-170771858
AC007405.4	chr2_170769661_1	GATCAAGACATACCCTTGGCCTTGTTTAAATGAAAAGTCCTCAATCAAACAAGACATTTTCTATGTAAGGGTGTTCCTGTAATAGAGGAGGCAGTGGCCTGCTATGTCCTTATCAAACTA	4	+	chr2:170769661-170769780
AC007556.3	chr2_169100174_1	GATCAATTTTGGCTCTTCTGCACACTATTAATCCCAGTAGTTTTCAAGAACACAAGACATCACAGTCCCATCAATGTGGAGGAAAAGCTAAACATTCTCAAAATGAAAAACATTTTTTAT	6	+	chr2:169100174-169100293
AC007556.3	chr2_169101152_1	GCTTGATGTTGGAGCCGATGCTCAGAACCACCATGCTGTATTATTAAAAAGGATTTGAGGCCAGGCGCGGTGGCTCATGCCTGTAATCCCAGCACTTTGGGAAGCCAAGGTGGGTGGATC	1	+	chr2:169101152-169101271
AC007557.2	chr2_216867388_1	GATCTCCTATTCATAATGGGAGATTCATGAATACTTGCAAATGACTTACTTCATACTGAGGCTGTGCCATTTGCCTGAGAATGGACTTAGTCTCTTCATTACTGGCTCCATGACCATCTC	3	+	chr2:216867388-216867507
AC007557.3	chr2_216869124_1	AGGATTAAAACCTTAGGTCTTATGTTAAAAGAATGACAAGAGAACTGTAGCATTCTCTGCCTCTTGGGCATCTGCAAGAGGTGGGATATTAGAGGGACACTGGGGGATGCTTGGATGATC	2	+	chr2:216869124-216869243
AC007557.4	chr2_216854803_1	GATCCCTAAAAGACCAGTCCAGACAGAGAAATGAGGGGTTATGCAATGTACTCAGGGCCTATAATTTACAGCATTTTAGATTCTTACAAGCCACCTGAGAGGTAGATTTTATGACTGGCA	3	+	chr2:216854803-216854922
AC007557.4	chr2_216855338_1	GGAGTGCCGTGGGAGGGATTGGGGAGAGAATGGAGAGAGGCTTGGTGAGGCCAGCCATGAGGAGAGGCAGGCTTTGTTGAAATAGCCAGCTTCCTCATGTACAGCCCAGTGAGGCAGATC	1	+	chr2:216855338-216855457
AC007563.1	chr2_216873507_1	GATCATACAGCTTAGGATGTGCTTGAGTTAAGACCCAAGTCAGAGTGGTGCTATTATACCTTCAAAAAAGTCACACAAAGGAAGAGGTAGGTAGAGCTGGCCGGCAGGGTTCTATCTACC	1	+	chr2:216873507-216873626
AC007563.1	chr2_216874519_1	TTGTAACCTCTGTCCTAAACTTTTGGTAGCTAGCACTACCAACTCTGTTGGTTCCATTGCTCTCTTGCCCACAGTTATCAAACAGTAAAGAGGACAGTTTGATATTCTAGGCAGGGGATC	2	+	chr2:216874519-216874638
AC007682.1	chr2_51032881_1	ACCCCTTACTGTGGCTCTGCCTTGGGTAATCACAACAAATCTTCATGACTTGCCTAGGCTGTGCCAAAAAGATGTAAAAGGAACCCACCAGGGTAAGATGCCAACTTGCAGACGACGATC	1	+	chr2:51032881-51033000
AC007682.1	chr2_51031891_1	GATCCTGGCTCAGTTACAATGGGGAAAGATATCCTTCTTCAGCTTGCCTCGCCCCATCCCCTCCCCCCAACCCAAATTGAGCTTCTTTACCTGCCCGGTTATTCCCCTCAGCTCGAGCCA	1	+	chr2:51031891-51032010
AC007879.2	chr2_207236924_1	GTGTCTCCAACTGGTGTGTGAGCAATCTGAAGACAGGCACCATGTCTAACTGTCCAGAAGGCCAAGGAAAGGATGGGTACACAGTAGCTTCTCATTAAATGACTGAATGAATAATTGATC	2	+	chr2:207236924-207237043
AC007879.2	chr2_207235656_1	GATCCTTCATATGAGGGCACTAATCCCATTCATGAGTCCCCAACCTTGCGACCTAATGACCTCCCAAAGGCTCCACCTCCCAATGCCATCACATTGGGGGTTAGGATTTCAACATACCAA	1	+	chr2:207235656-207235775
AC008060.7	chr7_155381600_1	GATCTGGGCAGAGCCCGGGTACAGCCCTGCGCGGCCCCAGGGAGAGGGGGGAGAGGGCGCGTGTCCCCAGCCCTGCCAAGTGGCGTGGGGAGCGCGAGGCCCTCCTCGGTCAGAGCCACC	6	+	chr7:155381600-155381719
AC008060.7	chr7_155382976_1	ATCCCGATTGGTCCCCTGGTGCCTGGAGGGCTGTGGAGGGTCCCAGGCCTAGAGTTGGGGGCTGAGTGGGAGGACGGGCCTCACAACCTGGGATTTCTTTCCAGCTTCTGGGTCTGGATC	1	+	chr7:155382976-155383095
AC008697.1	chr5_159332067_1	GTGGGGTGTGTGTGCGTATGTGTGTAAGTGCACCTGCACTTTTCACAACTGGTATCTCTGAGGCATATGTAACAACTGGGGGAGGGGCTTTTTGTAAACATGTATTAATTTCCTCCGATC	1	+	chr5:159332067-159332186
AC008992.1	chr19_31422327_1	GTCCTTCTCGCCTGGAGAATCCCAAGCAGGTGGGCACCTGAAAGGCAAAGAAAGGGGGCGATTTGGGGAGTGGCCGGTCTCTTCTTTTACCAGCCCTCCAGCAGCCTCCTTCCTTTGATC	1	+	chr19:31422327-31422446
AC008992.1	chr19_31421672_1	GATCTGATGTGGCTTTTTTAAGACAACACAGGCAGCCCTGGCATCACTTGTCAATCATCGGGGCATGCTCAAATCGTAGACCATTAGCAGGAGGGACGGCAGAGTTTCTTTAATGACGCT	1	+	chr19:31421672-31421791
AC009133.12	chr16_29810706_1	GATCAGAGCTGTCCCAAAGAGGGAAAGCGGTGAGGTTTGAGGAGGGGCAGAAGCAGGGCCGGCAAAGGTTGTACCTTCATAAGGTGGTATGGGGGGTTGGGGTCAGGCCCTGAACATCGT	1	+	chr16:29810706-29810825
AC009133.12	chr16_29812390_1	TGCACGGGAATGCGGGTGTCTGGAGGGCTGGTGGTGGTGCTGGGCGGGCTGAACCATCGGGAGGAGGCGCCAGCCCACCGAAGGCGAGGGAAGCCCCGGGAGAGGGGCTGACAGGGGATC	4	+	chr16:29812390-29812509
AC009133.12	chr16_29822041_1	CATAGCGAGACCCTGTCTCTGTTTGTGTGTGTGTGGTTGGGGTTTTGTTTTTTTTTTTTTTTTAAAGAATTATAGCTCAGTCCTATGATTAGGCAAGTTGAGAAAATATTGATGAAGATC	5	+	chr16:29822041-29822160
AC009166.5	chr16_51147504_1	GATCAATGTGTTGCTATGAAGCTGCTCAAAATGAGCAAATTACTTCGGTTAAATAATAGAATTTCATTATTAATATAAATAAGAGGAATTTTTATGATACTTCATATGATTGTTAGTGTT	7	+	chr16:51147504-51147623
AC009166.5	chr16_51149726_1	GGGAGCGGGGGTCCCTTCGCTTCACTGTGCCCCAGCTCTACCGAGAGGCAGGCCTCTGGGAAACGAGCCGGGGACCTGGGGGCCCGGGCGGCCGCAGCTTAGTGGGCTGAGGTGCCGATC	5	+	chr16:51149726-51149845
AC009227.2	chr2_154458104_1	TGGCCATTGATTTCCAGTTTCCTTTGCTAAGCTTTCCCTTCTTTCTCCCATGTCTTAATATTGGAGTGCCTCGAGGTGCAGTCCTTGGCCTTCTCAATTTGCATTGACTCTTTGGTGATC	1	+	chr2:154458104-154458223
AC009227.2	chr2_154456882_1	GATCAACTCTTCAGTCTTAACCACTAAGATAATCAAAAAGAGCATTTAATTTTCTAAGGTGGAGAAAGGAAGGAAGGGGAGGAAGAGGGAAGCAAGAATAAAGAAGAAGGAAAGGAAAGG	5	+	chr2:154456882-154457001
AC009264.1	chr7_137181232_1	GATCAAGAAGAAATAAGGAAAGAGCACAAATGAACAAATTAAGAAATTGTAAGGAGGAAATATCCAGTGAAACAAGAAATTAAAAATTACCACAAAAGTCTATTTTAATTTCAGCATTAA	6	+	chr7:137181232-137181351
AC009264.1	chr7_137163900_1	GATCATCACATGCCAGATTAACTCAGTGAAAAGAAAGCCACACTTTAATCTATGTAACTTTTTTCTTTTAGTTACAGGGCAAAAGAGAAACTCCTATCCGTGCTCAAGGGAAAAAATAAT	5	+	chr7:137163900-137164019
AC009264.1	chr7_137164978_1	AGCCACGGCTTAAAATTATCCAGTTCCTCTTCACACTACCCATCTCCTTTAGTCATATTAAGTAATGAAAATTAAGGAACATTTATTTACGAGTCCTTGGTATGTTGGCAAAGACTGATC	5	+	chr7:137164978-137165097
AC009305.1	chr2_30985984_1	GATCTTTGGCAGCCATTCCAACCGAGTAAATAGAAGGAGGGAGAAATGCTACGAGAGGCTGGGCCACTGCCCCTTCATTTCCCAGGAGGAAAAGGAGCCAAGGAAAAATGTCTTCCTGGT	1	+	chr2:30985984-30986103
AC009305.1	chr2_30987126_1	GGGTACCTTGTTCTTGCCTTGTCACCTAGCCTGAGACTAGGGATGAAAGGACAAGGTTGCAGCAGAGACATGCATGTCTACAGGCTGACGACAGAGGTTTCCATCTCAACAGTGAAGATC	1	+	chr2:30987126-30987245
AC009365.4	chr7_132759409_1	GGCATTTTCAGATACTTTCCTGGATGAAGACTTGGAGACCCCGAAGTTAGCAGTTTGTGTTTGGCCCTAGGGCCTGGAGAGGAGGCCCCTGTGGCAAGCAGTGCCTCCAGTTTCTGGATC	1	+	chr7:132759409-132759528
AC009365.4	chr7_132758469_1	GATCAACATCTGGGAACATCTGCCTGGGATGCAGGACATGGGCAGCCCCAGAACTAGTTTCAGGTGGCTTACATGGGCATGGTTATTGCAGAAATCACATTTTAAAAGTGTTAATCTCAT	1	+	chr7:132758469-132758588
AC009403.2	chr7_155645003_1	GAGGACGAGGCTCTCCCCGGCTCCGACTCTCTTTGTGTTCGGCCTATTCCGTTTTCTCCCTCGCCTTCCCTCGCTATTGTCATTCTCCCTTTCTCGCTCCTCCTCTCCGCTGTGCAGATC	1	+	chr7:155645003-155645122
AC009403.2	chr7_155643387_1	GATCCACCCACCTCAGCCTCCCAAAGTGGTGGGATTACAGGCGTGAGCCACCGCGCCCGGCCAGCATTTTATTATACGTACCGTTTTATCATCTCTTCACCCATCCACCAATGCATCTCC	1	+	chr7:155643387-155643506
AC009412.8	chr7_6348422_1	GATCTCCCCAAAGTAGGGTCGCACGGGAAAATGCACGGTGCTTGACATACACTCAGCTTCTAGGCAGTGGCAGCTGCCGTGGCGTCTGCATCCCGCGGGCGAGGCGGGCGCTCGGGGAGG	1	+	chr7:6348422-6348541
AC009412.8	chr7_6349174_1	CAGACAAAGTGAATGTATTTAACGCCGCTGAACTATACATTTAAAAATGGTTGCAGTAGGCCAAGCGCGGTGGCTCATGCCTGTAATCCCAGCACTTTGGGAGGCCGAGGCGGGCGGATC	1	+	chr7:6349174-6349293
AC009487.4	chr2_161421893_1	GATCTTAAATCACTTTAAATCTTTCATAAAAGCTTCTTTATCTATACACACACACACACACACACACACACACAAACCTGAGATTTTTAGGGGACAGAGAAGAGTTGAGTGGTTCATGAC	5	+	chr2:161421893-161422012
AC009487.4	chr2_161423904_1	GCCGGCGCCAATCCCTACCTGGGCGAGGAGGCCGAGGGCCTGGCCGCCGAGCGCTCGCCGCTGCCGCCCGGCGCCGCCGAGGACGCCAAGCCCAAGGACCTGTCCGATTCCAGCTGGATC	6	+	chr2:161423904-161424023
AC009495.3	chr2_165840754_1	AATGACAAACATCAGCAATTTACCAAGGCTTCAAGGGAATATAAGAAATCTGATAACTCATCACCACTAAGGCAAATTTGTGTGAGTGAATTCTATGAATACATAGGACTGGACAAGATC	5	+	chr2:165840754-165840873
AC009495.3	chr2_165838796_1	GATCTGCCCCCATTTGGCCTCTCGATGGGCTGGGATTACAGGCATGAGCCATCACCACACCTGGCTTTGCTTTCTGCCATGATTGGAAGCTTCCTGAGGCTGCTATTCTTCTTGCACAGC	1	+	chr2:165838796-165838915
AC009501.4	chr2_63048016_1	GATCCTTGTCTCCACACCCAGCTCCCTCGCCCCTTCCCGGCTCGAGGGCCTTGAGCTGGACGGCTTCACCTCCTCCAGTGGTGTCCCCACTTCCCCTTCCCGCACCGCGGCCGATGCTGG	2	+	chr2:63048016-63048135
AC009501.4	chr2_63048990_1	ATTTCTCTCGTTCTTTTATTCAGCTTTCTCTCTTTCTCTCCCTTTTGTGAATGGGCCGCGGTGTCTTTGTTCTGTAGAGAAGCGCCCGTGTCGCTGACTTTTGTGAACCAGAGAAGGATC	1	+	chr2:63048990-63049109
AC009506.1	chr2_159615538_1	GGAGAGCTAGAGGCCCAAGCCGGGGAGTGGGGGTGGCAGACGCAGCTCGTCAGTCCGACAGGGAAGAGGGGGCGGAGGCAAAAAAGGGCAGCAGGAGGCGGACGGGGGTGGGGGGTGATC	3	+	chr2:159615538-159615657
AC009518.4	chr7_131910860_1	CTTAGCCCCGGCCCCCCAGGCAGCAGCTGCATCCTAATCACAGGCATCCATAGAAGAGCTGTGACTCCAAATCTACAACCCTTCCCTCCCAGTTATCCTGTTGTCTTCCTGGGGGAGATC	1	+	chr7:131910860-131910979
AC009518.4	chr7_131909579_1	GATCTGCAGCCCGCCATGTCCGAGTCTCCCCCCGCGCCTTGGGCTCCTGCGCGGCCAGAGCCTTCCCGACGAGCGCTGCCCCGTGCTCCGCGGCGCCCGGTCCCATCGACCGCCCAAGGG	6	+	chr7:131909579-131909698
AC009542.2	chr7_135197242_1	GATCTGAGCCTTAGGGGTCTGTTGTCACCACAGTACCAGGCTGTTAATGAGGAAATACCTTTAAAACAGGCAAATAGCCCCAATTATGAGATAAATGGTGAAGACAGTGACTTGGGCAAG	2	+	chr7:135197242-135197361
AC009542.2	chr7_135198712_1	AACCCAAGGAATGTTAAGAAAGATAAATCGGACAGGAAATAAACCGGTATTTTCTGGCTCCTTTTCATAACAACAGTGATAGGGTCAGCTAAGTTATAGCAAGAGGGGATGAATTTGATC	5	+	chr7:135198712-135198831
AC009961.3	chr2_159713532_1	TTATTTTAAATCTCCACCTTTCTGTCCAGAACCAAGATGTAGGATTAAAGATGAATTTTCGATTTAAAAATCCAATAGTATACAGTTATTAAGAAGGCACACATGTAGTGTAACTAGATC	6	+	chr2:159713532-159713651
AC009961.3	chr2_159711987_1	GATCACACAGGGCGGGCAGGGAAGCAAGCGGGGAGGGGTAGGTCGGAAAAGGCAGTGCTTGATTCAATTCAACATTCACTGCGCCACTTACCAAGAGCCAGAAAAAGAAAAAAAAAAAAA	1	+	chr2:159711987-159712106
AC010082.2	chr7_18430327_1	GATCCTCCCACCTCAGTCTCCTGAGTAGATGGGACCACAAGTACGTGCTACAACACCTGGCTAATTTTTTAATTTTTTGTAGAGATAGAGTCTTGCTATATTGTCCAGGCTGGTGTCAAA	2	+	chr7:18430327-18430446
AC010082.2	chr7_18432608_1	TACTGAACACTGTTGAAAATTTGAATGTTCATTTTGCATGCTTGAAATACCAGTGGAAGGCCGGGCGCTGTGGCTCACGCCTGTAATCCCGTCACTTTGGGAGGCCGAGGTGGGCGGATC	1	+	chr7:18432608-18432727
AC010148.1	chr2_234887795_1	GATCAAGTCAAAAGTGTCTCTACCTGAAAAAGCAAAGTAAATTAACAATATGTTATTAAAACGAATAAGAAAGCTAAGTAAGTTTTCAGGCCCAAAATTAACATGAAAGAGCCAATGGTG	6	+	chr2:234887795-234887914
AC010226.4	chr5_115601515_1	GATCATATAGCCTTTCCCACCCTTGCTTTTCAAAATTAAAAGGATAAATTAAAAAATAATAATAAATATGAGAATATTTTAAAATACTTTCTTTAAGAAGTTTACTACCGTGGAAAGCTG	7	+	chr5:115601515-115601634
AC010468.2	chr5_111269201_1	GATCTTCTGCAATGAGTAGTGGGGGTTTGTGAAGGGTCTGATTGGAGAGAATTGAGAAGGCAAACCTTTTTGACTTGACAATTTATGGTATCACATTATCTTCTAACTTCAGTAACCTAT	5	+	chr5:111269201-111269320
AC010468.2	chr5_111270397_1	AGTTGCTGCCATGCCCCTGGCCTCTGGAACCTTCAACTCCCTTGTCCCTGGTGACTTTCACCTAATTACACAATAGCTACACACCTGATACTATTAACACTGACATCCCAACCTTGGATC	1	+	chr5:111270397-111270516
AC010649.1	chr19_3307688_1	CCCAATCCTGCTCCTCCCTCGTCGTCTGCATCTCAGCTGATGGCAGTTCCATTCTTTTTTTTTTTTTTTTTGAGACGGAGTCTCGCTCTGTCGCCCAGGCTAGAGTGCAGTGGCGCGATC	1	+	chr19:3307688-3307807
AC010649.1	chr19_3306531_1	GATCAAGATGAATGATACCAATGATACTATCACATTATAGGCAAAATAGGACCTTCTCCCCGGTCAGAAAAGTGAACTCTCAGGCATCACTCCTACTGGAATCCAGAGTCAATAAACATT	4	+	chr19:3306531-3306650
AC010746.3	chr2_197311696_1	CACTGGCTAGGCACGGGAATAAACGGAGAGCATAAATAAGATAACCTGCTCTCAGAAGATGCCAACATAAACCGCATAGTCTCTGCTAATGAATGTAATTACAAACTGAGATAAGGGATC	3	+	chr2:197311696-197311815
AC010967.3	chr2_52863566_1	GATCTGAATCATGAAGGGGAGTTTACATTTCCTTATAACATTTTCTTTAAAGGATACAGGAATGTAGAATATGTTTTTGAAAAGTAATTCTATAAAAAGTAATGAAAACAGATTTTTTGT	7	+	chr2:52863566-52863685
AC010967.3	chr2_52865623_1	TAGACTATATAGACTGTTCAGGCCAAACACTATGGTTAGGCTTTTCACATATGGTCTTCACTTTCTGCTATAGAGTGTTATCCTAGAATAGCAACTCTCAATGTTTTTTTCTTCAGGATC	5	+	chr2:52865623-52865742
AC010969.1	chr2_10004899_1	GATCCCCTCTCCACCCTTCTCCACGAAAGGCTCACCTGTGGGGACCACACCAACCCAGAGACTAAAGGCCCCTTAGTCTGTCCCACTCCCCACCCAGTTCTCAGGCCTTCAGACTCTGAC	1	+	chr2:10004899-10005018
AC010969.1	chr2_10006948_1	TGAGACCAGTAGCCCCTCTGGAAGCATCCCCTGAGGGAGAGACCAAACAAGAGGAGAACCCCGCCCTCAGGCTGCTCCGGCACCTTCAGGCAGACAGGGCAGGGCTGACCAGGCAGGATC	1	+	chr2:10006948-10007067
AC010976.2	chr2_127467252_1	GATCTGAAGCAACGTAGTTCTGGTCCAGAACTGTCAGTGCTGAGGAGATTCCCAGTGTCCACAGCTGCTGCTCCCAAGCTCACTGCTGGTCTTTCTCTAGACTCTCTTCCTGGGCATTAA	1	+	chr2:127467252-127467371
AC010976.2	chr2_127468391_1	TTAAGGGCAGAGGCTATCTTGTTCATCTTTGGTTCTCTGCTATTCAGTAGTATCCATCACTTAGTAGAGCTCAGTGTTCACTGAATTAGTTAATTAACAAAAAAGGGAGGAAGTATGATC	5	+	chr2:127468391-127468510
AC011196.3	chr15_26659183_1	TTGAAGTTTCATTTTCTGTTTGAAAAATGAAACCAATAATTTATCTAAAACAAGTTAAGGCTGGGCGCAGTGGCTCATGCCTGTAATCCCAGCACTTTGGGAGGCTGAGGCAGGTGGATC	3	+	chr15:26659183-26659302
AC011196.3	chr15_26658155_1	GATCCCACTCAGGAATGAAAAACAAGAAGACAGTTTTGGTCCCTATGATTTCATCCCCGACTTGACTAGTCAGCATTCCCCAGCCCCTTGCCCACCAAACTATCTCTAAAAAAAACCCCA	1	+	chr15:26658155-26658274
AC011294.3	chr7_46696623_1	GATCCATAATGTGAATAGCAAAAGAAGAAAGAGAAAAAGAAACAGAAAAAATTAGTAGAATTAATAATGGCTTAAGTAATGGAGAATTTTCCAAAATTAATGACAGATACCAAACTACAC	6	+	chr7:46696623-46696742
AC011294.3	chr7_46698296_1	CATTACATAATGATAAAGTAGTTGATATGGTTTCACTCTGTGTCCCCATAAAAATCTCATCTTGAACTATAATCCCCACTTGTGGGGGGTCGAGGGGACCTGGTGGGAGGTGATTGGATC	2	+	chr7:46698296-46698415
AC011298.2	chr2_240686696_1	AACTTGCATTTCCCTCATGACAAAAAGTGTGAAACCATCAGTCATGAACTGTCTGTCCATTCCAATCTCTTCTGTTCATTTTTAAAGTGGGGCTGTGTATCTTTTTATTGATTTATGATC	5	+	chr2:240686696-240686815
AC011298.2	chr2_240684040_1	GATCCTGTCCACTGGGTCTGCACCCAAGCACTGGGACACCAGCCATGGCCATACGGGGTACAGCACGTGGGACCTGCTGGATGTCCCCCTCACAGCCCTTTCCCTCTCCCCCAGGACTGA	1	+	chr2:240684040-240684159
AC011525.2	chr19_31596112_1	TCAGTCCTGAACCACCTCGGAAGGACCTTCTATGCAATTTCCTCGTGTCTGTGAGAGGAACCAAGACAAGTGGGAAGGCCTCCTGCTATTGTGCTCTGGTGGGGAGATGAGCTGTGGATC	1	+	chr19:31596112-31596231
AC011525.2	chr19_31595315_1	GATCAGGCTGATGTTTGCATGAATGTTATGCATGAAACTATACACCTAAGAGCTGTGCATGCATCCTATGTTAATTATGTCTTAATTTTTAAAATCTTAGTAACACATTTTTTTTCTAGT	6	+	chr19:31595315-31595434
AC011899.10	chr7_158026500_1	GATCGAAATTATTCTTTTTACTCAAATATTTACAATGTAAGATAATTCCTTGTGTTCATAGTTCTTACATAATCATACACTAAAACAACTTTTACCAATTAAAGACAAAACCGAGACCCT	6	+	chr7:158026500-158026619
AC011899.10	chr7_158027977_1	TTCCTTCTGCAGCCTTAAAGTTTGAACTTTACATACATTTTAGACATGAAAAGTACACCAAGAAAGCCACCATGGTGAGTTTTAGGCAGAGACCCTCTTGTGAATAATTCGTCTATGATC	5	+	chr7:158027977-158028096
AC011995.3	chr2_2870458_1	GATCATACCCTCCTCATTTTACACAGAGGGAAACTGAATTTGGAGGAGATTATAAAACTTAATTCTAAACTATGCATTCATAAATGACATAGACAGAATGTAACTTAACTAAATAACAGC	6	+	chr2:2870458-2870577
AC011995.3	chr2_2872015_1	GTCTGCAACACTCTATGGTGATGGGAAGAGTCAGTCGGGCATCAGTTTGGGTCCTGGTTGTGCCTGTCATTCGCCAGTGACACCCTGGAGCTCCAGTTTCTTCGTTTGCAAAATGGGATC	1	+	chr2:2872015-2872134
AC011997.1	chr2_197694622_1	GTTTTACCATGTTGGCCAGGCTGGTCTCAAACTCCTGACCTCAAGTGATTCATGTGCCTCGACCTCCCAAAGTGTTAGGATTACAGACGTGAGCCACTATTCTCAGTCAGGTATATGATC	1	+	chr2:197694622-197694741
AC012314.8	chr19_54126042_1	GACAGCTGGGCTCTGTTTGCAGTTTGGATTGGAACCCTGGCTCCATCACCTGCTGGCTGTCTCCCTGGCCACATGACTTGAAGCCTTGGTTTCCACATCTGAAAAGGGGGTGCAATGATC	1	+	chr19:54126042-54126161
AC012314.8	chr19_54123911_1	GATCATGGGTGAGTCCCCGGGCTGGGTCCCATGGAGCGGGGGTCTGCTGACACTGTGACCTTGGGAAAGCTACATCCTTTTCTGTAGAATGGGGGCTTTGGCACCTGGACCTCAGCACCC	1	+	chr19:54123911-54124030
AC012360.6	chr2_105363440_1	TCCCGGTAAGTGACCCCTCCCGTGGTGATGGGCTGCAGGGACGAGGGGGAGAGTTAGTGTGGCCTCTGTGCTTGGCAGACATCTTCAGTCTCAGCTACTGCCACTGGACGATGCAAGATC	1	+	chr2:105363440-105363559
AC012360.6	chr2_105361938_1	GATCCTGAGAAAGCTGCAGACAGATAGAATGGAATCAAATATTTAAGGTACATTGGTCCGTGATTATAATACAGTTGGTTTTTACCTAGTGTTTTTTCTCAGTGCCACAATAACCACAAT	5	+	chr2:105361938-105362057
AC012442.5	chr2_112587789_1	GATCACATACTGTTCTCAGTCAGCTGCTGGGGACATTTCTGTCTTTCAAGTTTTTTGGGCATCTGAACAGTAAAGACCCCATCCTCCTATCTTAGAGCCATTTGCTGCTTCCCTCCCTGG	1	+	chr2:112587789-112587908
AC012442.5	chr2_112589614_1	GCCACCACGCGCAGCCTATATATATATTTTAAAGACAACGTCTTGCTCTGTTGCCCAGGCTGGAGTACAGTGGTGCGATAATAGCTTACTGCAGCCTCGAACTCCTGGGCTCCAGTGATC	1	+	chr2:112589614-112589733
AC012456.3	chr2_11724922_1	AAAATTCTAATGTAGACAATAATTTTCCCCCCAATATTTTATTAACATGGGGAATGCGTGGCCGGGCGCGGTGGCTCACACCTGTAACCCAGCACTTAGGGAGGCCGAGGCGGGCGGATC	1	+	chr2:11724922-11725041
AC012456.3	chr2_11723608_1	GATCTCGCCACTGCACTCCAGCCTGGGCAACAGAGCGAGACTCCCTCTGAAAAAAAAAGAGACTGGGAAGGAGGAGCACAGGGATGTTCCTTGCTGTTCCGTGAAAAGTTTGGGCTCCCA	1	+	chr2:11723608-11723727
AC012513.6	chr2_216257347_1	GATCTTGTCTGCTGCCTCATAATATGTCCAAGCCTTCTCATGAGGTCTTAACGTGGGTGCTGTCCTCTGATAGTCAAAGGACACTGTCAGGGCAATGAGGTCCTAACACTCCTCTCCTGT	1	+	chr2:216257347-216257466
AC012513.6	chr2_216260313_1	TTACATCTTCATGGAGACACACAATAGACAAACAAACCAAAGTGACAATTTCAGGTGCTGACAATTGCCTTAAGGAAGATAACTGGGGTTAAATATCCACTGGCTGCAGGCACTGAGATC	3	+	chr2:216260313-216260432
AC012613.2	chr5_149276068_1	GATCTTAAGCTTGCTGCTGACTGCCTCCTTGGTGGCAGGTGACCTGCCCAAGCCTTAGAGCAGAACCTAGATGCCAAATCTTCCTGTTTCAGGCCCCAGACATCTCCATGGCACTTAAGC	1	+	chr5:149276068-149276187
AC012613.2	chr5_149277143_1	TTATTTCCCTCAAGGTTCCTTTCCTTTCCCCTTCACAACTGGTTCTTTTTCAACTACTGCAGTTGAATTGAACCCAAGACAGGAATTTCTTTTGCTGCGTTCTGTGTTCTTGGGGAGATC	3	+	chr5:149277143-149277262
AC013401.1	chr2_192630119_1	ACTGCTATAGCTTCAATGTGTCCCCAAAAGTTCATGTGTTGGAAATTTAATCCCCAATGCAACAGTGTTGAGAAGCAGCCTGGCTTAGACTATGAGTAGAGGAAGGTGTTGTAAGTGATC	3	+	chr2:192630119-192630238
AC013401.1	chr2_192628656_1	GATCACATTAAAATTATTTGTTATTAATTGTGGTAAAATGTATTTAACATAAAATTGACCATTTAACTATTTTTAAATATATAGGTCAGTAGCATCAAGTACATTCACATTATTGTGCAA	7	+	chr2:192628656-192628775
AC013401.2	chr2_192644308_1	GATCGTTAACTTTTGACAGGCCAGAATTTTTGGAAAGAAATTGTCTGGCTTTAAGCAACTAATTAAATTAACAACTACATCATTCTACATACATTTTAGGAACATATCTGCTGTCAGCAG	6	+	chr2:192644308-192644427
AC013401.2	chr2_192646971_1	GTGCAGCTTAAAGTACCAGTTTAGACAAAGAAGTTTGTTTACTCCTCCAACTATTAGTTGTAGAAACGTAGGCAACTTACTTATCTTCTCTGTCTTTACACCCTCATCTATAACATGATC	5	+	chr2:192646971-192647090
AC013733.3	chr2_181683920_1	AGCATTCACAGGGCCAAGATAAAGCGCAGGGGCCGGGCCGGCGTCCCTGGCGGTGACCTGTTTCTCAGGGAAACAGATGCTCGCTCTTGCAAAGGGAGGTTTGCGTTCAATGAAAGGATC	1	+	chr2:181683920-181684039
AC013733.3	chr2_181682335_1	GATCCCCGGTGTCTGAAGGTAGCAGGTGCAGCCTTCCCTGCACAGTACTAATCTAAAAGGGGAAGAAAAGAGTTGTGCCACCGAAGCGTGGCGTGAATCGTTGTGGGGTTCTGGAGTTTT	1	+	chr2:181682335-181682454
AC015969.3	chr2_68366683_1	AAACATCCTTTGGAAAAGACACACTTATACATAGAAGTGTAAAAGATTACTTGCAATAGGCACCAATAATAATTGGCGAGACCTGGTAATAATTAATATTGACTTATTCCTTTCCTGATC	6	+	chr2:68366683-68366802
AC015971.2	chr2_86603545_1	GATCCTATCTTGTAAAGTCTTGCTAGGATAAATTTCTATAATACTTCTTTTGTGCTTACAAAAAAACATTAACTTCTGAATTTCCAATGTTGTAAATAAAAAAATTTTACAATTAGGTAT	7	+	chr2:86603545-86603664
AC015971.2	chr2_86604809_1	ATTATATGTCCCTAAAGTGCTTATGAGAACCACAAATCGCTTTATGGTAGCTCCTTGTGTAATAAATAAGTCCATCCAAGCCATAAGATTAACTAGAACCAAGCTCAAAACAAACAGATC	5	+	chr2:86604809-86604928
AC015987.1	chr7_135773327_1	GATCACTCCAGTTGGAAAACCACTCTCTTTGAGACATATGACAGCAATAAGGCCCCCTACCAGCCCCCAAAATTTCAGAGTTGACACCTGTGTGATGGATGAGGTCTTATTTTTGAAAAG	2	+	chr7:135773327-135773446
AC015987.1	chr7_135775110_1	CACGAAGTGAGTGCAAAACCTTCAAAAACCTATTCAAGAGGTTATTTCATCCTCACTTTTCTCTCTCTGACTCTCTCTCGCTTGGTCATCTGGACTCTGCTTCTTTTTCCATATTTGATC	3	+	chr7:135775110-135775229
AC016644.1	chr5_56941514_1	GCAAAAAAAAAAGACATATGTGAGGCCTGAAGGTGGTTCCCTGCTAAGCCAAGTGGCCAAAGTTTGGTGAGTAGAATGAAGAATGGCTCAAGAGAATGGAAAGAGAGGCAGGGACAGATC	1	+	chr5:56941514-56941633
AC016644.1	chr5_56940629_1	GATCATGAAAATCTTTTTTAGCTTGGGATTTAAATCAACCAAAAGTCCTCTGGGAGCATGGAATCAGCATAAATTGAATTGGATGGTCAGAACAGGGTGAAGTTCACCTACACCATGGGG	3	+	chr5:56940629-56940748
AC016722.4	chr2_46898367_1	GATCGTGTCTGAAAACCAGTCTTTGTTCCTGGGAGGTAAGTTTGAGTGATTCCCGGCAGTCAGGGGGCAAAACTGGATGATGATGTGCTGTCAGAAAGAATAGGGAACACAGCTTCCCCA	1	+	chr2:46898367-46898486
AC016722.4	chr2_46899777_1	CCTTGATGTTTCCTTTCTGTTTGTTTTGATTTCTGCTTCACCTTAAAGCTTTCCTTCAGGCTGGGTGCGGTGCCTCACGCTTGTAATCCCAGCACTTTGGGAGGCCGAGGTGAGCGGATC	1	+	chr2:46899777-46899896
AC016730.1	chr2_13722253_1	GATCAGGGACCTCTCCCATTTCACTTTTACAGATGTTAGATATATTAATGGCATAGTGTAACTTCTGATTTTATTTTTATATCCTTGTAACTTATGTGTTAATTTTTATATGTGTGGTGA	6	+	chr2:13722253-13722372
AC016730.1	chr2_13723336_1	TTATCTTATTCCTGAGAACGTACCTAGACTCTCTGTTGTATCAGCTTATATTGTTGGTAGCAATGCTTTTAGTCTTCATACTCTTTAACATTCTAGAAATGCCACCAAAATTACTTGATC	6	+	chr2:13723336-13723455
AC016735.1	chr2_43005494_1	GATCTGTACGAACTTGGGGTGTGCTTTTCTCGCCTTGTCAAAACAGCAGCTCCTATCTGGCTGGCGATGGGCTGGGAGCCAGACCCCAACAATGGAGCCTTGTGAGCCGGCCCCGGGGGT	1	+	chr2:43005494-43005613
AC016735.1	chr2_43007600_1	AAGCCCCCCAGGAGCTCTAGGACCCTGCCCAAGGACTCCCTGTATCCTGCCCTGAGTTGTTTTCCTGGTGTCCTATACCAGGGCTACTTGCTCTAGGCCCTAGACCACCCCCACCAGATC	1	+	chr2:43007600-43007719
AC016738.4	chr2_101001719_1	GATCTCCCTGTCGTGTCATCTCACATCTGTCATCTCTCAGGTCATATCCAACACACTGGGCCACCCACGCACAGGGACGACGCGACAGCCCTGTGGCTCCACCGCACAGGACAGCCACGA	1	+	chr2:101001719-101001838
AC016738.4	chr2_101002981_1	ACCAGCTGCATTGGTCTTTCTGACCGCCCCCATTATTCTTTCTTAGCCGAATGCGGACAGCAGCAGCTCCCTACTCCTGTTCCCTTCCCTACCCAAACATGCGTGGTCTATTCTCAGATC	1	+	chr2:101002981-101003100
AC016747.3	chr2_61144595_1	GATCGCGCCACTGCACTGCAGCCTGGGGAACAGGGCGAGAATCCGACTCTTTAAAAAAAGAGAAAAAAATTTAAGTAATTTAATTTTTTATTTTTTTCCGCCCCCGCCGTCCCGCCCCTA	1	+	chr2:61144595-61144714
AC016747.3	chr2_61145903_1	TATACTCAATATAGGAGGGTGTCAGGAAAACAGGTGCAGTGTTACAGTGCTAGTAGGAGCAGAATGCAGCAATCCTTAGTGGTTATCAAAACCACACTGAATAATATTTGCATTTTGATC	4	+	chr2:61145903-61146022
AC016910.1	chr2_143936277_1	GATCAGCATTCCTTTTCTCCTATACATACGTGTGTATACTCAGATAAATAATGATAAATCACGGCAGTGTGAGGGAGGCTTTTAACAAAATACAAGCTTCAAAATAGGAATATCTTCACA	5	+	chr2:143936277-143936396
AC016910.1	chr2_143937541_1	CCGCCCGGCGACCCGGAGTCCCCAGGCTGCGGTGCGCCAGGCCAGACCTGACCGAGGGCGGAAGACCCGAGCGGCAGGGAGGCAGAAAGAAAAGAGGTAGCAAGCCCCAGACAAGGGATC	3	+	chr2:143937541-143937660
AC017048.1	chr2_176507337_1	GATCTTCAAAGACTGTATCATGAAATAATACAGTCATATTCTGAGTTACTGGGGAGTTAGGACTGTAGCGTATAAACTTGGAGGGATGACGAGACTCAATTCAGCCCATAATAGTCAGTC	4	+	chr2:176507337-176507456
AC017048.1	chr2_176509116_1	ATATGTAATTACAAGGCAGATTGTTTTTCTTGAACAACCCAGTGTGGTTTCTTTTACATCATGTAGGGAGAGAGTAGGAGGGGCCTACATTTAGAGCCCCACCGGGTGAGATGTGGGATC	1	+	chr2:176509116-176509235
AC017074.1	chr2_113670473_1	TGTGAAGAGCCAGGTGTCCTCAGACAGAAAAGGGTTTTCTAAATCCCAGCACCTTGGCGGGTTTTTTTTTGAGATGAAGTTGCGCTCTTGTTACCCAGTCTGGAATGCAGTGGCGCGATC	1	+	chr2:113670473-113670592
AC018462.2	chr2_62144945_1	GATCAGAATATTTTACCCCAAAATATATTTCTTCGACATACTTTGAATGGCCCTGCAAAGCTGTCCCTTGTGGGGGAAATTTGCATTTTTTTAGAGAATCTCCTTCCTCTACTAGGTTTT	5	+	chr2:62144945-62145064
AC018462.2	chr2_62147370_1	GGAGGGATTCCAGAAGAAGGCAGTGTTATCATAGGAGATGACAGCTCTATGCGCGTATTGCCCCTGGAGACCGTCCAGTGGGACAAGATGTAGAGGTGGAAGACAGTGATATTGATGATC	1	+	chr2:62147370-62147489
AC018816.3	chr3_4830401_1	GATCTTAGAAAAATTAGCTCTAAAGACTAATTTTTTTTTCTTCCTCTTCAATGAAAATAATCACCCTAGCTCATAAAAGGGACAAATGATTTAAAGTCCGTTAAGTGTCCCATATTCCTG	6	+	chr3:4830401-4830520
AC018816.3	chr3_4831560_1	TCCCAACCGCATATACACACACACACCCCAAGATAATTCACAACAGACAAAGCGTCTTAGCTGAAGATGACTTTTCCAAAAATCCATTAGAAGCCAAGACACTGAGACACGTTTTTGATC	3	+	chr3:4831560-4831679
AC018866.1	chr2_120711138_1	GAGACAGTCGAAGGCAGAAGGGACAGGGGTGGGAGGGCCCTTGGGAACAGTGAATTTTTGAGCTGAGCTTCCTTAAAAGAAGACAGGGAAGGGGATTACAAACAGACGGGTGCCCTGATC	1	+	chr2:120711138-120711257
AC018866.1	chr2_120710008_1	GATCTGGGGTATGGCCTGAGAGTCTGCATTTCTAGTGCGTATTCCAGGTGATGCCAATGCTACTGTGGGCCCCGAGACCCTGCTTGGAGGAGGACAGAGGTGGTAAATGCCCAGATAACA	1	+	chr2:120710008-120710127
AC018890.6	chr2_174546752_1	GATCAGAAAGGAGCTGGAGGAGAGCTCAGAAGGGAGGGCGGGCCCAGCTCTCTTGGCGGCCAAGGAAAAAGCCTGGCATGTTAGAGCTGGTGCAGGACTCTCCAGGGTGACCGAGCCACC	1	+	chr2:174546752-174546871
AC018890.6	chr2_174549177_1	CCCACACAGGTGAAGGGAGAAGCTTCAACTTGAAATCTGGTTTTAAGAATTGATTATGGGCCAGGAGCTGTGGCTCACCCCTGTAATCCCAGCACTTTGGGAGGCCGAAGTGGGCGGATC	1	+	chr2:174549177-174549296
AC019064.1	chr2_34999281_1	GATCTATAGTAATACACAAATAAAATTGATTTTATTTAGTTTTTTTAAAGAATGGTGCCTTATGTATGTGTTGGAGACTAGATGTGTGTATGTGATGTTTGGTCGTGTGTTTATAAGACT	6	+	chr2:34999281-34999400
AC019064.1	chr2_35000417_1	ATGCACAGTTACATCTTCTTCTAGGGAAATGTGAGTGCTGCTCACACGATAATTTTAAAATGAATGAACACAGTGAAAGTAGATGAAAATGAGGGTGATAGGGATGCTCAGCTGGAGATC	4	+	chr2:35000417-35000536
AC022007.5	chr3_10011549_1	CCCCCCCACACCCGCCGCCAGAGTCTTCCTGCAGCAAGGCTCTCTTCAGGAGGGGCTGTGAATGTTTCCCCGGGGTGGGGCTAAGCCAGAGCCCAGAGGTTAGCCCCTGGGGCACGGATC	2	+	chr3:10011549-10011668
AC022007.5	chr3_10010434_1	GATCATCCCTTTTGTCAATCTAGTTAATGTCACCTCCTCAGAGAAGCCCTCCCTGAGCACCCCATCTGCAGTAGGTCACCCCCATCTTCCACCATCACTTTTCCTGGTGTTTCCGTCATA	1	+	chr3:10010434-10010553
AC022182.1	chr8_60911174_1	AGCCCCTGCACCTGGCCAAGATTTTTCTTAAAGCGCTGCAGGTTGCCCCAAAATGAACTTGGGTCTCCAGAAGGTAAGGGGTTAATTGTTCCTCCTTGCAGCTCCCAATCTGGGCTGATC	1	+	chr8:60911174-60911293
AC022182.1	chr8_60918659_1	GATCATATATTTTATTCCATTAGCAAGTAATTATAACCACTCAATAACATCTTGGAAAACTGAGATGAGAAAAAATCATTTACTCATAATCCTGCCATCCAAATAAAAACATAAACCATT	6	+	chr8:60918659-60918778
AC022182.1	chr8_60919490_1	TTAAGCAGTGAAGTCTTTCCTTAAATAAACACCACTCAGCTGGTTGGAGTTAGTAATTCTGAGAGAAGTAAAGTATACCTGCTGATTGTTCTATGACATGAATAAGCCTTGGAGAAGATC	5	+	chr8:60919490-60919609
AC022182.1	chr8_60908964_1	GATCCACCCCGCCCCTCTCTCTCTCGGCCTTAAGGAGGCCCTTCTCCCTCCCTTCCCGGCCCACGCTCTCCTCCTCCACCCCTCCCTCACTTCTTCCCCTAACAGCCCTCCCTCCTCCCT	2	+	chr8:60908964-60909083
AC022182.3	chr8_60966889_1	GATCAAGGTTAGAGGGAAAAAATTCAAATAAAATTAAAGAATAGAGGGGGTTTAAAATGCCCAGTTATGATAATTAACATGCCATGAACTGAAGAAACAACTCAGTTTTGCACTAAATTC	6	+	chr8:60966889-60967008
AC022182.3	chr8_60968176_1	CCCACCTTGACCTCCCAAATTGCGGGGCTGATAGGTGTGACCCACTGTGCAAGGCCGGGCGCAGTGGCTCACGCCCGTAATCGCAGCACTTTGGGAGGCCGAGGCCGAGGCCGGCGGATC	2	+	chr8:60968176-60968295
AC024132.1	chr4_27218667_1	CTTATCTAAAATGGTTTATCCAATTGTAATTTGTTGACTGTACATTTCGATGCATAGGTATGTGACTCTTGCTGGCATAATTTCTTTTTTTTAATTGTAAAAAACACATAAGATGGGATC	6	+	chr4:27218667-27218786
AC024592.12	chr19_5904133_1	ATGGCGGGGATGTGGCCACACCCAGTGTCAGAATCTGCATAGCGAGTGGTCATGCCCTGTGGTCAGTCACCAAGCTGGAGTCTGAGCAGCGTGCTACTGTTTTGGGCCGTGGACAGGATC	1	+	chr19:5904133-5904252
AC024592.12	chr19_5903246_1	GATCCCCTCTAACAATCTCTACCCCGTTGGAAAGTCTCGTGGTCCCTTAGCTCCTTGGACCTGATAATAGCCCTGTCTCACTCCACAATTTCCCCGAGCCTGGCGATAGCTTGGGACCGC	1	+	chr19:5903246-5903365
AC024592.9	chr19_5846583_1	GATCCCGACGCCAAGACCTAAGTTCACACCAAGGTTCTGGAAAGAGACTCAAAACACAGGCCCTCAGGGGACAGCCTGAGCCCAGAGTGGGAGGGAAGTTGAACTTTGACCAATTACTGC	1	+	chr19:5846583-5846702
AC025442.3	chr5_66144986_1	GACGAGAAAGCCTGCTGCTGGTGACAAGATGGAACTGGGGCTGTGTTTGTTTCCCAGGACGGTCGCACAAACTTAGCATTTTGGTTTATCTAACCGAGCGCATCCATGTTCCCAAAGATC	1	+	chr5:66144986-66145105
AC026188.1	chr3_3485092_1	GTTCTTAGGATTTATGGACATGAAAAAAAGCATATCAGATGGATTTCCAAGGGTCTCTTTTGCACACCGATTACTTAAGAAGCTAGTAGGCCCAAAGTGGGGACCCTTTTAAAGCTGATC	3	+	chr3:3485092-3485211
AC026188.1	chr3_3483763_1	GATCCTTGAAAAAGGAAAACGGGAATACATTCAACTATCTTTGTCTTGACAGGCACCTTTAACTATACTTCTAAAGGATTCTTTGAAAGTGCAAAGAACAAATGTGCTATCAAGAAAATA	6	+	chr3:3483763-3483882
AC026202.3	chr3_5187002_1	GATCTGGGGATACGTGTTTTACAAGCACCATGAGCGATTCTTCAAAGTTGGGTGTTTGAATCAAAAGAGCAGAATTCATGATACCGTTTTGTGCACTCCTTGAGCTAAAAGGTAGTATCC	3	+	chr3:5187002-5187121
AC026202.3	chr3_5188881_1	GGCTGAGGATAGTTAGGTGGTGGGGAGGGAAGCTATGTGGCCCACTTTTGGGGTCCAGATACTTGAGGTGAAATTCACTGGATGCCAGATTGACTGTCAACGTCATCGCCCTGTACGATC	1	+	chr3:5188881-5189000
AC026471.6	chr16_31488687_1	AACAGCAGCAGCACGCTCTTCACCATGGACATCTACACGCGCCTGCGGCCACGCGCCGGCGACCGCGAGCTGCTGCTGGTGGGACGGTGCGGCCTGGGCTCCCCTCCTCCCCAACGGATC	4	+	chr16:31488687-31488806
AC026471.6	chr16_31488151_1	GATCAGCCGCATTCTGTACCCAGGTAACATCCCTGCCCCGCCCCTTTCCTGTGCCAGCAACCGGGCGCCCGTCGCCCAGTTCCGTCACCCTCCTAAGACTCGGCAGTTTGGGCCCGGAGT	1	+	chr16:31488151-31488270
AC027601.1	chr17_81229043_1	GCAGCCCCAGCCCCCACCAGGCGGGGACAGGCCACCAGCTCCATGCCAGCAAACAAGGAGTCGCGGCTCCACGCACAGCTGCTGGGGCCTCTCTTTGGGCTGTCCGTGCCCCCTGGGATC	4	+	chr17:81229043-81229162
AC027601.1	chr17_81226473_1	GATCTCTAGTTTTCTAGACCAAGTGTACATGGAACATCCACCAAGATAAACTATATTCTTGGCCATAAAACAAACTTTAACAAAAGTTTGAAATCCTTAACAAAAGTGTGAGGCCAGGCA	5	+	chr17:81226473-81226592
AC034243.1	chr5_138752896_1	GATCACTTTTCCAGAAGACTGTGACTCCGGGACACCTGTGACACTCTTGAGGGGAGCGTGCCCAGTACCCCTGGTCGCGTCTCTGGGATTCCGCCGGGGTGGGGGCCCGCGCGAGGCCGC	2	+	chr5:138752896-138753015
AC034243.1	chr5_138754705_1	AATGAGTGTAGGAGTTACCTATAGTTTCTGCCTAATTATTTACCAATCTGGACTTTTGAACAAACATTTTTTTTAAAGACGGGGTCTCCGTCGCCCGGGCTGGAGCGCAGTGACACGATC	2	+	chr5:138754705-138754824
AC037445.1	chr17_63198143_1	AATGAGTTGTTATAAAAGTAATAGATTCCTATCATAATAAAACTTTTCTTCTTTTTTTTTTCTTTTTTTTTGAGACAGAGTCTCACTCTGTTGCCCAGGCGGTAGTGCAGTGGCACGATC	6	+	chr17:63198143-63198262
AC037445.1	chr17_63339786_1	TTTATTTTCAGACTTGCTTCCTATTTCTTGTAATCCAGAGGAAAACTCCATTTTTATTTACAAATTTTATTCTGGGTTATGATATCATATGCATACAATAGAAGTATCAAATTTCTGATC	6	+	chr17:63339786-63339905
AC037445.1	chr17_63197026_1	GATCAAGTTAAATCATGAATATGAAAGTACTTTGTAAGCTGTAAAATGTCATATAAATAAAAAGTATAAAATAATATGCAGTATAGTTAGTATATAAATATATGCAGGAACTGTGTGATT	7	+	chr17:63197026-63197145
AC037445.1	chr17_63338591_1	GATCAATTGCTGACAGCCTTTCTCTTTAGGTTCCTTACATTCTGTTTAAGATAGATAAAATACAGTAGGTAAAATAATCACCAGTCTATCTGAAGAAAAGTGGAGATTTTTAAAATACAA	6	+	chr17:63338591-63338710
AC046143.3	chr3_194632541_1	GATCATATCACTACCTCCCTTCCCACCTAAGAGGACTTTGGGTAAACTGAGGCCAGAAACATCAAGGGACTTGCCAAGGTCCTAAGAGTTGGTGGCCTAGCTGGAGCAATACAAATGATG	1	+	chr3:194632541-194632660
AC053503.4	chr2_219387722_1	GATCGAAATTCAAGTGGGGCCGTCGGGAGCCACTTACCTGCATGGCCCCGCGCGTGGGGCTGTGTCCGCTCATCTGGCCTCCGGGCTCGGCCCGCCCCCACCGCGCCGCCTGCCCCGCCC	6	+	chr2:219387722-219387841
AC058791.1	chr7_130912567_1	GATCAAGTTTCTTCATTTAAAGAGTCAGCATAACTTTTTCTCTATCGAGACCATTTCTTTCTTTCATATAGGAGGACTGAATGATGCTGAAAATAAATATAGAAAAGCGATAACTGTACC	6	+	chr7:130912567-130912686
AC058791.1	chr7_130913626_1	GTGAGTATTTCTGAAAGAGCTTATGATATTTCCTTCAAAAAAAAAAAATTGTGGGGAGGAAAGCCACTCGGGGAGGAGAAGCAACTTCAACAAGCAAAGCTAAAAGCATGCAACGTGATC	4	+	chr7:130913626-130913745
AC062028.1	chr2_11130988_1	GATCATACCACTGCACTCCAGCCCCAGCAACAGAGTGAGACTCCGTCTCAAAAAAAAAAAAAAAAAAATCCGTTGAACTATTCAGCCTCTACATACATCAGGAACTCAATCAGTTGTGAT	3	+	chr2:11130988-11131107
AC063976.3	chr5_132180814_1	GATCAAAAAAAAAAAGTTTCCCCCGAGTTTAGAATAAAGAATCTTCACAAAAGTTAAACCTCTTCAAAGTAGCGTCAGCCTTAGATATTACGTCCAAGACATCATTTGACGCACCCAGAC	5	+	chr5:132180814-132180933
AC063976.3	chr5_132181972_1	TTTTACCTCAGTGATAAGTGCTCTAAAGAAAAATAAAACAGGGCTGGGCGTGGTAGCTCACGCCTGTAATCCCAGCACTTTGGGAGGCAGAGGCGGGAGGATAACTTGAGGTCAGGGATC	1	+	chr5:132181972-132182091
AC064834.1	chr2_195447668_1	GATCACAGACCAGAAAGTAATTTGGAAAGGACGAATTCTACTCTCTTTCTGCTAACATAGTTAAGACTGCCATTCCAGCTGGGCGTGGTGCCTCATGCCCGTAATCCCAGCACTTTGGGA	1	+	chr2:195447668-195447787
AC064834.1	chr2_195449363_1	TAAGGATGTGGGGGAAATTTTTGCTATGAAGTTTAATGCACTTCATTGTGGTTTATGGGTGCAAAGTCTAAGTCATCAAAAGCATATTATGTAAGTCTGATTAGCCTTCTTGCAAAGATC	5	+	chr2:195449363-195449482
AC064875.2	chr2_13005967_1	GATCACTTTCCCGCATACTGTGGTATTTTATTTTATTTATTTATTTTTTTGGTTTATTGTAGGTCTGCTGCTATCAGCATATAAGTTTGTGAATTCTGGGGCCTCTATCTTTTCTGTTCT	6	+	chr2:13005967-13006086
AC064875.2	chr2_13007584_1	ATGTTACAGAAACGTGCCTGTGAAAGTTAACTAACTGTGGACCAAGCAGCATTGGGCATAGTCGAAAAATCAGAAATGGCTTGGCAGTGACTTTTTGCAAGTCTTCACATTTTGATGATC	3	+	chr2:13007584-13007703
AC067956.1	chr2_220450868_1	ACACTGGTTGATGTGGGGTACAAAGTCCTGGACCTTGTCTTAGATGGGATAGTTCTGAAGGGCTATTCCAGCTCCAGAACTCCTCATAGGATTGGCTGAGGTCTCCTCTGCAACTGGATC	1	+	chr2:220450868-220450987
AC067956.1	chr2_220450306_1	GATCTGCAGTAGTTTGAATCTGAGGATGCTGAACCTGTGGATAAGGAGAGCCTACTTTTCTTGGACAAATGCCCTGTGTCAGAAGAGTGTGGTAAACAGAAGCTCAGCTCCTTCAAGGAT	1	+	chr2:220450306-220450425
AC068138.1	chr2_226185635_1	TTGGCTACATTGCTACTAATAGAAAAGACGACCTCAGAAGGACTTAGTCACTTCCTCAGCTTTTTGGGGTGTGGCTATGACTTGGAATTATTGGTATCACTTAGTAAACACTGTTTGATC	4	+	chr2:226185635-226185754
AC068138.1	chr2_226185028_1	GATCAGAAGGCGATGAGCTTGCTTTGTTTCCCAACTGACCTATTCATATCAAGTTAGTTACACTCACTTAAGTCTCCCCACCACCTTTGGCCAATCCCACAGAGCCCTCCTATGGAGCTG	1	+	chr2:226185028-226185147
AC068580.6	chr11_1759220_1	GATCTGAGGCCCACCATCATGCCAGAGCCCCGGGACTGTGGGCTGTGACCCCGGGCCTCCCTCCCAGCCACAGCCGGCTCCCTCTGTGGCCACCCCAGCCCCAGCCCTGCTGAGAGCAAG	4	+	chr11:1759220-1759339
AC068580.6	chr11_1760757_1	TGGGCCAGAGCCCCGAGGCTGGACAGTAGGCCCTGGCCTCGAACTGACCCCATAGAGCTGGGACCAGGCTGACCAAGCCCCAGCTTGCTAGGTGGCTTCCAGAGTGCTCCACCTTGGATC	1	+	chr11:1760757-1760876
AC069155.1	chr2_216304320_1	CTCTATCTTGATTTCTTATTAGTTTTCTTGGCTTGAATTATGACTTCACAGGATATGAATACCCAGGGATAAAGGGCCACTAAATCAAGGTGCCAGACTTGCAAAACTGACACCTAGATC	4	+	chr2:216304320-216304439
AC069155.1	chr2_216302972_1	GATCCTAATTTGTAATCCCCCCAAAATCACACCTCAATTCCATTTCTTCTCTCACAGCTCCTTTCTCCATTCATACTTCCTGTCTCTTCATTGAGGAATAAAACATCCTGGTTTAAGCTC	4	+	chr2:216302972-216303091
AC073094.4	chr7_1265256_1	GATCTGGTGAGAAGCCCTCCCCTCAGAGAACTGTAGGTGCAGAGGGCCCGGACTCTGCCCAGCCTGGAAAAGCCCCAGTATGGAGGTGCCCAGGGCTGGGAGCAGAGGGAGGGGGGCGGG	2	+	chr7:1265256-1265375
AC073094.4	chr7_1267868_1	TCAGGACAGAGTCTTCCTCAGGCCACCTTTGCTGCTTTCCTTTAAAAAAAAAAAATTTTTTTTGAGATGGTGTCTTGCTATTTTGCCCAGGCTGGTCTCAAACTCCTGGCTCAAGTGATC	3	+	chr7:1267868-1267987
AC073130.1	chr7_116286262_1	GATCTATATATCTATTGATTGAGGGGTCATATTTCTACATCTTGTTCATTTGTAACTTGGATATTACATAGTAAAATCTGTTTGATTGCCATCCTTGCCATCTCTTGTAGGACATTTTGG	6	+	chr7:116286262-116286381
AC073130.1	chr7_116287621_1	AAGGTGACTTTTGAGCATAGACCTGAAGAAAATGGAGGAATGAGCCCTGTACATTGTCAGGGAAGAACTGCTCTGGCAGAGGAAATACAGATGGAAAGGGCCTGCACTGGAAAAGTGATC	1	+	chr7:116287621-116287740
AC073316.2	chr7_3197902_1	GATCTCGACTCACTCTTTTTCCCCTGCCCTACTGAAAGCTGGCTGGGGACCTGGAGTGTTTGCAACGACGCAAGATGAGAAGCTGGGTCACTGAAACATTAACTCACAGACCAGGGTGGG	1	+	chr7:3197902-3198021
AC073316.2	chr7_3199817_1	TGCATTTTGGTGCCTGTTTGTTTTTTCATTCAAGTTGTAATTTTCCTTTTCCTTGACATGATAAATGATTGTCTGCTCTATCCTGGACATTTTAGGTATTATATTATGAGAGTCTGGATC	6	+	chr7:3199817-3199936
AC074117.10	chr2_27355605_1	GATCAGTAAATTCGTACTGAGTTTCTAAAACCTTCCATTGCACCCCAATCTGTCTGGTTCCCATGCTGCTCCAGGATGCCAGCTTGACCTCCCCAGCCAAGAAAAAATAATGACACAACA	1	+	chr2:27355605-27355724
AC074117.10	chr2_27356921_1	TAATGCAGCGCGGCCAGAGTCACCGAGCCCTCCGAAGCCAGCCGAGTTCCAGGGCGTCTTCAGCGGCGCCAGGGACGCTGCAGGGCCTCATGGGAGTTGCAGTGTCAAAAAGGGGAGATC	1	+	chr2:27356921-27357040
AC074286.1	chr2_177392212_1	GATCTAGCATTAAACACAGTGCCAGGCACGAAATAGGTGGTGAGAAATAAGAAAATGATAGAGCTATTTGCTCTAATGGTTAGAGGCAATGATGGTCAGCTTTGAGTTACTTTGGTGACC	3	+	chr2:177392212-177392331
AC074391.1	chr2_65922979_1	TAATGACAAAAGTTCATGACAAATAGCTGCTACGAGAATTATAGGAAGTCACGGCTGTAAAAGCCTGCCGTACTGTTTTATCAAGGCTAGTTCCTCTTTCCTTTCCTCACATTTCTGATC	4	+	chr2:65922979-65923098
AC074391.1	chr2_65436415_1	GATCTGGTGCCTTTATTATGATGTTTAAGTAAGCAGTCGTGTGTGCCAAGTGAGTTTGTAGCCCAGCTGTCTCCCCCAAGCCCCGCTGGCAGGAATGGAAACCCAAGCTCTCTCGTAATG	1	+	chr2:65436415-65436534
AC074391.1	chr2_65921555_1	GATCTTGTGGCTGGTGGGATTCAGTTTTGGAGAAAGGCTCTACTGCAGTGCAGATAAAAGCTGGAAAGACGAGTGCCACCCATACTGCAGAAGGGGTAGACTCTGGGGGGTATCTGTTGT	1	+	chr2:65921555-65921674
AC074391.1	chr2_65437618_1	TTCCCTCCAGGGATTCGGTCAGCTGGGGCAACAGGCATGTAAAAAACACATGAGGCCGCGAGGTAACAGCTCTGAAAAATGGAGTAAGCAGAAGAGAAAGCAGGGGTCAGGGAAAGGATC	1	+	chr2:65437618-65437737
AC078842.4	chr7_137318899_1	AACTCTCCCTCCCCACTACCGTCACCAACACCAAGATTCTTTGTCTGCTTTCTGGCATTTTAGTGACTGCTGTCGTGTCTCTTCCTTTTTAAATTACTGTAGGGATACTTTTTTCTGATC	3	+	chr7:137318899-137319018
AC078842.4	chr7_137318219_1	GATCATGCCACTGCACTCCAGACCGGGCAACAGTGTGAGACTCGTCTTAATAATAGATAAATAAAAGAGTAATCTAGTGGCTGAGAGCACATTGAAGAAAAGGCTGTGAATGAACCAGGT	2	+	chr7:137318219-137318338
AC078882.1	chr2_142136916_1	GATCTAGAACTTGGTAGCAAGTACAGAAATGTTAAGAACTTTCAGAAATATCAACAGTGATACATGCCTACATGTTCATTAGATTCTACGGACTCTATTCTGTTGTGGGGTCACATAAAA	5	+	chr2:142136916-142137035
AC078882.1	chr2_142138743_1	CAAAGGATTGTTGATATTAGTTATCTAAAACTAAGGAGTTTAATCAACTTGGACATTTCCACAAAGATACATATAGCTACTGGGAAAATAGCTCAAAAAAAGTAACATATTCTGTTGATC	6	+	chr2:142138743-142138862
AC079163.1	chr2_145602718_1	GATCATTGGGAACAACCAGTCTCTTTTTCTCAGTTTATGTATTTATTGTAGAAAAGTCTCACTTCCTGGTTCCCAAAATGGACATTTGAGCCTAGCCCAGGCAATTAGGATATGCCAATG	4	+	chr2:145602718-145602837
AC079354.5	chr2_202179624_1	TGCGGAGAGTAGCTTCTGTAATGCAAGAATATACTCAGTCAGGTGGTGTTTGTCCATTTGGAGTTTCTTTACTTGTTTGTGGTTGGAATGAGGGACAACCATATTTATTTCAGTCAGATC	4	+	chr2:202179624-202179743
AC079354.5	chr2_202177474_1	GATCAAGATGCAGGTTTCTTACTGTGTCCTCACGTGGTGGGAGGCAAAAAGGCAAAAGAGAGGGAACTCATTCCCACAAGCCCTTTTTCTTTTTTTAGAGATGGGGTCTCTCTATGTTGC	1	+	chr2:202177474-202177593
AC079466.1	chr19_28605867_1	GATCTTAGGCTCAGAGGCTGCAAGGTTTCAGCTTTTGTTGTTAAATAGTAAAGCACACTCTACTTCCAGCCACTACAACTGTGCTTCTTTAAGGGCGGTATCCATTAAGGTTGTTTGATT	3	+	chr19:28605867-28605986
AC079466.1	chr19_28607277_1	ATAGACAGTGGTTGCCGTCCGAAGTGAGTGTTGAGCCCTGAGCTGCAGTTCCGTAGGATACCTCGTACAGCTAAGTGGCGGTTCGTGCTGGTGCCTGGTACCAGCCTGCCTAAGAGGATC	1	+	chr19:28607277-28607396
AC079584.3	chr2_143602810_1	ATTCCTCCAATACAAACATTTTTTTCTGGCTTTTCATCTCCTTGTCATATTCCCAGCAAATAACCACACAGACGGGGTGTGTGTCTCTCCTTAAATGAGATTAGTGAAGGTGGCCCGATC	3	+	chr2:143602810-143602929
AC079584.3	chr2_143599779_1	GATCACTTTTCTCTAATTTTGTTTTCAGTTTTGCTATTTCTTATATTGTGTATCTGCCTCCATGAGTTTTAAATGGCTAAATTATTTGCTTAGAATTCAGGTGTTTTTCTTAACAGATTA	6	+	chr2:143599779-143599898
AC079612.1	chr2_239579157_1	ACAGCACGTTTGACCTTGAGGTCTGCAATGGTTCTCCTGGGTGAGGCCTGGACCCCTGTGGCCCGGGCATGAGACCTTGAGCTCAGGCCATGCCATGCCTGACCTTGAACCTTGCTGATC	1	+	chr2:239579157-239579276
AC079612.1	chr2_239577987_1	GATCTCAGAGGTAGGAGAAAGGCCCTGAAATCCCAGCACAGGCACTCGGGCTATGAAGGGTAGGAGGAGCGGAGCTGGGAGCCTGGGCTTTGAGGCCTTGCGAAATCCCCCTGTGCCACC	1	+	chr2:239577987-239578106
AC079612.2	chr2_239625296_1	GATCTCAGACTCCTAGCCTCCAGAACTGTGAGGAAATAAGTGTTTGTGGTTTAAACCCTCCTAGCCTGGGGCACTTAGTTATGGCAGCCCGAGCAGACACATACTGCCCCTGAGAAGCGG	1	+	chr2:239625296-239625415
AC079612.2	chr2_239627445_1	TCCTGACACTGGCCTTCCTCCAGGCCACAGCTCTGCTCAGGTGCCCTCCACGCCCTGTGAACAGCCTGCCAGTGCCCACCCCTCCTTGACTGGTGCCCAACTTCTGAAAATGTTTTGATC	1	+	chr2:239627445-239627564
AC079807.2	chr2_47906100_1	GATCCCGGTCCCGCCGACTCGCGAGCGGCGTCTCCGGCAGCGGGGGGAGTGGGCGGGCGGGTGAGGAAGGGAGAAAAAGAGAGGGAGAGAAGGGAGGGAGGGAGCAGGGGGCGCCCGGCT	5	+	chr2:47906100-47906219
AC079807.2	chr2_47907665_1	GTGTGTTGAGTCCCAGACTTGGTGTGTGACTACAGGCAAAGTACTTCACCTTTCTAGATGTCAGCCCCGCCCCCCTCACCTCCCAAGTTTAAATAAGAACTTATTTTAGACTACATGATC	1	+	chr2:47907665-47907784
AC079807.4	chr2_48239779_1	GATCTAAAAATCAGGATATAGAGAGTAAAAAGATGGTTACCAGAGACTGGGAAGGGTAGTGGGAGAGTGAGGTGGAGGTGAGAATGATTAATGAGTACAGTTAGAATGAATAAGGCCTAG	3	+	chr2:48239779-48239898
AC079807.4	chr2_48241356_1	AGCTGTGATTTTCACCTGGGACCCTCATCTTCACAGAAAAGTGCAACACATGACCCTTTTTTGCTTTTCTCTTTTCAGTAATATCAAAACTATCCCTGCAATGCCAGAAGGCTGGAGATC	3	+	chr2:48241356-48241475
AC083864.4	chr7_36078386_1	GATCACCAGCTTCAGGTGTTTCTCTCTCTATAGGGAGACTGCCTTTCTCTGGTGCTGGCTGCAACCTATTATTATTTTAGAGAGGCAGAAAATTGCCTGAGTATCACCTGATGGGTGCCT	1	+	chr7:36078386-36078505
AC083864.4	chr7_36079373_1	CACACCCCAGAAACAGGTTCTGGGATTTGGGAATCCCTCTAAGGAATCATGGACACATAGGTTGTATTGAATCATCCTTCTGCTTGTGTCAATCCTCTCCAGGTAAATCAATCCTGGATC	1	+	chr7:36079373-36079492
AC083884.8	chr7_74727581_1	GATCTTTTTTCTATGATACTGTCTTTAACACAATAATTATTTTCTTCACCATACCACATTTGTTTTTAAATAAGAATTTCTTAAAATGATGTTTTCAGTATTTTATAGATGATGTTTGAG	7	+	chr7:74727581-74727700
AC083900.1	chr2_207870768_1	CAATTTTAAATTTTACTTCTCTTACTCATCAATCCTTAAAAATAGAAAATGAAAAGTAAGCTGGATGTGGGGGCTGATGCCTGTAATCCCAGCACTTTCGGAGGCCAAGGTGGGAGGATC	3	+	chr2:207870768-207870887
AC083900.1	chr2_207868893_1	GATCAGTAGAAATTAATGTAAAGCAGTCACATCCATTTCTTCTGGTATTGCTGTAAATAAGAAAACAGGGCTTGTACAAGCATACGTAATTTTGCCAAGGCCAAAATGCTAGGGGGAAGA	5	+	chr2:207868893-207869012
AC084809.2	chr17_32876227_1	GATCACTCCATAGCATCCTGAATGACAGGATGGAACTACGCCAGGAGGAAAAAAAAAAGAAGGGCGAAGAAAGAAAGAAAAGAAGCAAGTGTAAAGCCGGGATGAGACGCCAGCCTCTCT	1	+	chr17:32876227-32876346
AC084809.3	chr17_32906074_1	GTTCCACTTGTACATGAATTCATAGAAACCATGAGTACTGGGTGTTGGGTCAGACCACAACTGTTCACTGTGGGAAGCCTTTACTTCTGTCTCACCTCTGTGCCATTTCTCCCCTAGATC	1	+	chr17:32906074-32906193
AC084809.3	chr17_32905307_1	GATCAGGGATTCTCTGGAGGGGGTGCTTGCAGACTTCAATAAATTGTCCTATTGGTTTGAGCCATAAAGTTAGCTCATGCTGGTACCAAGCACCGACAAGAGATTTGTCAAAGGTCAGGG	1	+	chr17:32905307-32905426
AC087430.1	chr3_1007499_1	GATCAGAATTAAAAGATACTCTATTTCAATTTAAGCTCTACAAGGGCAGGGTTTTGCTTATTTCGTTATGTATATATGTATACGCACACACACACACACACACACACACACACACACACA	5	+	chr3:1007499-1007618
AC087430.1	chr3_1008909_1	GATTGTTGACACTTGATTGAGGTATTCTTTACTTGAGATGGCCATTGAAGCCTCTAAGGTTGAAAACTGCTAAACTGTGAAGGGAAACACAAAAGATAAAGGTCTGCATTTTCTTTGATC	5	+	chr3:1008909-1009028
AC090044.2	chr3_855943_1	GATCACGCCACTGCACTCCAGCCTGGGTGACAGAGTGAGACTGCCACAAAAACATAATAATAGTAATAATAAAAGAAAAAGGCAAAAATTCAAACAACAGAAACTGGGCAAAGCCCTCCA	3	+	chr3:855943-856062
AC090044.2	chr3_857484_1	ACCAATATCATTTAGTTTTTTTAAGCTGTTCAATTCCTGAGGGTATTAATCAGGGTCTTTCTGTCTCATGAGACAAAAAACAAATCCAAACTGTGTAAGAGAAAGAAGAATGCATTGATC	6	+	chr3:857484-857603
AC090286.4	chr17_18954416_1	TGCAGGCTGGTGCCCCTGGAAGTAGGGCTGTAGGAGTTCTGCCCTGTCCCTCCTAGCAGGCTAGGCTGGCCCAGCTGGGAGCGGCTGGCAAGAGAGCAGTGAGCACATCCAGAAAAGATC	1	+	chr17:18954416-18954535
AC090587.4	chr11_3853481_1	GATCATCCCCCCTCAGCCTGCTGAGTAGCTGGGACCACAGAAGCCAGATACCACTCATGGCTAATTAAAAAAATTTTTTTTGTAGAGATGGGGGTCCCACTGTGTTTCCCAGGCTGGTCT	1	+	chr11:3853481-3853600
AC090616.2	chr17_32142710_1	GATCCTGCTGGTGGGAGAACGTGAGTCCGCACCCTCTGGCCGGCCCCTGAGTCCCTGCCCTCCCTGCCCCTGCAGCCCCTGTCGCCCCTGTCGCCCCTGCAGCCCCAACCTTTGCAGCCC	5	+	chr17:32142710-32142829
AC090616.2	chr17_32144057_1	GTATTTTTCATGGACTTCCTTGACAAGGTTCAGGAAGGTGTTATTTAACATATAATTCATGCTTATGCTTTTGGAGCAAGGTAGGGAAAGTGAGTAGACGACTTGCTTAAAAAACTGATC	5	+	chr17:32144057-32144176
AC090957.2	chr3_14766212_1	GATCCCCTCCCCAGGGCAGCCCTGTGCGGGGCGCTGGGTCACATCTGGCTCAGCCCCTGTCCTTGCCAGACTCTTCCCAACTGGGCACCAGCACAATAGGGACCGGAGAGGCCAAGAGCT	1	+	chr3:14766212-14766331
AC090957.2	chr3_14768356_1	GAACAGCAATCCACCCTTACCGGCTGCTCATGCCAGCAACCCCACACCCCACTCAGCCCAAGGAAGCCCCTTGGACAGGCAGGGGAAGGGCATGCAGACGTAGGCTTTCCTGACTTGATC	1	+	chr3:14768356-14768475
AC091633.3	chr3_195546689_1	CTACTGAAAGGATTCCTTAACCTTACCAAGTGGCCAAAATACTTTTCTGAGAAGAGTCACAGAGCATAGGCCCCCCTAGGGTACACAGAGATTTCATTAGTCCCTAGATGTTTCCTGATC	2	+	chr3:195546689-195546808
AC091633.3	chr3_195545711_1	GATCTGCCCGCCTCAGCCTCCCAAAGTGCTGGGATTATAGGCATGAGCCACCACACATGGCCTGCTTTTCCTTATCTTTCAGAATAGTTGAACTACTTTATTCCTCAGTGTGGCCCAAAT	1	+	chr3:195545711-195545830
AC091770.3	chr7_48669666_1	GGATGATAATCCTATGTGAGGTAGAATAAAGAGAACCAGTCCTATGAGAGCCTGTATCTATGTTGTTTCTAATTTTGGTGAAAAGGAGAAAAACCATCTTCAGATTGGAAAAGACAGATC	5	+	chr7:48669666-48669785
AC091770.3	chr7_48668714_1	GATCAGGAACCCTGCACAGGACAAGATATGAGGCCAGTTTCTCCAAGGGGCTTTTATTGGCTCTATAAATCAACCTCCGTTCCACAAAGCAGTCTGAAAACATGTCATTCCAGTAAAAAT	2	+	chr7:48668714-48668833
AC091801.1	chr7_3172729_1	GATCGCACCACTGCACTGCAGCCTGGGTGACAGAGCGAGACTCTGTCTCAAAAAAAAAAAAAAAAACACCAGTAGTTATTTACTCTCATTGGTCAGAGGGCCAGCAGAGGCTTGGATGTG	1	+	chr7:3172729-3172848
AC091801.1	chr7_3175163_1	TTGTGTTTACTCCACTTAAACCGATATTTACTGGGGAGTCCACCTCCCGGGGCCCCTGCCTCCTCTCACACAAGGGTGGGTCTTTAAATGTCACTCACATGGGGCGAAACACTTAGGATC	1	+	chr7:3175163-3175282
AC092171.2	chr7_5420895_1	CTCCGGGACCAGGAGTTTCCCAGCCCTGGGAGCCGAGTCTGCCCGCACCCCCGTGGCCGACCGAAGGAGAGTCGCCGAGCCCCGGCCGCGAGTGCACAGGAGGACCCGGCCGAGTGGATC	5	+	chr7:5420895-5421014
AC092171.2	chr7_5419306_1	GATCGCAGGCGGGGAGTGCGCGACGCCCCTTCCCAGCCTCGAAAAAGCCAAGCGCAGGCCCAGCCAGCCAGAGAGACCCGGGTACCGATTCCCAGGCTTGGGGGGGGCCCCCCTGCCACC	5	+	chr7:5419306-5419425
AC092198.1	chrX_40009690_1	TCTCGCGGCAGCGCCTCGCTTCTTCCAGACTGTAATTCCACACTCCCGCAAGCGCTGGGGCTGCGGAATCGTTTGAGGGAGTTGGAACTGCATCAGATGAGCACGCCGGGAGGTGAGATC	1	+	chrX:40009690-40009809
AC092198.1	chrX_40007341_1	GATCTGCAACGCCTAAGGCTTAAACTTGGCGCGGCGGTAAATTTAGCCCGAAGGCAGCGGCTCCTAAGGGGCGGGGATGTCTCCTTGGAAGAAGGAAAGGGAACAGGGTAAGAAAATGGA	1	+	chrX:40007341-40007460
AC092535.3	chr4_1151654_1	TCTGCTCCCGGCTTCCAGGAGCACAGGGATGCCTGGGTCTGCAGCCATGACTTGGGCAGCTGCATCTGTGCCCAGAGGGGTGGGGCTCCTGCCTGCTCCATGGAGCAGAAGGCCTGGATC	1	+	chr4:1151654-1151773
AC092535.3	chr4_1150197_1	GATCCCACACCTGCCAAGAGCGAGTCAGGCACAGAGCAGTGAGGGGTGTGTGAGTGAGCATGGGGTCCAGCCACTGTGCAGTCAGGCACACCCGCAGCTGCTGCAAGGTGGGCAGCTCCA	1	+	chr4:1150197-1150316
AC092580.3	chr2_7671889_1	GATCAAGGCAGCATTCCACCTGAGTTAAAGGAAAACATTTTAGGTGATGTGAGCTCTTAAAATGAGATTTCCTCTTAAGAGAACCTCTTCAGCATCTTTTTTATCTGCAGCTCTTATCAA	5	+	chr2:7671889-7672008
AC092580.3	chr2_7672793_1	TTAGTTGACAAGCACTGGCTACCATCTATGTGTCAACAATTGTGTCATGAGTTTGAGATGGGCCGACAGCACGTGGAACTCAAAGGTGACTAAGGGAGAAAGGAAAGTAAATCAATGATC	2	+	chr2:7672793-7672912
AC092620.2	chr2_138569318_1	ATATAATACTTTAATTTTTTTTTATTGTGCCTTGTCATTTTGACCAAGGCTATGCAGGATTGCACTAGCTCCATAATGCAGTAATATTGATAACTGAAGATACTAAGTTTCAAAAGGATC	6	+	chr2:138569318-138569437
AC092620.2	chr2_138567970_1	GATCATGGAAGTGGGAGGTAGGAAGTGGGGGGTAGAGTAAGAAACCAAACATAATATGATGCTGTATTTCTCTTTCTAAAAAACTTGGATATGGGCAGTGGGGAACAATGAAGAGGGCCT	2	+	chr2:138567970-138568089
AC092660.1	chr2_78596961_1	GATCAAATTTTCCACTTTGAGCTTTTGCTGATGGCTCCCTTTGCCCCCAAGCATGCAGATAACAGAGAGTAAAAGAACATTTGATGCAGACCATAAGGTCAGGTTTTTGGAACACAGGAA	3	+	chr2:78596961-78597080
AC092660.1	chr2_78598510_1	GCGTGAGCCACCGCGCCCGGCCTACGTTGCTTTTCTTACATCTTGGCTATACCTATTCAGAAGATTCAAATGGGTAAGTGTAAGAAAAAATAAGGTTCTAATCCAAATCAACCTTTGATC	3	+	chr2:78598510-78598629
AC093110.3	chr2_54663064_1	AGAGCTTTTTGTAGCCCTTTTTCCCCCCAAAATTAGTTTTGTTCAAAATCAAGCATTGGGCCCAGCCATTAAGATAAGACCTAATAAGTGAGAGATACAGTTCCCAAGAGTTTACAGATC	4	+	chr2:54663064-54663183
AC093110.3	chr2_54662355_1	GATCTCTGCATACTGGTTTGGGGTTTTCTCTTTCCTTCTAACTCTAAAGAAAAAATTTTTGCTGCAGAATTATCCTCAGAAGAGGCTTCCCTGGCCTTCATCTACCTTGCAGTCTGACCA	3	+	chr2:54662355-54662474
AC093388.3	chr2_190534313_1	GATCGCGCGGTTGCTTCTAATTCTAAAATTACAAAATGTCCAACTGCCAGGCGAGAGACTACGGAAGCCCAGTAAGACAGGAAGGGCGGGCGGGGCCTGCCCGGGAGACCCCAAAGCGAG	1	+	chr2:190534313-190534432
AC093388.3	chr2_190535327_1	GGGGCTCGTAAAATGTTCCTTCACCAACATGACAAGGTTCTCTTAAAATTACCTTATGTTAAAAAAAAGTTTCTTAATGTAATAGATATATTTTTAAATTAACATATAACCTGAATGATC	6	+	chr2:190535327-190535446
AC093390.1	chr2_1825505_1	TTGGAGAAATCAAAAGATTGGAATTACAGTCTTAGCTTCACACTAATTATGAGAACGTCAAAGTTTTTTGTTTGTTTAATTGAGATTAATTCACATATGGGAACCCGCTTTTAAAAGATC	6	+	chr2:1825505-1825624
AC093390.1	chr2_1823765_1	GATCCGTGGCTGGAGGCGTGTTCAGCCCTGCACTGCCAGTGGTGGCGGCCCTCGTCCCGTGTGGTCAAATTTACATTTATATTTACTGAAATCTAACAATTTTTAAAAGTTCTCTGTCAC	1	+	chr2:1823765-1823884
AC093585.6	chr2_241010142_1	GATCTAACGTTTGCGGAGCCAGGGTGCTGCTTCCTGGCTCCTGGGGCCCTCGGAAGTCTCTTGGGTCCCTGGCTCCCCTCCAGGCCCACCCTGCCCTGCTCAGAGCAGCCCCTTGGCTCA	2	+	chr2:241010142-241010261
AC093585.6	chr2_241012218_1	CCTGCCCCCAGATGCTTCTCCCCCAACCCAGAGGTACCACTTGTCACTTCTAACCCTTAGCTCTTTTTTCCAAAACACATGCCAAAAAGGGTACAAAACATAAACGTGCAAAAAAAGATC	1	+	chr2:241012218-241012337
AC093639.1	chr2_183903609_1	GATCCACATTGAAATCAGAAAGTAGAGGATTACCAGGTCCCCAAATGTCCCAATTTTGCTTCTAGTTACTACTCTCTTAAGTGTAATGTCCTAATTTTTCTAACTGCATGAATTTGTCTT	5	+	chr2:183903609-183903728
AC093639.1	chr2_183906017_1	TGCTACTATTTTACAGTCAGTCAATTCCTTCCCCACTCTTATATTTAACTCCTTGCAATTATATAACAATACAATATATAGCACTGGATTTTTTTTTCTCAGCATGATTCCTTTGGGATC	6	+	chr2:183906017-183906136
AC093673.5	chr7_143380880_1	GGCAGGCCCGAGAGGAGGTCGCTGGGCCGGGCCGGAGGCGCACAGGGGCTGCGTGGCTACCTCGGCGGCACCCGCCCCACCTCCGCCGGCTAAGCCCGGAGGGGGACGGTGAGTCAGATC	7	+	chr7:143380880-143380999
AC093673.5	chr7_143380002_1	GATCTCTAAAACATGGCCCAGGTGCTCCTTGCCAGTAGAGTGTAGCCGGATTTGGAGGGACTGGACACTCAGTGTGAACAAGACGAAGGCCTCAGGAGGCAGTAAAAGCTGACAAGAGGA	1	+	chr7:143380002-143380121
AC093802.1	chr2_239762560_1	GATCATAACGGTTTGTGGTTTGAAGCCATTCAAACCGGTTTGTGCTTCAGAGTTGTGGGGATGATTTGTTCTGTGTCAATAGATAACTGTCCCATGTTTCCCATCTGCCGGCTGAATGCA	1	+	chr2:239762560-239762679
AC093802.1	chr2_239763573_1	TCCCGCTGGCTGAGGGGCTCCTGGAAAGTGGGGCCTGTCAGGTGACAGAGGTGGAGAGAGGGTGGTGCAACGGGAAGGGCTGCATGGCAGGATGAGAAGGTGGCAGCAATGCCAGCGATC	1	+	chr2:239763573-239763692
AC096559.2	chr2_12600304_1	CTCCAACTCAGAAATTAAAGTTGAGCAAACTTTGCACTCAATGGATGCCAAAACGATTGTGCCCAGACGAGCTGCAGACAAAAGCGGAGTTTTTGATGGAAATTTCAAACAACAGGGATC	3	+	chr2:12600304-12600423
AC096559.2	chr2_12597439_1	GATCCTAAGTTAATAGAGACTTTCCAGCCACTTTTCTGCACAAAGCTCCGGCACACCAGTTACATCTGCCTGGTGATTTTAGATTCTTCTTTTAATGATATGCCAGGTGACACCTTCTAC	3	+	chr2:12597439-12597558
AC096574.4	chr2_238231164_1	GATCTTAAAGACAATGCAGGGGCCTTGTGAGTCTCACCTCTGTACCCCCAGCACATAACAGGTGCTCAACACATTCGCGAGGGGAGCGCTGAGCAAAGCGGAGGCCCGGGTTCCCTCCTG	1	+	chr2:238231164-238231283
AC096574.4	chr2_238232321_1	GTACGGAGGACATGACTGAGGATGAGCTGTGGGAGTTCTTCTCTCAGTATGGGGATGTGATGGATGTCTTCGTCCCCAAGCCGTTCAGGGCCTTTGCCTTTGTTCCATTTGCAGATGATC	1	+	chr2:238232321-238232440
AC096574.5	chr2_237613332_1	GGAATAAGCTGCTGGGTGCAGTTTACTCAACCTCTCAGGGGCTCAGTTCATCTATCTGTAAAAGTCAGATAAATCTGGGCCTAACCTATGGGAGGGTATGAAAATGAACCTCCTGAGATC	1	+	chr2:237613332-237613451
AC096579.15	chr2_88862925_1	ACAGAGTACAGAGACAGGTCACTGGGCCTAGAGTACCTAATTATTTTTTATTTTATTTATTTATTTTTTTTGAGACGGAGTCTCGCTCTGTCGCCCAGGCTGGAGTGCAGTGGTGCGATC	2	+	chr2:88862925-88863044
AC096579.15	chr2_88860934_1	GATCTCACCCTTTCCCCTCAACAAAAACCTCTCTTGAAGCCAATCATATGAGATAGGCTGCTTGTTCAGAGAAAAATCTAGCTATTTCTTCCCCATTTCCCCCATGAATCCTATTCTCCT	3	+	chr2:88860934-88861053
AC096669.1	chr2_107362618_1	TCATTCTCTGGTAGGCCCCAGCCCAGCCAGAGGGATATTAGTGTTCACATAGCCAGAACACAAGGCAGAAGGTGTTAAGTTATCATAAAACGTTCCAAGGACTTGGAGAAAAGAGGGATC	1	+	chr2:107362618-107362737
AC096669.1	chr2_107361933_1	GATCTAAGCTCCCATCAGTCAAGTTTAATCATATGGTGCCTGGAAGCCTAAGAAGGAGACATTCAGGATGAAGTTAGCAGAAAATCTTCAGTTCATAATCAGAAGGCGCCATCAGCTTAT	3	+	chr2:107361933-107362052
AC097468.4	chr2_219001748_1	GATCTCCTGGTCCTGGTCTTCCGCGAGCTCAGTGCTGCACAGCGCCCCGCTAGCCTCCGCCCTCACCTGAACGCATCTGCGGCTGACACGTCGGCGGCCGCGGCGGCCACCGCAGGTGCG	5	+	chr2:219001748-219001867
AC097468.4	chr2_219003108_1	CGCGGCCGCTGGTCCCGGCGCCCTTACCTGGGCACGCAGAACGGCGGCAGGGCGATGACGCGTGGCCGCGAGGTGAGTACCACCTCCCCGCGGCTCGCCTCCACCAGGATGTTCTGGATC	5	+	chr2:219003108-219003227
AC097532.2	chr2_132294937_1	TTCCCTCTGGGTGTGTCTGTGTCCAAAGTTTCTTCTGTTTTTTAGGACAGAAATCATTGCATTAAGGCCCACCCTAATCTAATGTGGTCTCATTTTAACTTGGTTATATCTGCAAAGATC	4	+	chr2:132294937-132295056
AC097532.2	chr2_132293158_1	GATCACGTCAGGTCAGTAGTTCAAGACCAGCCTGACGACCTTGGTGAAACCCCATGACTACTAAAAACAAAAAATCAGCGGGGCGTGGTGGCTCATGCCTATAATCGCAGCTAATTGGGA	1	+	chr2:132293158-132293277
AC097721.2	chr2_138500944_1	GATCCTTGAATGACGTTCATGTCTGTTCTGGCAAAGCCGGGATTGTTGGTCCCCCAAACTTCTTTAAAGAAGTTTACTCCTGGTAGCTCGATTAAGTATCTTTGTCCCATGGCCGTGGGG	1	+	chr2:138500944-138501063
AC097721.2	chr2_138502273_1	GCCTGCTCTGGGGACTACCTCCCACGCCCCCGGACCGCCCTTCCCTCGCGCGGCGGCACCACTTTCCCCGGGGTTGCCCCCAATCCCTCCTTGATTTCCCAGCCTCCACCTTCCAGGATC	3	+	chr2:138502273-138502392
AC099344.2	chr2_11366029_1	TTTTACAATCTTCATTGTACTTTACTATGATATTTGATTTTTTTTCATTATAACTGTGCATCATACTTATAGGAAAATAATTTAAGCCTTGGAATCAGATAGCCTTTGGCAAATCAGATC	6	+	chr2:11366029-11366148
AC099344.2	chr2_11364750_1	GATCTGAGGAGGTAACTGAGACTTTATCATGGCTGCCATGCAGTGTTCCGGGTGGGGGTCTATGGTAAAGAGTTTGGGTTTCACCCCAAGGGAAGCTGTTGCTGGATTTTGAGCAGGTGA	1	+	chr2:11364750-11364869
AC099850.1	chr17_59106080_1	GATCAGCTCAAGAACTCGCAAGGACTGGTGGCGAGTGGCAGGGTACATCCATCTGATGAATCTGCAGTTTTGGTCGGAAAAGGATGCTGTTTGCAAACACCCGGTGGGGATGAGTACCTG	1	+	chr17:59106080-59106199
AC100830.3	chr15_64700057_1	GATCCAAGGCCTAGCTCCTACCCAGGCCCTGGCAGGCCAGTTGGCTCCTCTCTCCACCTGCCTCTCATACAGCCAGGCCCCTCAAATTACCAACACGCTAAGCAAGGGCCCTGGAGACAA	1	+	chr15:64700057-64700176
AC100830.3	chr15_64701496_1	TGGCAGTTAGAGGGCTCTATGCAAAGAAAAGCAATAAAGAAGGCAATGCATTTGAGAGGAACTAGTCTAATTCTGAATAGAACATGGCCCAATTTAAGGAAGATTTACAGGGAATGGATC	4	+	chr15:64701496-64701615
AC102953.4	chr7_1458437_1	GATCTCTGTCCCAGCAAGCCTGGTCCCAGTCATTTAGCCAAAGAGCGTTTGCTGAGTGAATAAACAATGGAGCAGGTCCAGGCTCGGGCCAAGATTCAGCAACGGGCAGGGCCAGCTGCC	1	+	chr7:1458437-1458556
AC104024.1	chr17_16980675_1	GATCATACCGTTGCACTCCAGCCTGGGCGACAAGAGCGAAATCTGTCTCAAAAAAATAAAAAATAAAAAGGTAAATGGACAAGAAAGTTGGAATCTTAAAACAAATGCACAAAACCCCCA	5	+	chr17:16980675-16980794
AC104024.1	chr17_16982320_1	GAAACAGTTACTGAGCTAATGAAATATCATCTCGGGCTCCCCCACATGTAATCACAGCTATTTCAAAGTCTGGCACAGCGAAGCCCCTCCAGAAATGTCTGCAATGAATGGAATTGGATC	1	+	chr17:16982320-16982439
AC104134.2	chr2_88537765_1	GATCTCCCTGTATAACCACCACGTGGGGGGTCCCACAGCGTAAGGCCCTTCCTAGGAGGCAGCAACCCCTCCCTCCAACCCCATCTCAACCTGCCCTACACGCATATTCACCCCTCTCCC	1	+	chr2:88537765-88537884
AC104134.2	chr2_88539273_1	ACATTCCTGAGGATGGCTCACAACTTTGCCCACTGAATTCTACTCTCTCCAACTGAAGTTGCCTTTGGGGAAAAGCAGGACAATAGGAATTCCAAATTGGGTTTGGGTGGTGTCTCGATC	1	+	chr2:88539273-88539392
AC104653.1	chr2_113832265_1	TAGCATAATGCCTTTCTGATTTATCCAAGTTGTTGCAGGTATCAATACTTCCCTTTCTGGCTGGGCACGGTGGCTCATGCCTGTAATTCCAGCACTTTTGGAGGTGAGTCAGGGGGGATC	1	+	chr2:113832265-113832384
AC104653.1	chr2_113831127_1	GATCTCCAGAAAGGGTTAACTTTTGGCAATTTAGCTGAAATGTGGGAGAACAGATGTGTAATACTTTATATCAACAAATACTTATTTAGTGACATCGCCAGAAACAAAGATGGCTTCTGG	5	+	chr2:113831127-113831246
AC104667.3	chr2_237589926_1	GATCCTGTGTCACCCTTGCCTGGGGCCTGTGAAGAATATTGAGATTACGAGAGGTACACCTGTACATTGCATTCAGAATACAGCCATCTGATACAGAAAACACAATGTAGATTGTAAAAA	3	+	chr2:237589926-237590045
AC104667.3	chr2_237591905_1	GGGGAGCGCAGAATGGGAGGAAGATACAAATACCAATTTTATAGCAAGAATGCAAAAAGAGGCCAGCGCGGTGGCTCGAGCCTGGAATCCCAGCACTTTGGAAGGCGAGCTGGGCGGATC	1	+	chr2:237591905-237592024
AC104809.2	chr2_240986337_1	CCTGTTGCCCACTACCCAGGCCTCCTCATGGCCCCTTGACCCCAGAGCCCCACACCCACCCCCTCCCAGCTACTCTCCTGCCACCCTTGCTCATGCAGCCTCAGAGTGGCCGCCAAGATC	1	+	chr2:240986337-240986456
AC104809.2	chr2_240984236_1	GATCCAGTGGTCCTGGCCACTGAGCTCGGACCCTGGACGCAGGTGGACCTGGCTTCCACGCATGAAACCAGACGGAGCAGAACCATTCGCGGGGAGATGAGGGGCGCACAGCCGCCAGGT	1	+	chr2:240984236-240984355
AC105053.3	chr2_85815495_1	GGTTGCAAAGCCAATCCTATCTGAGAAGAATGAACTTGGGGACCCCTTATTGTCATCACAACTATAAAAATGGCCTGGCAGGTCCAACTGTGGCCCTCTGGACTCTGCAACAGCCAGATC	1	+	chr2:85815495-85815614
AC105053.3	chr2_85814718_1	GATCTGACTCCGCCTCTGGCTGGGCTGCAGAAAACTTCATTCTGACTTGCTTTTGGAGATGGGAGTGGGTGCTGCTCCTCCCTAGGCCTGTGCAAGAGCCAGGGAGTCTAAGGTGATGCC	1	+	chr2:85814718-85814837
AC105461.1	chr2_232016738_1	AATACTTTCATTAGTATAGAAATATTGCCATGTGCTACCTGGCTCACTTGAAAATGCTGTGTTCCATTTTCTCTTATTCTGAGAGCCCAGCTTCTGTATTTGTGTTTTTGGCTGAAGATC	5	+	chr2:232016738-232016857
AC105461.1	chr2_232014895_1	GATCTGGAGAGAAGAGTGACCTTGGAGCCAATAATGAGCCATCCTGACTACAGAATGAACCTCCGGCCCCTGGGGACCCCCAGAGGTAGTAAAAGGAAAATGGAGTCTGCCTGAATAACT	1	+	chr2:232014895-232015014
AC105760.3	chr2_237055430_1	GATCATTCCCCTGATGGTCCCAGGGGCGAATGGTCCCCTTCTCTGTGCTCTGTGAGAACCTCTGGCCCCCAATGGAAGGGAGCCTGGGAGCAATCCATGTATGAGAAACTCTGGAAGGAA	1	+	chr2:237055430-237055549
AC105760.3	chr2_237056879_1	CCCAGCGGTGCCGACCTGCAACCCCACAGATGAGAGGCAGGCACCTTGACATACTAGGAGAGCCAGACGCATGCGATGGTGCTCTTAAAATCTCTTGAAGGTACAAAACGACATGTGATC	1	+	chr2:237056879-237056998
AC106876.2	chr2_233011867_1	GATCCCCTCCCTGGGAGGGGTTCCCATGACAATTTGGGCTCCAGAAAGGGATGTGGGAGGAGAGTGCGGTGGAGGGAGGTGGTCTGTGGTCTCCCTTCATGGACCAGAAAGCTTGACCCC	1	+	chr2:233011867-233011986
AC107079.1	chr2_237123785_1	GATCTGCCATGGCCTGAATGTGCCCCCTCAACAGTCATATGTTGAAGCTTAATCACCAATGTGGCAACATTAACAGATGGGGTCTTTAGGAGGTGATTAAGTCATGGAGCAGAGCCCCTC	1	+	chr2:237123785-237123904
AC107079.1	chr2_237124457_1	AGCCCAGTGAGACTCATTTTTGAATTCTGCCCTTTAGAACTTTAAGCAAATAAATGTGATATTGTCAAGCTACTGCATTTGTAGTAGCTGTTACAGCAGCACTGGAAGCTCATGCAGATC	4	+	chr2:237124457-237124576
AC108676.1	chr3_194502164_1	AATGATAAATATTATAAGTAGTGGTATGCAAACAAATTAGATAACTAAAATGGATACATTTCTAGAAAGGTACAAACTATCAAAACTGACTCAAGAAGAAATAGAAAATCTAAATTGATC	7	+	chr3:194502164-194502283
AC108676.1	chr3_194500884_1	GATCCATCTGCCTTGGCCTCCCAAAGTGCTGGGATTACAGGCATTAGCCTGGCCGATATCATTAATAATGGGAAAAAAATGGAGGGGAGGATATCTAAAGCTCTAAAATATCAGCAAATA	3	+	chr3:194500884-194501003
AC110619.2	chr2_240455935_1	GATCCAGCCTGCCCGAGGCTCCCAGGCCTTCGCCCGCCTTGCGTCCAGCCTGCCGGGGGCTCCCAGGCCGGCGCCCGAGCTCTGGCTCCGTGTCTTCACTCCCGTGCTTGTCCGAGGAGG	5	+	chr2:240455935-240456054
AC110619.2	chr2_240457314_1	CAGGCACAGAGGCTACAGGGGCCAAGCGGCAGCCGCCCAAGCCCGGATTCGGGTTCTCTGTTCCCTTCTCTTGTCTCGGGCTCCTCCCTGAGTGTGTGTACTTAGAGGGTGCGGAAGATC	1	+	chr2:240457314-240457433
AC110781.3	chr7_1844757_1	GATCCTTCGATGCTCCTGCAGGGGTGGAGGGGCGCGTGGGTACAGTCAGCAGGGCTGTGGCCGTACCGTGCAAGCCACTCCAGCACCTGAGCGTGTCCTCCTCTGCGAGTGGGACAGGAA	1	+	chr7:1844757-1844876
AC110781.3	chr7_1845750_1	TCACGGGGAGGAGCGCGCTGTTTAGGAGATGGACACGCTCCACACCACCTCTGGCGTCCTCTCTGCCCTCAGGCTCTTGGGCATTCAGAGCCAGGAGCTGTTTCTGGGGAGGCAGAGATC	1	+	chr7:1845750-1845869
AC113331.9	chr11_5107092_1	GATCTTTGTGTAGGGTAGGCTGCATGTGTCCAATGTAATACAACAAGTTAAATAACGACATTTGGATAGGTTACATAGCAACCCAAGGTAACATCTGAAAGTGGCATTTTCCTTGCCTGC	3	+	chr11:5107092-5107211
AC113331.9	chr11_5109823_1	TCATAGGAGTAGATAGTAGAATGGTAGTTACCAGAGCTGAGGAAGTTAGGCAGTGAAGGGGAGATATTGGCAAAAGGGTACAGAATTTTAGTTAGACCAGAAGGGCAAGTTTTTGAGATC	3	+	chr11:5109823-5109942
AC114752.3	chr2_64341193_1	GATCTAGAAAAAGGACACTGGGCAATGAGAGCTTGGAGCGGGCCTCTGCACCAGGGGAGGGGTGGCTTTGACTGGCAGATACACATGTCTAGTACACGTGGAGGGTATGAAAACTCCAGG	1	+	chr2:64341193-64341312
AC114752.3	chr2_64342148_1	TTGTCCTTATAAAAAGGGGAAGTTTGGACAGAGATAGACACACACAGAGGGAAGACGATGTGAAGAGACATAGGTGAAAATGGTCATCTACAAGTCAAGGAAAGAGGCGTGGAACAGATC	2	+	chr2:64342148-64342267
AC114763.1	chr2_138471089_1	GTGGAAGCACAACTGTTATTTCTGAATGCCATCCACGTGGCTCAGCCACTGAGATGAAGCACCATTCAGAAGAAGCAAATGTGTGCTCTATGTTTCACCCAGTCTGATTTGGCCAAGATC	1	+	chr2:138471089-138471208
AC114763.1	chr2_138470340_1	GATCATTATGGAGACCAGGAGGAACCTGACATTTTGAGTGGGTGGTAGAAGATTTTCTTTGGAGAGGTAAAGTTATCAAAGACAAAGTCACTTCCAACTTAAGAAGCAGATATTTTACAA	5	+	chr2:138470340-138470459
AC114808.3	chr2_1067801_1	GATCAAATGACCCCCACCCGTAAATCATGCCTGGGTGCAACACAGGCTTCTGTACGCAAACCCCAGGGACAGTGCATCGCTTTCCCCGGGAGGAAGTGCAGGCTTATGGGTCCCACAGTC	1	+	chr2:1067801-1067920
AC114808.3	chr2_1069453_1	TATGGAACAGGGAAAGAAAATATCCACTGAGGCTAGGAAAAAAAAAAAAACAAAAACAGGCTGGGCGCAGTGGCTCATGCCTGTAATCTCAGCACTTTGGGAGGCCTAGACAGGGAGATC	1	+	chr2:1069453-1069572
AC114812.8	chr2_233709076_1	TCATTGGCTCTAATGAAGTCACATGCCCATCTCTGAACTAATCATGGTGGCCAAGGGGATGAGACGTGCTGATTGGTTGAGGCCTAGGTCACATGTTCTATCCTGAGCTGGGAGTGGATC	1	+	chr2:233709076-233709195
AC114812.8	chr2_233707346_1	GATCAACCCATCACCTAGGTATTAAGCTCAGCATCCATGAGCTATTCTTTTTGATGTTCTCTCTCCCTCGACTATTTCTTTGCTTTTCTTTACAATTTTGCCACCTAAATTTGCATCTGT	5	+	chr2:233707346-233707465
AC114814.3	chr2_235177339_1	GATCTATTGCCCATCAAAGACCTATTGCCCATTGGGTAATAGGGGCAAGATGTGTTAGGAAAACCCCACCCAACTGTGGGTGGTGTATAAGTTGGGTAAAAGTAGGTAGGGCATAAAGTG	1	+	chr2:235177339-235177458
AC114814.3	chr2_235178208_1	GCAATTTTCTAGTAGCATTTGTATTTATTATAAACTCTTGCTGCAAAGATTTATCTCTCTGGTGTGTCCCTAAAGACCCCTACTCCAGGAATCTGAACTGTGAATTAATGTCATGTGATC	5	+	chr2:235178208-235178327
AC124789.1	chr17_38451488_1	GATCTGGGCACACAGCAGCACCTGTTGGCCATCAGAGGCTCCATGGGGGATGAGAGGGGAGAGTCATTCCATTTCCTTAGAACCAGGGACTGGACTAGCAGCAAGAGGAATGCAAGTTAG	1	+	chr17:38451488-38451607
AC124789.1	chr17_38453491_1	GCGGGCCGGGGGAGAGTGCGTGTCTGGGTCCAGGGCTGCCGTCTGCGTGTGAGGGTGCGAGGGTGTGGTCGTGCGGGGGACTGTGTAGTGCCCTGGCGTGTGGGGTGTGAGTGTGAGATC	3	+	chr17:38453491-38453610
AC129492.6	chr17_8079135_1	GATCCGCCCGCCTCGGCCTCCCAAAGTGCTGGGATTACAGGCGTGAGCCACCGCGTCCGGCAATACTGGGACATTTTATATAAGAAACTTGAGCATCTGCAGATTTTGGCATCCCGGGGA	1	+	chr17:8079135-8079254
AC129492.6	chr17_8079731_1	GGGAGGAGGGCCGGGGTCTCCGCCGGAGCGGGCCTCACCTCCAGCTCCGCTTGCAAGCACGTTCCCTCGCCCAGGAACGGAGCCACCATGTCGTCTGTGACGGGGAACTTGTCTGGGATC	2	+	chr17:8079731-8079850
AC130689.5	chr17_2216726_1	GCTAAAATATTATATAGTCTCTTGTCCCCATGGAGACATACTCTAGTTGAGGGATTTATGCATTTTATGAAGCTAAAATAATTCCATTTTCAAGATGAGCTAAATATTCCCTAATTGATC	6	+	chr17:2216726-2216845
AC130689.5	chr17_2215259_1	GATCTACTATAACAGGATATTTTTAGTTTCTACAATGCTGCACTAAAAATACAGTCCCGGCTGATACATCATGGCAGAACTATTCTCTCTCTGTCCCTTCAGGAACAGTTTAAAACATTT	5	+	chr17:2215259-2215378
AC131056.3	chr17_36184824_1	AACAACAGCGGTGTGCCAACAATTTTTGTGTGTGTGGGGGGGGGTTCTTTTTTGTTTTTGTTTTTGTTTTTGAGACAGAGTCTCACTCTGTCGCCCAGGCTGGAGTGCAGTGGCAAGATC	1	+	chr17:36184824-36184943
AC131056.3	chr17_36182675_1	GATCCAACACAGGTCCAGCCCTGTGCAGCCGCCCGCCAAGCCGCCAGAGGACGAGCCGGACGCCGAAGGCTACGAGTGGACGATTGCAGTTAGTTTCCAACTCGCCGACTTCGCGCCCCT	1	+	chr17:36182675-36182794
AC133785.1	chr2_130836686_1	GATCCCGGCGGCCCCTGGGCCGGGTCTGTGGACGGCTCTGCTGTGTGCCTGTGCGTGCCCAGTCCCGCGGGTGACCAAAGCCCAGGGGCGGGCAGGGCAGGAGCCTGGACCTCACGTGCC	6	+	chr2:130836686-130836805
AC133785.1	chr2_130837947_1	GAGAGCTCTAGTGAAAGGGGCAGGAAGCCAGGTGACCCAGGGCAGACCTGCAGGAGCCCTGCCCTCAGCCTATCCGCTGGCCTGGCATCAGCTCCCACCCCCAGCGATAACGAAGTGATC	1	+	chr2:130837947-130838066
AC137932.4	chr16_89267130_1	GATCCGTGGGGAGTGATGCTCCTGTTTCTCTCCAGCTCCTACAAGAGGCAGTAATTCCACAGCATTCCCGGTCTGTGCAAAGGCAGAGGACGAGGGGAACAGATAATTTGTTTCAAAATT	1	+	chr16:89267130-89267249
AC137932.4	chr16_89269143_1	GAGTACTGGTATGTCACAAGCAACCGTGTAGAGAATCTTTTTTAGATACCGTCTCAAGGCTGGAGTGCAGTGGTGCAATCATGACTCACTGCAGCCTTGACCTCTGGGGCTCAAGGGATC	1	+	chr16:89269143-89269262
AC137932.6	chr16_89321856_1	CAAGACCCATCTCTCCTCTTCCTCTTCAGCCTCCTCAACGTGAAAACCCGGAGGACGAAAGCCATTCGTGGAGACCCGCTGCTGCTGCGCGAGGCTTAAGTCTATTTTCTCCTCATGATC	1	+	chr16:89321856-89321975
AC139100.3	chr18_80181838_1	GATCCACTGCCCAAGGCTGCCCGGTAGACCTGTCCCTGGGAGGGAAGCAGCCCAGCCCCGCTGATAGAACCTGCATTTCAAACAGACCCAGGGCTGCAGCACACAACACGTTTCCAGTGG	1	+	chr18:80181838-80181957
AC139712.4	chr2_52501600_1	AAATAATGACTATAGACTTCTGGTTTCCAGTGCAGCATGCAAGGAGCTTACAGGTCATCATTCCATCCAAGCAACAAGGAAAGAACTGAACAAACTGAAAAAAACAACTCTTCTTAGATC	5	+	chr2:52501600-52501719
AC139712.4	chr2_52498516_1	GATCTGGTTGTTTTAAAGTGTGTTGCACCTCCCTGTGCTCTCACTTCCTCCTGTTCTAGCCCTAAGATGTGCCTGCTTCCCCTTTACCTTCTGTCTTGATTGTGAGTTTCCTGAGACCTT	1	+	chr2:52498516-52498635
AC144450.2	chr2_1624605_1	GATCCTCCAACCTAGGCCTCCCAAAGTGCTGGGATTACAGGCATGAGCCACCGCACCTGGCCAAAAAATTCTTATTAGGTTGACAATTTTATAGCTGAAAATTGAGTCTCAAATAAGTTA	3	+	chr2:1624605-1624724
AC144450.2	chr2_1626690_1	ACAATTTTAAAAGCATGTGACGATAACATCATAGAGTACTTAACTTAGGGCTTTTTTTTTTTTTTTTTTTTGAGATGGAGTCTCTCTCTGTCACCCAGGCTGGAGTGCAGTGGCACGATC	5	+	chr2:1626690-1626809
AC144836.1	chr17_1255456_1	CTTTACAAAACACACAAAAATTAGCCAGGCGTGGTGGCAGGCGTCTGCAGTCCCAACTACTCATGAGGCTGAGGCGGGAGGGCTGCTTTGAGCCAGGAGGCAGAGGTGACAGCCGTGATC	1	+	chr17:1255456-1255575
AC144836.1	chr17_1252892_1	GATCTGCCCACTTTGGCCTCCCAAAGTGCTGGGATTACAGGCGTGAGCCACCGCGCCCGGCCCCTAAAGTTATTTCTTAATAACAAGCCGGAAGGATTTGTGAAAAGGAAAACTAGTAAT	1	+	chr17:1252892-1253011
AC145123.2	chr8_142637904_1	GATCGACGCTCCCTGCCTTCTGCTCCAGTGGCCTGTCTCCCCTGCAGCTTCGAGAGCGAACCCACCCCTCACATCATTCCCTGGCGAAGGCTGTTATGAATCTCTACAAAGTAAAGCCTT	1	+	chr8:142637904-142638023
AC145123.2	chr8_142638895_1	AGACCCTCCGTCACAGGCTGCCCTGAAGAAGGGTGCAGGAGCCCTGGGCCCCAGGGAGCAGAGTCCGAATCCAGACAGCAGGAGAGGAGGGCTCCACACACTAGGGGAGGAACCAGGATC	1	+	chr8:142638895-142639014
AC156455.1	chr12_122063784_1	GCAACTAGGGAACTGGAACAATAGGCCAAGCGGGGGGCCAGCGGTTGGCAACAGGGCCCATGTGGCCCCAGGCAATGTGAAGGCGGTCAGTAGGCAGGGAGGTGGGGTGGGAAAGGGATC	1	+	chr12:122063784-122063903
AC156455.1	chr12_122062670_1	GATCCGCCTACCCCGAGACCTGGGTTCCAGCAGGGACATGTTTTCAGCTTCCCTGTCTCTGAGGGGACTCTGGATTGTGGTAGGGACTCAGGGGCGTTAGTGCATGGGTGGACTGCAACC	1	+	chr12:122062670-122062789
AC226118.1	chr7_379995_1	GAGCCGCAGGGACTTCCGGGAATTGGAGAGGGAAGTGTGGGGAGAGGAGGCCGCGGCAGGTGCCTCTGGGGTGGCTTCCAGGCAGGCGAGGAGCTGCTCTGGTGGCCCCCCCGGATGATC	3	+	chr7:379995-380114
AC226118.1	chr7_378901_1	GATCCTCACACTTCCTCCCGCCCAACAGCCCCGCAGGCGCCAGGACCCCCAGGCCTGGGGTGTATCTTCTCCAAGAGAAGCTCCCAACCGCCCCTCTGTAGGTCCCGGGCTGCTGCCACC	2	+	chr7:378901-379020
ACAA1	chr3_38136270_1	GATCTCTCTTCCTTTCCCCCACACTGCCGCACTCCCCTTGCCGAGATAGTGAAAATAGTAATCAATAAATACTGAGGGAACTCGGAGACCGATGCCGGTCACCTGGGCCCACTCTACACT	1	+	chr3:38136270-38136389
ACAA2	chr18_49812775_1	GATCCTGCCAAGCTTTTTCCTGTCTCAGGGCCTCGATATGTATTCCACCTCAATGTTCTTCGACTCGTACATCCTTAAAGTAAGATTCCATTGACTGTGCCCACTTGTTTTGAAAAGGGA	2	+	chr18:49812775-49812894
ACACA	chr17_37358359_1	GATCAGCATGGCAAACGAGGAGAGTAACAAAAGGCATGTACATTTACTATGTCCCTCGCAGAGAACATAATAAAATCCTGGGAACAGGAACTGGCAGATACAACCTGCCTGGCCCTGGCT	1	+	chr17:37358359-37358478
ACACA	chr17_37406247_1	GATCTTGGGACATACCTAGCCCTCAAGATTGACATCAGAGTAGACCACCACATCCTCTCATCATTGCGCCTCAATTTGGGCCTCTGAAGCCCAAAGAGGGGATGGTTCTTTCCAAAGAAG	1	+	chr17:37406247-37406366
ACACA	chr17_37328963_1	GATCCAGACCTTTTAATCCAAGAACTGAAAAGTAAATGACCAAAGGTTAGTATCTCACACGCTAGTTATATAATCAAACATCGATAAATAAAAACAATCTAGTGTTACTATGTACTGACA	6	+	chr17:37328963-37329082
ACACA	chr17_37330610_1	GATAACTATGCCCATAAATTAAAACCAGTTCCCTTTTCCTCAAAGAAATTTTTCTCAAAAGCCTATAAGGCATTCCTAATCTCATTTTCATTTGGTGGTGTCCAGGAAATAATTATGATC	6	+	chr17:37330610-37330729
ACACA	chr17_37359754_1	TGGCTGGTTTCCAAGTCTGGGCGAGCTAAGTAACCCCATGCTGGAACTCCATAACCAGCCCCCCGTTTCGCTCCTCAGCCCCGAGACAGCCCACTCCAAAGGTGTTATACATGCTGGATC	1	+	chr17:37359754-37359873
ACACB	chr12_109116812_1	GGGTCCCCGGGGAAAAACGACTCCCGTCATGTTTGAAGGAAGCTAATCAGAAGAGCTCGAAATGTAACGCAGATGAAAGAGAAGGGCCTTTCTTTGCTTCTATAAATGGTGGTGTGGATC	1	+	chr12:109116812-109116931
ACACB	chr12_109116225_1	GATCACCTTCCCATTCACGGTTTTCAATGGGGGCTTGTTTCTCAAATGACCAACACCTGTAGGCAGTTAATTTTCAGCATGTCACAGGAGGGCCCAGATGACTTTCTGCCTACTGCTTAC	1	+	chr12:109116225-109116344
ACAD10	chr12_111686298_1	ACTCCTGTCTCTAACCCTAGTCTGGATGGTTTTGTTTCTGTCCCACTTTACAGATAGGTACAACGAGGCTCAGAGAGGTGAAGTTCCTTCTAAGGGGCCGTAGAGAGTGGAGAGTCGATC	1	+	chr12:111686298-111686417
ACAD10	chr12_111685576_1	GATCCCGATTACCTCTCCGTGTCTTCCTGGGCAACAGCCCTCGCCGCGGGCTTTTCCCGGGCCAGTGCTTTGGGAAGGGAAGCCCTCCGGGCCCAGACCCGGCTACAGGGAATGCGGCGA	2	+	chr12:111685576-111685695
ACAD11	chr3_132659259_1	GATCTAATGGCTGTATCACAAAAGAAGGCATCTATTTCTCAGAATTTGTAGCCTTAATTGCCTTGGTGAATCCTCAAGGGACATAAATCCATCCTTTAACAAAGATTCCTTTGGATAGTA	5	+	chr3:132659259-132659378
ACAD8	chr11_134253248_1	GATCAACTGAATGGATAATCTAGATGATGAAGTAATTTGCTGGCTACAGACCCAACACTCTGCAGACTCGACTGCGGTCCGCCTCCGCTGCGCCGCAGGCTGTGCAGCGCGACCCCCGCG	1	+	chr11:134253248-134253367
ACAD8	chr11_134254442_1	TTTGTGACTTCTCTGCCAAGAATGTTTATAAACACTTTTTTCTTCTGAAATATTTTTAAATTTATTTTAAATAAATGGCAGTTTTCTTTACAACAGAATAAGTCCCTTAGATATCAGATC	7	+	chr11:134254442-134254561
ACAD9	chr3_128880904_1	GAATAAACACATTTCTTGCTCTTTCCTTTGTATTTCATTTTATCTTCTAAGGAAACCAACAGTATACTTGCTATTTCGTCGAGGTGCCCTACTTTGAACTTGGCTGAATGTTGGCTGATC	5	+	chr3:128880904-128881023
ACAD9	chr3_128878738_1	GATCCGTTTTTGGGGAGACCGATTTGGCTAATAAAACTCCCTTTCCAACACACCCGGCTCTGCGTGAATTACTCTCTCTCTATTGCAATTTCCGTCTTGATAAATCAGCTGTCTAGTCAG	1	+	chr3:128878738-128878857
ACADL	chr2_210225028_1	GATCCAGGAAAGGAGGCCAGCTCTAGCCCGGCGCCGGAGTTGGGGAGCACTCCCAGCCGCGCGCGCACCGCCCTGCTTCAAGCCAGCGACAGGAGTGACTCGCTGCCCCACCCCACAGCC	4	+	chr2:210225028-210225147
ACADL	chr2_210225726_1	GGGAGCCCATGCTATTTATTGGTAATAGCAAGTAGAACGAATTAATCCGACACAGGATTTAGTAGAGACAGGATTTCACCGTGTTAGCCAGAAAGGTCTCGGTCTCCTGACCTCGTGATC	1	+	chr2:210225726-210225845
ACADM	chr1_75722774_1	GATCTCACAATGATGGTCTCAAGCAGTAACAGTAGTAACTGCTGTAACGATGGTCTCAAGTAGTAACCGTGGCAGTTGGCCACACTAACATTCTTTGATATCTGTTGGCCGTAATAAAGA	3	+	chr1:75722774-75722893
ACADM	chr1_75725191_1	ACTTAATGTTTAATAAGCTTTTCGTTGTAACGTTTCCACGTTGCTTACGGGAAAAAAAAAAGTAAAAAAAAAACCTGCAGAATTTTATGTGAACTTGTGTGTATATTCTAGTATTGGATC	6	+	chr1:75725191-75725310
ACADS	chr12_120726722_1	AGTGAGTGTACTAAGCATTCAGTTAGTATGGGGTTTTCAGTGGCCGCCATGGACATTTTGGGCTGACAGTTCTTTGTTGTGGGGGCTGTCCTCTGCCTTGTTGGATGTTCAGCAGGGATC	1	+	chr12:120726722-120726841
ACADS	chr12_120725374_1	GATCACAGAGGCCCCGAGTCAGGAACCAGCTAAGGGTCTTAGAGAAGAGCTGCCTCGTAAAGCTAAGCAACAATAACCAGGGAACGGTGGGCATGGGCCCTGATAGACAAGGCAGGTCTT	1	+	chr12:120725374-120725493
ACADSB	chr10_123009272_1	GGGTCGGGGCTGTCTAGAAGCTGCTTTGGCGGAGCAAGTACCTTGAGTGGAGTCGGAGGGTCGCGTCCGCAAGATGTCCTTTGCAGGCCGTTGCGTCCTGAGAGCCACCGAGTCTGGATC	1	+	chr10:123009272-123009391
ACADVL	chr17_7216650_1	GATCAGTCAGGCACTCACAACCAATAACCTTTACCCCATGCCAGGAGCCCCCCAAAACTGGACAAGGCCCTTGGAAGCCAGCTTTTCCCTGGGGAGGAAAGAGGAACCCCCCAACATAGC	1	+	chr17:7216650-7216769
ACADVL	chr17_7220151_1	CCCGGCCCGGCCCTGCCCGGCGGCCCTATGCCGGGGGTGCCGCTCAGGTAAGTCACCGCAGCCTTGGCAAGGGGGTGTGGGAGCGGCGGTCCGCTTCGGCGCCCGCCATCGGCAGGGATC	7	+	chr17:7220151-7220270
ACADVL	chr17_7218344_1	GTCATCACCGCTGCTGGCTGGCTGGCAAGGGAGGAGCCCTTTCAGCCAAGGCTGGTCCACACTCATGGAGGACACCATAGGCAGGACCCTGCATGGTGCTCCAGCTTGGACCAAATGATC	1	+	chr17:7218344-7218463
ACAN	chr15_88804602_1	AGCAGGAGCCCTTTCCAACCCTGGGGCTGGGTTGGAGGCTGTCAGTATGTCAACTGAACCACACTCTGGGCAGAGCAAGCTGCGGGGGTGGGGGCTTGTCTCTGGTTGTGAGACAGGATC	1	+	chr15:88804602-88804721
ACAN	chr15_88802971_1	GATCGCGTCGTGGCCAGCCTCAGCTGCAGAACCCCGCCGGGCGCCCGGGAGCCCTGTCCCGCCGCGGCGGCCTCAGAGTCCGGGCACTTGGGGATTCTCTGAGGGTGCAGCCCTCCTGGG	6	+	chr15:88802971-88803090
ACAP1	chr17_7335976_1	GATCACCTGAGGTCAGGAGGTCGAGACAAGTCTGACCAACAAGGTGAAACCCCGTCCCTACTGAAAATACAAAAAGTTAGCCGGGCATGATGGCAGGAGCCTGTAGTCCCAGCTACTCGG	1	+	chr17:7335976-7336095
ACAP1	chr17_7337429_1	GGAGAAAGCTGGAGACACAGAATGCATCCCAGGGATTATTGAATACTGTGTAGGGGAGATATTTTGGAGACTGCAGAGAAGCAAAAAAGGTGGTTCTGTACCGACAAGAAGCTCAGGATC	1	+	chr17:7337429-7337548
ACAP2	chr3_195442175_1	GATCACAGCGCTTCCCCCCGCGATTCCCGCACGCATCCACCGCGGGCGCCCTCCGGAGAGTCGCTCTGGCCGGGGGCACCGCGAAGCAGAAGTCGGCGTCCCAGTTCGCCCCCTACTCTC	5	+	chr3:195442175-195442294
ACAP2	chr3_195443807_1	TTTTCACTGTTCTGCCATGGTGGGGTTCTGAAGACCAGGCTCATCGTACTCACCTTGCAACACCTGCCCCTCTAATCCACACTTTTTCTAGAAGCACTTTAAGATACTTATCATCTGATC	1	+	chr3:195443807-195443926
ACAP3	chr1_1307394_1	GATCAAGTCAGAGACCAGGGGCCGACGCCCCCACGGACCCAGACGACCCTGGCCAGAGCTGGACTGCAGGGCCCGGGAGGGGCTCAGCCCAGTGGAGGTGCAGACACAGAGCGGGGGCGG	5	+	chr1:1307394-1307513
ACAP3	chr1_1309228_1	TCCTGGCCGAGGCCCTCAACACACACCTGCGGCACCCGGCCATCAGGTGAGCCCGCGACCTAAGCAGCCCTGGGGCTGTGCCTTCCCGACTCCATCTGTCGCGGGCGGAGGCTGGAGATC	3	+	chr1:1309228-1309347
ACAT1	chr11_108121112_1	GATCGCTTGAGCCCTGATGGTCGAGATTACAGTGAGCTGTGGTCACGTCACTGCACTCCAGCTTGGGTGACAGAGTGAGACCTTGTCTCAAAAAAAAAAAAAAAAATCCTAAAATATTTT	3	+	chr11:108121112-108121231
ACAT1	chr11_108121884_1	TACTTCCAAGGTCTCGGCGTAATCATCTTAATGAGCGTTACTGGTGTGTCAAACAAGGGCACGTGTCTGGGCGGGCAGGACCGCCAGGATTGGCGCTGGCCCGGCCTGAGCGGTGGGATC	1	+	chr11:108121884-108122003
ACAT2	chr6_159763213_1	TGGCCCCCTTCTTCCAGCCCTGTCAGTAGCTTCTATCCAGCTTGAGACTCAGCTTCTTGGCCAGGCAGGGTGGCTCCCGCCTGTAATCCCAGCACTTTGGGAGGCGGAGGAGGAAGGATC	1	+	chr6:159763213-159763332
ACAT2	chr6_159761442_1	GATCTTAGAAGGCAGGGGGCTCGCACCGAGACGCTCCTAGCAAGCCCCTCACGCGAGCGAATGACTGGCGCCAGGAGAAACGCATAGGACCTCCCGAAGCCGCCGAGAGCAAAAGGACCC	1	+	chr6:159761442-159761561
ACBD3	chr1_226186065_1	GATCCTTTGGAAGAAAGTGGGCTCATTCTTCCACCAGGGCTCCTGGAAATCCCAGAAGCTAAATCAGGTAAAATGTCCCGGTAACCTCTGGGAGGCGGGACATGACTGCTAAACCAAGGT	1	+	chr1:226186065-226186184
ACBD3	chr1_226187143_1	TCTCGTTTGGCCTTCACAGCAACTCTAAGGAAATGCAGGGCAAATTCCCAATTTTTTTAAAAGGGGAAACTGAGACTGCAGAGAAATTCAGTGACTTTGAGGTTGCAGACGGGGCTGATC	1	+	chr1:226187143-226187262
ACBD4	chr17_45135204_1	GATCCGCCCGCCTTGGCCTCCCAAAGTTCTGGGATTACAGGCATGAGCCACCGTGCCCGACCATCTTCCAAAACTGAGCTGTGATGTCCTTCCTCTAGAACACCTGACCACAGGACATGA	1	+	chr17:45135204-45135323
ACBD4	chr17_45136192_1	CCAGGCTGCAGTGAGCGTCATCCAGAACCTGCCCAAGAACGGTGAGGCTGCGGGGACTCGCATTTGGACTCGCATTCAGGACGCCTGGGGTCTGACTCTGAAGAAAGAATGGTCCTGATC	1	+	chr17:45136192-45136311
ACBD4	chr17_45130964_1	GATCTCCCTGCTGGAACCTCAGCTCTCTAATGCAAGAGCCCCAGGGTGGAGCATACCATAGGCACTCCACAAGTGCTTGTACCATAGTACCATACCATGGGCACCGCATAAGTGCTTGTC	1	+	chr17:45130964-45131083
ACBD4	chr17_45133336_1	CAGAGACATGGGCGCACACCGCCACTTTGCGGCGGCCAGCGGCGTGGCATCCTACAGAGAGGCTAGTGCTCAGGGCCTGATTTGCCACCTACTTGCCCTGCTCTACCCCATCCTCAGATC	1	+	chr17:45133336-45133455
ACBD5	chr10_27241898_1	GGTTGTGGGGGGTGGAGTCCTGTAGCCCGGAAATCCCAAAGTCTCCCGGATGGAAGAGTCGTTTTTGTCAGTTAGGGGGATGGGTTAGGAGGGTTACTAGGAAAAATCTAGGCGCAGATC	1	+	chr10:27241898-27242017
ACBD5	chr10_27240378_1	GATCTCGTGTCCGCCATCTCCAGCTGCCAGTGTTGGCCCCGGTCCCAAGGTCTGTCGGCGGGAATCAGGCAGCAGCAGCACCAGCTTTCCCAAGAGCCTGCATGAAACTGGAACATGGAG	1	+	chr10:27240378-27240497
ACBD6	chr1_180502847_1	GTTTGTGTGGTAGTGTAGCGGTGAGAGCGGAGTCGCGGGAAACGCGAGGCTGAGGACTAAGGTTCCGCCTGCCCCAGATTGTGCGCCCCAAGCGCCTCCAAACAGCCCTGCGCGCGGATC	1	+	chr1:180502847-180502966
ACBD6	chr1_180502159_1	GATCTCAGGGCTATGGGGGAACTCCACCTCCCCGGAGTCGTCCCCTGAGCTCAGCTCTCCACCGCTGTCGCCGGTGATGGCCCCCGCGGGCAGGAATGATGAAGCCATGTCTCCTTGCTC	1	+	chr1:180502159-180502278
ACBD7	chr10_15088411_1	GATCTCGACTCCCTCTCGGAGACGGAGAGGAGGAGGCCCGCTCCGTGCTCCCCGGCGCTCCTGCCTTGCCTGCTTTTCCGCTCACCCGGCCCCTGGGGTCCGGAAGGGTTGCCCTGGGAG	4	+	chr10:15088411-15088530
ACBD7	chr10_15089179_1	TTAAAATACATATGTAATTTTTTCAATTTAAAAAAATTTATACATGTAAATATGTATTGGCCGGGCGCGGTGCCTCACGCCTGTAATCCCAACACTTTGGGAGGCTGAGGCCGGCAGATC	4	+	chr10:15089179-15089298
ACCS	chr11_44064716_1	GATCCTCCCACCTCAGCCTCCCAAGTAGCTGAAACCACAGGCACATGTCATCAAGTCTGGCTAATTTACAAAAACATTTTGGCTGAGTGCAGTGGCTCACGCCTGCCATCCCAGCACTTG	1	+	chr11:44064716-44064835
ACCS	chr11_44067602_1	GGCCTGTGCGTTTTGTCTTTTTGCAGATGTTCACCCTTCCTCAAAAGGACTTCAGGGCTCCCACCACCTGTCTGGGCCCCACCTGCATGCAGGACCTGGGCAGTAGCCATGGGGAAGATC	1	+	chr11:44067602-44067721
ACCSL	chr11_44049080_1	GCTGTGGCAGGAGGTGTGAACAGAGGTGGATGGGAGGTGTTAAGATGTTACCCTAAGAGGCTGGGCGTGGTGGCTCATGCCTGTAATCCCAGCACTTTGGGAGGCCAAGGTTGGTGGATC	1	+	chr11:44049080-44049199
ACCSL	chr11_44046841_1	GATCTTGCTATCTGATTTATTGATTCTTTGAGGCTTTAAAAGGTATTTTTTGGTCTCGTTCAGTATTTAACTTGTTTTCAAAAGGAAGGTTAATCCTAATCGTTGGAAGTTTGTTGCAGT	6	+	chr11:44046841-44046960
ACD	chr16_67659809_1	GATCCTCACTGCCGGGCCCACCTGAACACAAGGCCCGCCCACCTCGCGCTCTCCTGCCGGACTCCGACCTCCAGAGCCGCGCGGGGCCTCTCACCAGTCCGAGGTGTCCAGGGCCTCCCG	5	+	chr16:67659809-67659928
ACD	chr16_67661428_1	CTCCTCTCCCCCAACCCCGACTTCCAGTTTGACGCCGAGTTCCGACGCTTCGCGCTGCCTCGCGCTTCGGTGAGCGGCTTCCAGGAGTTCTCGCGGTTGCTGCGGGCGGTGCACCAGATC	2	+	chr16:67661428-67661547
ACE	chr17_63476730_1	GATCGAGCCGGAGGCCGCTAGGCTCCCAGGCCCCGGCCGAGGCTGCGCGGCCGCACGGTGGGCAGGCTCGGGTGTTCCGGCAAACTGCCGGGTCCCCATCTTCTAAAGAGAGGAGGCCCT	5	+	chr17:63476730-63476849
ACE	chr17_63477687_1	ACCCTCCACTCGCCCGGCCTCTTTTCTGGTCCCAATTTCTGCTCCACCATTCCCATGAGGCAGATTCCCTCCAGAAGGAGGAAGCGCGGCTTCCGCAAACTAAGGTCTCCCGCAGGGATC	1	+	chr17:63477687-63477806
ACE	chr17_63485766_1	CTCCATCAAAAAAAAAAAAAAAAAAAACTCAATTTCAGATTTTGATGAACATTTACTCAATGCCTGAGCAATTCTTCTTTCCTTAAAAATCAGTCTCTGGGAGGCCTAGGTGGGAGGATC	5	+	chr17:63485766-63485885
ACE	chr17_63484189_1	GATCCCAGGCCCCAGGGTCTTATTGCCACAGTTTCTGCAGTCCATTGGGGGGCGGAAGTGGCCAGGGGCATGTGGGCCGGGGTCCAGGAGCAGACTCCAGCCTGAGTCCCCTGTGCCCAT	1	+	chr17:63484189-63484308
ACE2	chrX_15602418_1	GAGCATCACAAGAAACCTATAGGCAAATATTTTATCACCATTTTATGAATTATGAAACTAAGTTTAAGTAAATTGCTATATCTCACTCAGCTAACAAATGATGGAATCAGAACATGGATC	6	+	chrX:15602418-15602537
ACE2	chrX_15600929_1	GATCACATCCACTGAATGACTTTCCCTAGACTAAAACCTCCTCATGAGATTTTCTCTCTTATCAGCCTTTGAACTTGGGTTGGGCGCTGAGCAGGAAAGACCAAAAAAAGAAAAAGAAGA	3	+	chrX:15600929-15601048
ACER1	chr19_6333992_1	GCCTCAGCCTCTGAAGTAGCCAGGACCACAGGCACATGCTGCCACCATGCCTAGCTAATTGTTTTTTTTTTTGGAGACAGAGTCGCTCTGTTGCCCAGGCTGGAGTGCAGTGGCATGATC	1	+	chr19:6333992-6334111
ACER1	chr19_6332883_1	GATCTCCAACTCCTGAGCTCAGGCAATCCACCCACCTTGGCCTTCCAAAGTGCTAGGATTACAGACGTGAGCCACCGCGCCCAGCCAAGAGGTGAAACTTTTTAAATACTGAAACCAGGA	1	+	chr19:6332883-6333002
ACER2	chr9_19409439_1	ATTGTCTTGTTTGGCCCCCACGCGTCCAGGAACCAGGGGTCTGTGTCAGCCCATTCTCCTTGTTTGGGTCAGCTGGGGGCGGTGAACCTGCCGGGACAAGTCTCTTCCTCCCCTGGGATC	1	+	chr9:19409439-19409558
ACER2	chr9_19408120_1	GATCTGAGGACATCTTGCCTGAATTGAATTTCCAGCTCTGTCACTTGCTAATAGAAGCCCCTCACAGGGTCTCTGCTGGGCACACTAAATGAGTGATACATGGAAACTCTTCAGACAGCA	1	+	chr9:19408120-19408239
ACER3	chr11_76860301_1	GATCTCAGAACCTACTTTTTTTTTTTCGGTCCTGGGTTGTTCACCCTTTCCCTTTGTACCGAAGAGACACTTACACCTTTATCAGAAAATCACGGTTTATTTCCTGAGAATCACGGGGAT	3	+	chr11:76860301-76860420
ACER3	chr11_76861503_1	AGTTCCTAGCTTCGTCTTTCCCCCAATCCGTGAGAATTCTACCGTCTTTCCCTTCCCTTTTCACTGGAATATTAGACCTCCTTGCTCACCTCCAGGGAACAGTTTCACTAGTCTGAGATC	1	+	chr11:76861503-76861622
ACHE	chr7_100896362_1	GGGAGTGTGGCAGAGTACCGTCCCCTTAGGGGTCCAGGTGGCACGGGTGCAGAAAAGGTGACGTGGGACACTCCTGGGGATGAAAGGACACCTGTGGGAATGGAGATGTAAAATGGGATC	1	+	chr7:100896362-100896481
ACHE	chr7_100893786_1	GATCCAGACGAGGACAGGGGTGGGGGATGTAGGCCGGGGGTATGGTGTCCACACGTTGAGGTACAGGCAGTCCTCGCTCAGCTCACGGTTGGGGTTCCACATCTCGGTGCCCTCAAAACC	1	+	chr7:100893786-100893905
ACHE	chr7_100894992_1	GCGCTCCCCGCCCCGAGCCAGGAGCCGGGAACTTGGGGAGGGGGCCTGGGGGCTCGAGGGCCTTGCAGAGCCGCCTGAAGGGCGAGCCGGGACGCCTGCGTTCCCGGGACTCCGGAGATC	6	+	chr7:100894992-100895111
ACIN1	chr14_23070676_1	GATCAGAGGCCTAAGGCTCAGGAGAGGGGAAACCAAGCCTCCCAGGCCGATAACCACCACCAGAAAAGTCAGCATTCCCAACAGGCTGACTGACTGACACTCAGAGGTCAGAAGAACCTC	1	+	chr14:23070676-23070795
ACIN1	chr14_23096078_1	CCAACTTGATGCAGAAGAAACACAAACAGTAAAATAGGTCACAGACAAATAGTTTAGAGATTTAAGAGATACGTTAGAGATTTAAGAGACTGAAAACTATTAAAGTCAAATTGGCTGATC	6	+	chr14:23096078-23096197
ACIN1	chr14_23094845_1	GATCCAGAGGCTCGCGCTGGCGGCCTGAGCGAGCTCGCGCCGAGCCCGGATACTGCGCCTGCGCCGCGGCAGAGGCTCGTCTCTACCGGGTCCGCTCTCCTCCGACACCCCAGCAACGCC	5	+	chr14:23094845-23094964
ACIN1	chr14_23072344_1	AAGGGGACCTTGGGTAGCTGAAGCTTGAAGGCCACTTCTTGAAGCAAGGGCTCCAAGGTGAGGCTCTAAAGTAGATAAGACAGTGAAGTGAGAGTGCTGCTATATGGGGCGGGGAAGATC	1	+	chr14:23072344-23072463
ACKR1	chr1_159206967_1	ACATATCAAGGTAATTTAAAAAGCCACTTCCTGGGAGTCATCTCTCCCAGGTTCCTCAGCATGACCTGAATGTGCGTGCGTGTGTGTGTGTGTGTGTGTGTACACATCTGTTTCTCGATC	1	+	chr1:159206967-159207086
ACKR2	chr3_42808649_1	GATCCCTTTCTTTCCCATCATAAGCGTTACAGCTAACACTCCTATAACAAAAGACAGGTTAACAAGAGAAAATTACTAGCCTGGACAACATGGCAAAACCCCGTCTCTACAGAAAATACA	4	+	chr3:42808649-42808768
ACKR2	chr3_42810262_1	GTTAGGAGTCAACTAACCATTTCAAACAAATTAACTTTTTGTTGAAATTGTTTAAAAAGACTGGGTGTATTGATAAACTGATGTGGGATATGATAAGATTTCTCTTCAAATAATCTGATC	6	+	chr3:42810262-42810381
ACKR3	chr2_236569007_1	GATCACATTTTTAGGTTGAATTCCTCCGTGGGGGGAACTTTAGCAATACGCATCCAAATAAGAATGTAGATTGCAATAATTGTAGTAAAGTGTTTGCCAGACTCATCTCAGAAAAAGACA	5	+	chr2:236569007-236569126
ACKR3	chr2_236571574_1	TTTCTAATCAGGCCCAGAACAGGCCAAGTATAGGCTTTCTGAATGAAAAAAAAAAAAAAAAAAAAAAAACCCAAAACAAAAAACCCTGCTTAATCAGGAACAGTGGCTTTTTGTGTGATC	6	+	chr2:236571574-236571693
ACKR4	chr3_132596299_1	GATCAGGAAAAATAACTAATGGGTACTAGGCTCAATACCTGGGTGATAAAATAATCTGCACAACAAACCCCCATGATACATGTTTACCTGTGTAACAAACTTGCATGTGTACCCCTGAAC	4	+	chr3:132596299-132596418
ACKR4	chr3_132597566_1	AAAATAGGTTTTATTATACCACTTTTTTTCACTTTCTTTTACAAGTACTGATTTTTTTTTTATTCTCATGGTAATTATAAAGACACTTAAAAGCGTGTCTATATATCTGCCGGAAGGATC	6	+	chr3:132597566-132597685
ACLY	chr17_41919539_1	GGCTAACAGAGCATACTTCCCAGTGTGGGATAAGGCAGGGGCCGCGGTAAGCAAGTGGGGCTAGGAGGGTGCAGGCACAGCGCTGTCCGTCCCACTCACCTGCTCGCCTCAGCACGGATC	1	+	chr17:41919539-41919658
ACLY	chr17_41917088_1	GATCCACCACTGCACTCCAGCCTGCCGACAGAGCAAGACTCTGTCTCAAAAAAAAAAAAAAAAAAAAAAGAATATTTGCTCTAGTGGAATCAGCAAATACCTACAAATACCTATCTGGGT	4	+	chr17:41917088-41917207
ACMSD	chr2_134838193_1	GATCTATCCTTTTTCTGTAAAAGCCCTCTGCATGGTTTTATTTTTAACTACAAACTATTTAATTATTAACTATGTACAACTAAGTTAAAATATTTAAAATGAAAAATCAGTCAATTTTTG	7	+	chr2:134838193-134838312
ACMSD	chr2_134839004_1	TAAATAAGGCAGATTTACCTTTTCAAAAATCACATATTCAGCTGCTGGGAAGATACATGCCAACTACAGAATTTAAAGTTACAATTTTAAGTAGAAGACCATTAAAAATGGAATGTGATC	6	+	chr2:134839004-134839123
ACO1	chr9_32385029_1	AGGGTGTGCGGCCAGTCCTGGGAGTCCTAACCCCGAGGGTGTGAGGCCCGCACTGGGAGTCCTCGCCCAGGCCCGGCTGGCTGGATAGGGAAACCCTTGCTAAAGTTGTGCGGGCAGATC	1	+	chr9:32385029-32385148
ACO1	chr9_32383998_1	GATCTTGTGAAAGCCCACTTGCTGCCATCTCCCAGCCATTTCTCCGACTTCAGACCGGTGAACATCGTGCATTAGAAAGTGTTGTTACATGTCCAAGGAAATCTACATATAGAACTTTTG	2	+	chr9:32383998-32384117
ACO2	chr22_41470163_1	AAGGTGTTATACTCAGAGGTTCAATGTCAAATGTGTACTTTGTTAATAAAAATCAAGCAAGCATCTGTAGACATTCTCTGTCAACCTTTCACATTTAACTTTGTGAATTCCTTTTGGATC	6	+	chr22:41470163-41470282
ACOT1	chr14_73538638_1	TAAGGAAAGAGAAAAGACACATAATATTAAAAACAAACAAAACAAAACAAAAAAAACAGGCCGGACGCGGTGGCTAACACCTGTAATCCTAGCACTTTGGGAGGCCGAGGCAGGCGGATC	2	+	chr14:73538638-73538757
ACOT1	chr14_73536669_1	GATCACAAAGTCAGGAGTTCGAGAAATTAATAACTATTACCTCATTTGGCTATTTTTACACCTGTAAGGAATAAAGCTCAGAGGTCACACAGCTAGTAAGAAGCCAGCACCCTTCGATGT	4	+	chr14:73536669-73536788
ACOT11	chr1_54547928_1	GATCACAGAGCCAAGAGACACTGTTGGCAGGATGATGAGCTCTGGGACTGGGGGTGCCTGGAGTTTGGCTGGGGCTGGGTGCCCAGTGGGCGGGCACAGGCCCCTTGACGTGGCTGTGGC	1	+	chr1:54547928-54548047
ACOT11	chr1_54548434_1	ATCTCCTCACACTCTCCACGGGCCATTTTCTAGCTCTCTTTGGAAGGAGAAATCGCAGAACCCCTGGGCTGGTTTATTATCAGCAGCAATCTCCAAACAAGCCCCAGGGGCTGTCAGATC	1	+	chr1:54548434-54548553
ACOT12	chr5_81394529_1	TGGTGGATGTCTGACTGTCAGGGGAGGCTGCTCCAGGGAGCACATTTACGATGGAGAACTGGAAACCCGGAGAAGTGGAGCAAGCAGCTGAGGTGATAGGAGCCGATAAGCGACCCGATC	1	+	chr5:81394529-81394648
ACOT12	chr5_81393628_1	GATCGCTTTAGCTCAGGAGGTCGAGGCTGCAGCGACCTCTGATGGCGCCACCGCTCTCCAGCCCGGGAGAGAGCTCAACAACAACAACAACAAACAAACAAACAAAAAACCCCGCAGAAG	1	+	chr5:81393628-81393747
ACOT13	chr6_24666414_1	GATCTGCCTCAGCATCGTCCGCCCAGCTCCACGGCAGGTCCCAGGACGCGCAGGGCTACCTGGTATCAAACTGCCTCCGTGCGGACTGGCTCCCGCTCCCCTCATCACTTACTAGGTCTT	1	+	chr6:24666414-24666533
ACOT13	chr6_24667494_1	TTTAATGGAGCCCCTAAATATGCTGGGTCGAACGCGTAAGTTCTCTATCTAAACATAGATAAGTATGGTTATGACTCGTGGAGACAGTTCCAAGGCTGGGAGGGACTTTGGAGTTTGATC	2	+	chr6:24667494-24667613
ACOT2	chr14_73570565_1	TCTCAAAAAAAAGACATTGTAAGGAAAGGAAAAAGACACTTATATTAAAAACAAAACAGGCCGGGCGCGGTGGCTAACGCCTGTAATCCTAGCGCTTTGGGAGGCCGAGGCCGGCGGATC	1	+	chr14:73570565-73570684
ACOT2	chr14_73567255_1	GATCTTCAGAAAATCAGTTAAATTCTCTGGGCCTTAATTTACTGATAGGGTTCTTGTAAGTATTAACCATTAGCTACTATTGAGAGGTGAAGACCGCTGGGCTTCTGGGTTGGGTGGGGA	3	+	chr14:73567255-73567374
ACOT4	chr14_73592396_1	CCACGCTCTTCCTGCCGCCAGGTGAGCCAGGCTGCTGGCGGGTGGTGTGAGCGTCAGTGGCCTGAGTCTCCGTTTGTTTCCAGTGCTGATTTAGCACTGGTTTGGTTTTGGAGCAAGATC	1	+	chr14:73592396-73592515
ACOT4	chr14_73591324_1	GATCACTTGAAGTCAGGAGTTCAAGACCAGCCTGGCCAACATGGTGTAACTCCCTCTTTACTAAAAATACAAAAATTAGCGGCATGGTGGCGCGCGCCTGTAATCCCAGGTACTCGGGAG	1	+	chr14:73591324-73591443
ACOT6	chr14_73616070_1	GATCCTCCCGCCTCTTCCTCCTGAGTAGCTAAGACTATAGGCAAGTGCCATCATGCCCAGCTAGTTTTTTAAACTTTTTTGTAGAGATGGGTCTTGTTATGTTGCCCAGGCTGGTCGTGA	1	+	chr14:73616070-73616189
ACOT6	chr14_73617805_1	GTTTTGTAAAGAAAGTCCTTATCTGATAACAGAAATAATTAATTAATTAAAACATTTTGGCCAGGTGCGGTGGCTCACGTCTGTAATCCCAGTACTTTGGGAGGCCAAGGCGGGCAGATC	3	+	chr14:73617805-73617924
ACOT7	chr1_6385211_1	GATCTGCAGAGGCCCAGATTCCCACAGCCCAGGGTTGCCAGGTCACCTCCTCCAACAAAGCCCGGGTGTTCCGCTCGTCCCTAGGGGAAGAACATGCCAGGTCTCCACTGAGGGTGGCCA	1	+	chr1:6385211-6385330
ACOT7	chr1_6394388_1	CGGCTCCCTAGTGCAATTTGAACAACCCATTTACACTCAGCTAGGTAGCTCTGAAGGAACTGTGCCTCACCCCGGTCACCCTTGAGTTACCAGACCGTGGAGGCAGCCCACAGCATGATC	1	+	chr1:6394388-6394507
ACOT7	chr1_6386516_1	ATCGTAAATATGTCTGCATTTCCTCTCAAAGATAAAAGCTCCTTGTGAAAAACCTAAAGGAGGGGTATGGTGACTCATGCCCACAATTCCAGCACTTTGGGAGGCCGAGGTGGGAAGATC	1	+	chr1:6386516-6386635
ACOT7	chr1_6393262_1	GATCTGGATGGCGGACGGCGTCTCGACGTCTGGGCCCGACATGCTGGGGGCTGCGGCGGCGGATGCGGCGGGCGGCTGCAGAAGGGCGCAGGTGTCTGGCAGGCCCGGCGCGGAATGAAT	5	+	chr1:6393262-6393381
ACOT7	chr1_6358865_1	GATCAGATGCAGAGAAAGGCGAGGGAGCAGGGAAGCATCACAGAGTCCTTGCCTGACCCAGGACTGTCCCAGCTCCCTGCCACACCGGGCTTGGTGGGGAGCACCCCCCACCCCCAGCTT	1	+	chr1:6358865-6358984
ACOT7	chr1_6361054_1	TCACAACCACCCAAGGATGGAAACAACCCGGTGTCCACCACGGATGGGTAGGTAAACAAAATACGATAAATCCATACAATGAGATATTATCTGACCATAAAAAATGAAGACCTACAGATC	3	+	chr1:6361054-6361173
ACOT8	chr20_45856863_1	GATCCATCAGCTGTGTGCCCTTGGGCAAATCACTGCCCTCTCTGGGCTAGCTCCCCCGTGAAGGCTTAGGGCAGGCTGCCGAGCAGGGTCTCTCAGGTCACCACTATATTTGCTCAGCTG	1	+	chr20:45856863-45856982
ACOT9	chrX_23765976_1	GATCAGGCCCGCCAGACTTGTTCCACTGACGTGGCCTGGCAGGCTGTGCTCAGCTCATGCTACCAGCCAGGATTCCACGCCTGCCGAGGGTGAGCCAGGCACGGAACAGCGAGGGGTGTG	1	+	chrX:23765976-23766095
ACOT9	chrX_23744032_1	TGACCTAACAGGAAAAAATTGTTCCTCTCCTCTTCTCGGCCTGACCCCCAATGTTTGATATCTTGGGCGAGCTAGAGAGATTCAAGGCCAGAGAGTTTAAGATTATTTCACCCTACGATC	1	+	chrX:23744032-23744151
ACOT9	chrX_23768759_1	AAAAAGTCAGTAAATCTCAGCTGTATTTCTGACTCTCTTTCTTTTTTAATGAGGTTTCTTTTTTCTTTTCTTTTCTTTTCTTTTCTTTTCTTTTTTTTTTTTTGAGACGGAGTTCCGATC	6	+	chrX:23768759-23768878
ACOT9	chrX_23741913_1	GATCCATCCACCTCAGCATCCCAAAACGCTGGGACTGCAGTCGTGCACCACCACACCCGGCCTCAATAGAATTTTCAAGAAAGGAACACAGGGTTATAAGAGAAAGCACCTGAACAAGAC	1	+	chrX:23741913-23742032
ACOX1	chr17_75978683_1	GATCATGTTCTCTGAAAGGGGGTTAAAGGGCATTAAAAGGCAGACAGACACTCGGGCCTCCGTTCCACCCTCCCTGAATCACAATAGGCTTCAGAGTCGCGGACACACCTGGGGAATGGC	1	+	chr17:75978683-75978802
ACOX1	chr17_75980375_1	CAGTGGGATTGTAGACAAGGGAGATTCAGGGATTTGTTGAATCATCTCTAGTCATTTTTTTTTTTTTTCTTGAGACGGAGTCTCGCTCTGTCGCCCAGGCTGCAGTGTGGTGGTATGATC	1	+	chr17:75980375-75980494
ACOX2	chr3_58536353_1	GATCCCCTTCCTTCCTGACCTCAACCTGACAGATGCACTGCTGTTATTACCATTTTATGGAGAGGATGTGGGCCTTGGAAAGGGAGGAGACTTTATAAGGGTCATGCAACCACATGTAGC	1	+	chr3:58536353-58536472
ACOX2	chr3_58537423_1	GACTTCTGGGAGGTTGGAGCCCTTACATCTCAAAGCCAGGGATTCCTTTGACACTACTTGTACCAAAAAGCTGTGTACCCCAGCAGTGTTTCCAAAGTGATATCCTGGTCTTCCCTGATC	1	+	chr3:58537423-58537542
ACOX3	chr4_8428959_1	AGAGCCCCTAGTGGAAGTGGGCCCTCATTGACCAGAGCAGCAACCAGCTCAATCACCCACCCTTTACTTGTTTTTCTTTGTCTCACACTTTCCACTTCCTCACTCGTGCACTCCGAGATC	1	+	chr4:8428959-8429078
ACOX3	chr4_8428044_1	GATCACTATTCTGGCAACAGCTGCCTCCAGTCTTCTCTGCGATGTGAATCACTTCCCTTTCGTGAACAGCTGCCTAGTTCAATGTGTAAAGTCCTCCGAATGCCCAGCACGTGGGCCACC	1	+	chr4:8428044-8428163
ACOX3	chr4_8441127_1	AGGCCCAGGGCCAGTGCCAGCAAGAGGAGGCACAGAGGGAAGCCGCCTCAGTGCCCCTGAGGGACTCCGGGCACCCCGGCCATGCTGAAGGAAGGGAGGGCGACTTCCCCGCCGCAGATC	4	+	chr4:8441127-8441246
ACOXL	chr2_110732979_1	TTCGGCCCCCTGAGAGGTGCCCTCTCCTCCCGAGCTCCCTCCCCCACGAAGAGTCGGGTGCAGGGCTGGGCCCCGCGGTGACAGGCGCGGTGTCTACGAAGACCGTGTGGCTGGAAGATC	3	+	chr2:110732979-110733098
ACOXL	chr2_110732250_1	GATCTGCTGAGTGGGTCAGCCGGTCAGTCCTGAGCAGCCGGGCCTCTGGTGCCCAGGTCCACGTGACTGGCACCCTTTCTAGGGGTCTAGTACTTGTTTCTTACGGCTCACAAATCTTGA	1	+	chr2:110732250-110732369
ACOXL-AS1	chr2_111113591_1	GATCCTTGGCAAAGGCTGGAGTAACAAGCTATGAATTGTTGATTGGGGACTAGGGTTGCACGAGACAAGCATGGAATAAAGGTGGCCAGAGGCACCTGCCAGAATGCCAGTTATGTGTCA	1	+	chr2:111113591-111113710
ACOXL-AS1	chr2_111115274_1	AACTTTAATAATACACTGCTTAGCCCCATATAAAAATACCCCCTGGTAATAAAAATACTGTAACTGTGTAATAATCAATGCTATATTATCTTCTCAAGTTTATTTTGTATTAAAGAGATC	6	+	chr2:111115274-111115393
ACP1	chr2_265549_1	GTATTTTATTAATGGCTTTTCAGGAACTTTCCAGCTTAAATTATTTTCACTCCTAGAATTTCAACACTTAGCTTGCCTTACTTCAAACATAATTTATTTTCCGTTTGGTCTTCAGGGATC	6	+	chr2:265549-265668
ACP2	chr11_47247842_1	GATCCCAGAAGTCTTTCATTAAGTGGCCAGTCATGCACAGCAATATCATGGGCACAGAGATTAAGGTTATGAAATCTGGTCAAAGTCAGCACCCATATGGGAAAAGGCAGTTTAGTAGGA	2	+	chr11:47247842-47247961
ACP3	chr3_132319707_1	ATGGTGGAGACAGAATTTGAACCCAGGCTCTCTGACCCCGGATGCCTTTCCCTTTATCACTAGACATGGTCTTTTCCTGCTGTGTGTATATAACCCAGCACATGGAGCTAGTCTGAGATC	1	+	chr3:132319707-132319826
ACP3	chr3_132316770_1	GATCCCTTTCCCAAGTGACAGCCACAAATCCAACGCTGTATCATACCCTATCTAAAGAAAAGATAAAAGTAAACTGGCTTGGCACAGTGGCTCATGCCTGTAATCTCAGCACTTTGGGAG	1	+	chr3:132316770-132316889
ACP4	chr19_50791058_1	GACCTCTGACCTCCATCAACTCTGACTTTATTTTCTGGCCTCCATCTCTGTTTTCTAAGTCCCATTGACTCCAGTCAGACCTCTGGCCTCTGACATTTGACCCCAAACTTGATTTCGATC	1	+	chr19:50791058-50791177
ACP4	chr19_50789940_1	GATCAGCAAGGCCCCTGATGTCAAAGCATCAGAGTACAGAAAATCAAGCACATAGTTACTATCGTCAGCCTCTGCAACTCAGGGGGTCAAGACTGTTGCTGAGACGAACAATGTGGGGTG	1	+	chr19:50789940-50790059
ACP5	chr19_11579291_1	TGAGGTCTGTCATCATCTTCTCCTGTTGTTTTGTTTTTTTGTTTGTTTGTTTGTTTGGTTTTTTTTTTTTTGAGACAGAGTCTCGCTCTTTCACCCAGGCCGGACTGCAGTGGCGCGATC	3	+	chr19:11579291-11579410
ACP5	chr19_11577811_1	GATCTGGGCACACGTGTGCAGCAGCCTCGGCCCACACAGCCTCCGGGTGGACCTGCAGGGGCCTGTTTGTGCTGTAGGCTTGACACGTCCAGGTATCTCTGTGTGTCTGTGTATCTCAGT	1	+	chr19:11577811-11577930
ACP6	chr1_147670043_1	GATCATGGTGGTAGGCCCTCGCTGCCCTCCGGGTTGAGGCTGCAGGAGGCAAACACAAGTCTTCTGCGGGCGCCGGGGCTCAGCGGGCGCCCCCAAGTCCGCGGGAACCTGCGGATGCGT	3	+	chr1:147670043-147670162
ACP6	chr1_147671059_1	AATACTTCTTGTGGAAAAAGCCAGGCCTTGCCTGTGGGTGTCCCAGTGATTAAGAACCTAAGAGGCGCCATGGCTCACGCCTGTAATCCCAGCACTTTGGGAGGCCGAGGCGGGTAGATC	1	+	chr1:147671059-147671178
ACP7	chr19_39085046_1	CTGCTGCTGTTCCTTAGCGATTCTTATTTTTGGTTTCTCTCTCCAGCACCTGGATAACCACCCATCTTGAAGGAGACCTCCCTGCCCTGCCTCTGTTGTCCCCCAGAGCACTGCCTGATC	1	+	chr19:39085046-39085165
ACP7	chr19_39083997_1	GATCGGGCAGGGCCAGGATAGGGGCCGGTGTCCGTGCCCTGGGGCTCCCCAGCTGATGAGTGGGCGCCTGAGGGACGAGCGCAGGGTTACCTGCCTGGGCTCTCACCTGGTGGCCGGCTC	5	+	chr19:39083997-39084116
ACRBP	chr12_6648379_1	GAAATTCCAGCCTGGGCAACAGGGCGAAACCTCGTCTCTACAAAAAGTACAAAAAATTAGCCAAGCGTGGTGGCACGTGCCTGTAGTCCCAGTTTCTTGGGGGGCTGAGATGGGAGGATC	1	+	chr12:6648379-6648498
ACRBP	chr12_6646210_1	GATCTGCCCATCTCGGGCTCCCAAAGTGCTGAGATTACAGGCATGAGCCACCATGCCCAGTCTCTTCTCTACTTTTCTTGCAGTAACAGAATTGTTCAATCTGAATATCCAAGGTGAGAC	1	+	chr12:6646210-6646329
ACRV1	chr11_125681098_1	ATTTTTTGTAATAAAGTTTAAAAGATATCTACTGTCTTTTAAAAGTGTTTTTGACAATGAGATGTAATTGTTGATTGTTTTCTGTTTGGCTTTCTAAATCAGCCTTTCTTGGCTCTGATC	6	+	chr11:125681098-125681217
ACRV1	chr11_125680391_1	GATCCCTCACATTTAATTGGTGGGACAAACCTTCATTGGGCTTCTACAGAACCCCTAAGCCTACTTTTTCATCTCATGCAGCATCAGGTATAAATGTTGAGTGGCTAAAATAAGTAGAAA	4	+	chr11:125680391-125680510
ACSBG1	chr15_78234764_1	TCCGCTCCGCTTCTCCCAGGAGGTCTGGCCAATGGGCTCAGGGCTTCTGGGCCCCCAGAAAACCTCCTCACTGGCTTTAAAAGGTCATAGTGGTTCTCAGCACAAATCCAGACCCAGATC	1	+	chr15:78234764-78234883
ACSBG1	chr15_78234236_1	GATCCTTCCCTTCATTTCCCAGGTGAAGAAACTGAGGCTCAGAGAGAGAAGCAGCTTGCCCAAGTTCACACAGCAGAGCAAAGTCTAGAACTCGGCCCACAGGTGCAGTGTGCAGAAACC	1	+	chr15:78234236-78234355
ACSBG2	chr19_6135888_1	CACACCTCTTGAAGAGTGACAGGTGCCAGTGGTATGGGAGAAGGGCATGCGTTTTCTTTTCTTTTTTTTTTGAGACAGGGTCTCACTCTTTTGCCCAGGCTATAGTGCAGTGGCACGATC	1	+	chr19:6135888-6136007
ACSBG2	chr19_6135321_1	GATCAAGCCCTCAACATGCCTTGGGGCTCTCTTCACAATGGTAAGTTTGCATTTGTTTGTGTGATTCTAGGCCTCCTCTTATTTTCTTGAACAGGCCTCATCTGGCTTTGTTCATCTTTA	2	+	chr19:6135321-6135440
ACSF2	chr17_50426662_1	CAAGGAGTGTGGGCTTTAAGGAGAATATTCCGATGGGGAGGGGCAAGGGCCAAGGCCTGGGCTGTACCCCCAGGACACTGCCTCTGAGTTGGAACCCCTTCATGGGCAAACTTGGGGATC	1	+	chr17:50426662-50426781
ACSF2	chr17_50425062_1	GATCATAAAGAGGCCCAGCATGGACTCCTTCTCATGACCCAAGTGGAGCCAGAGTTCCCAGATAAGGGCAAAGGTCACCTCAGGCCAGGCTCCACTCTCAGCCACCCCTTCTGCCTGGCA	1	+	chr17:50425062-50425181
ACSF3	chr16_89094337_1	CATTGGGCTTCAGAAGTCACCCTTGAAGTACTCCCCGTTTTAGTTGTTTGCTGCGTGCACCTTGCTGGGCGCGTGGGGCACAGGTTCACAGCCGGCCTAGCCCCTGAGGGCATGTAGATC	1	+	chr16:89094337-89094456
ACSF3	chr16_89093049_1	GATCTGCCTACCTCGGCCTCCCAAAGTGCTGGGATTACAGGCGTGAGCCATCACACCAGGACGGTTCTGCAGATAATTTGTACTACTGTTTGCCAGTACATGTCTTTGTGTTATTAGTAT	1	+	chr16:89093049-89093168
ACSL1	chr4_184804779_1	GATCTCACACACGTTAGAAAGTGCTCAAAAATATTAGATTTTATGATTATTTCCTCTACCAACGCTCTGTGATTCATCCTGAGTGCAGAACAAGTAAAGCACGCAGGTAAAAACACTGCC	4	+	chr4:184804779-184804898
ACSL1	chr4_184825301_1	GATCAATGACTCCACGGCCAAGTGCAAGGGCCACGGGCACTCCTCTGGAGTCACCGAGAGAATGTCTGCCTCTGGCAGCGGCCTCTGAGCTGCCTGTGGGCCTCGTGCCGCCGCGCTGCG	2	+	chr4:184825301-184825420
ACSL1	chr4_184806415_1	TAGGAAGTACTCACCCCGACACACACTGCCATGCCTTTCTCTCTTCTCTCCCCAAAGCTCCTAGAGTAACTCCCATAAAACCTAGATTGTGTGAATTTGCAGGTGCTGTTCAACAGGATC	1	+	chr4:184806415-184806534
ACSL1	chr4_184826251_1	GCCTCGGATTTCATAATGAATCTGAGGAAGGACAAAGGGTACATTGGACCGCCTCAGCTCAGAGGCCCCGCGGACCCTGGGCCCCGCGATGCCCGAGGGGCGGGCGGCGCCCTCCGGATC	2	+	chr4:184826251-184826370
ACSL1	chr4_184812467_1	CTACACCGCACACCAGAAAGGAGTAGAGAACATCTCCTGGCTGACTGGGGGAAAAAGAAAAGGGTGCGAGCCACTGATGTAAAGGGGACATAAAAATATTCTCTTGCTCTTATTTTGATC	1	+	chr4:184812467-184812586
ACSL1	chr4_184811571_1	GATCTCACTTCTAGGAGGTACCTAGAATCAGCAAATTCACAGAGACAGAAAGCAGCAGAGAGGTTACTGGGGGCTGGGCAGGGGGAGGAGGAATGAGCGTTATTGCTGAACGGGCACAGA	1	+	chr4:184811571-184811690
ACSL3	chr2_222858927_1	GATCAGTTAGCAGCCATCAACCCTGAGGTGAGACCCTCCTCCAGCAAAAAAGATTACAACTTGCTGAAGACTCAGGTGATTGCCAGCATTTTTTTTGCAATAAAGTATTTTTAAATTAAG	4	+	chr2:222858927-222859046
ACSL3	chr2_222861921_1	GTGGGGTAGGTGTTATCAGGCTCGTTTCACAGATGAGGAGCCCGAGGCACAGGTTTTCAAATGGTTTTCGCAGGAAGTCTGATACTAGAAAGTGTGCTCTAAGCTGCTGTATAAAAGATC	1	+	chr2:222861921-222862040
ACSL4	chrX_109733738_1	GGTTTCACTGCTCCTCTTTAAGAGAGCTATCTTGAACACTTTGACTAAAAGCATCTTGCTCCTGTAAGCCTGAACTAATGCCTCTCATCCGTTTATCTTGCCTCTTACTGCGTTAAGATC	3	+	chrX:109733738-109733857
ACSL4	chrX_109732827_1	GATCAGGAAGATGACTTCTGGCCCTCGGGATGCGGTGAGCGGCAGGAAGAGGCAGGCTGGGGTTCCGAGGACCCCAGAGTCCATCACAGGAGCAGATACAGTGACCTCGGGAATCTTCCC	1	+	chrX:109732827-109732946
ACSL5	chr10_112373768_1	GATCTCAAGGAGCCCTTTTTCTTCTAGTAATCTAGACCTTCCTCTTCCTATCACAGTCTCAAGGATTGTGCCCCCAAAGCAGATGCAAAGCCCTGTCTACCCCTTCTCCTTCCCCTGAGG	1	+	chr10:112373768-112373887
ACSL5	chr10_112377200_1	CAATGTGTAGGTGATTAGTATTCTATATCAGAGGCAGAGTCTTAAAAAATAAAGTTAAGGCCGGGCGCAGTGACTCACACCTGTAATCCCAGAACTCTGGGAGTCTGAGGTGGGTGGATC	1	+	chr10:112377200-112377319
ACSL5	chr10_112374498_1	GGGGATGGAATTGGAAGGGAACACTGATTTTGGTAAGTGTACTAAAGCACACCAAGCCAGAATGTGGGTCTCCTTCATCTTCCATTAAGAAATTTCTGTCTCAGTGTAGTTAGAAGGATC	3	+	chr10:112374498-112374617
ACSL6	chr5_132012534_1	TGGACACCTGTTGCAGTGTCTGCCATTGAAAGGAGGAAGCCCAGTTGCACATTTTCTGAAATAATAAGGGTAGGCATCCTGGTGGGCACCCCATGAACATCTGCACCTCCAAGCAAGATC	1	+	chr5:132012534-132012653
ACSL6	chr5_132011196_1	GATCCGCGGATGGTCCTTGCCATCAGGGAAGGGGGACGCAAGAACTCGGCGGGGGTTTGTGGTGGGGTCGCAGAGAGCAAGCCCTATATCTCCCTCCGCAGACCCAGGTGCTCCCCAAAC	1	+	chr5:132011196-132011315
ACSL6-AS1	chr5_132004035_1	AGGACTTTCAATAATGGAGGGCACGTGTGTCCTCTGCCTGGTGCCCACACTCCTGCTGCCACAAGTGCCCTCGAGTGGGAGGTGGGGATAAGGGCAGCCCAGAGCCCCATGTGCGGGATC	1	+	chr5:132004035-132004154
ACSL6-AS1	chr5_132003019_1	GATCCGGCATGGCTCCTTCACCTACCATTCCAGAGTCACTGAATTTTTTTGTAGACTAGAAAGTGAGCAAGACAAAAAGAGTTTTGCCCTTGGTTAAGGGCACATTTTCTGGCAAATTTG	3	+	chr5:132003019-132003138
ACSM1	chr16_20697136_1	GATCATAGCTCACTGCAGCCTCAATCTCCTGGGCTACAGTCATCCTCCTGCCTCAGCCTTTCAAGTACCTGGGACCACAGGCATGTATTACTATGCTTGGATAATTTTTTTTAGAAGGCA	1	+	chr16:20697136-20697255
ACSM1	chr16_20691539_1	GTAGAGCAACTCGCCTTTTGGAAAGTTCTGTACCTTATAGTGTCTTTACTTTAGAAACTTCCCTTTCTGCCAAGCCAAATCATGTTGTTGCCATGGAAGCTGTGATATCTTTATATGATC	4	+	chr16:20691539-20691658
ACSM1	chr16_20699044_1	TAAGTCCAACCTCAGGCACTCACAAGAAAGCTCTTGGGTGAACCATTTTCCTTTCAAAGCTTGGTCTTGACATTTGTAAAATGAAGCAGGATTTGTTAATAAGATTTGTTGCATGGGATC	4	+	chr16:20699044-20699163
ACSM3	chr16_20764384_1	AAAAACTATGTACATGTATTAAGTTGATAAATTTTTTTTTTAATTTTAATTGAACCAGATGCGGTGGCTCAAGCCTGTAATCCCACCACTTTAGGAGGCTATGGTGGGCAGATGCAGATC	5	+	chr16:20764384-20764503
ACSM3	chr16_20763517_1	GATCATACAACTCCTTGCAGTTCATGTAAGGACTCGGATTTTACCTGGAGTGGAAAAAGAAGCACTGAAAGATTTGAGCAGGGGAGTAACCTGATAGCGTTTATGTTTAGTCCTGCCACT	2	+	chr16:20763517-20763636
ACSM5	chr16_20408833_1	GATCTGCAGTCATGACCACAATCCAAATTTAGAACAATTCTATGACTTCAAAGGGATGCCTTAGAGCCGTTCCCTGGAACCACTCCTCTGTTCTCTCTGTATCTACTGGAGGGTTCTAAG	1	+	chr16:20408833-20408952
ACSM5	chr16_20410235_1	TATTTTGTTATTATTATTACTAAGAGGAATTTAATGCAAGGAAACTGAAACTGAGGTCACACGCAGCTCCCGGGCCAGTGCCTCTCAAACTTTAACATGCATATGACTCATCTGAAGATC	4	+	chr16:20410235-20410354
ACSS1	chr20_25059480_1	GCATTTTCTCCTTTATTTATTTATGATACTTTTTTAGAGATAGGGCCTGTAGCCCAGGCTGGAGTGCAATGGTTCCCATCACAGCTCACTACAGCCTGGAACTCCTGAGCTCAAGCGATC	1	+	chr20:25059480-25059599
ACSS1	chr20_25057803_1	GATCTTGCCAGTGCTGAAGTCGCAGTCCCAGACGGTGTGGTAGGGGGTGTCCCACACGAGAGTGTCCCGCGCCAGAGGCCCCCAGAAGGCGGCCGGCTCCCGGGCTGCCTGTGCACTCAG	2	+	chr20:25057803-25057922
ACSS2	chr20_34876155_1	GATCCTTGCCTTAACCCAACCCCTTATCTGTCACTCCAAGACCCCACCCCACTCTGGTCACTCCATGGCTCTGCCTCCTCTCCTGTCACAACCAGCCGGGTTACTCCCCATCACTCCATG	1	+	chr20:34876155-34876274
ACSS2	chr20_34877243_1	TTCCCTTTCACACCAGCTCAGCCACTGCCTCCTGAGACCCTTAACCTGTGAACTGTTGAGGGCAATAACGGGTCTGGTTCCCATCTTGGGGTCCTCAGATTAGTAATGGAGTCCCCGATC	1	+	chr20:34877243-34877362
ACSS3	chr12_81077382_1	GATCACATGCGGAGTCTGGTCAGCAGGTGAATCCGCATCCCAGTGGGGTCACCTTCCCTGTGACCTGTCAATCACCCCAAGAAGCACTTCCCAATTTGTCTGGCACAACCTCCTTCCACT	1	+	chr12:81077382-81077501
ACSS3	chr12_81078253_1	GGTCTCGGGGGCCGGGGATGCAGGGCACTGTCCTCCGGCAGTGGCAGCGAGTACAAGACCCACTTCGCAGCCTCGGTGACCGACCCCGAGAGGTTCTGGGGCAAAGCTGCCGAGCAGATC	2	+	chr12:81078253-81078372
ACTA1	chr1_229432749_1	GATCTTCTCCATGTCATCCCAGTTGGTGATGATGCCGTGCTCGATAGGGTACTTCAGGGTCAGGATACCTCTCTTGCTCTGAGCCTCGTCGCCCACGTAGGAATCTTTCTGACCCATACC	1	+	chr1:229432749-229432868
ACTA1	chr1_229434440_1	CCGCACCTGTCCCAAAGGCCTCCCCAACCATGTCCACTCTGAGCGCCCTGGGCGCTCGGGAAGGTGCCTGACTGCTGACTTCCAATATTTCAACTCCTCTTCGGGTTCTTTGCTCAGATC	1	+	chr1:229434440-229434559
ACTA2	chr10_88953602_1	CAGGAAGTAGAGAGACCAGGTGATATGGTTTGGTTCTACGTCCCCACCCAAATCTCGTCTCGAATTCTAATCTCCATAATCCCATGTCCAGAGAAAGGCTAGGTGGGAGGTGACTGGATC	1	+	chr10:88953602-88953721
ACTA2	chr10_88952121_1	GATCCAAACTTGTAAGGTCACACATACACATTTCCAACAAAAAAGAGATATACATTTCCAACAAAAGACACTACCAGTTAGAGCCAGGGAAACCCAGAAGGGAATACACAAATTCAGGCA	4	+	chr10:88952121-88952240
ACTA2-AS1	chr10_88932835_1	TCATGCCGCCTGGTGGTAAATATGAAGTACAGCAGTGCAACAGACCAGTTTTACTCCAAGGAAACCCTGTAGAGATGACAGCAATGGTTGGTGATTTCTGCCTCAATTATGAAAGTGATC	2	+	chr10:88932835-88932954
ACTA2-AS1	chr10_88932286_1	GATCTGTCTGCCTCGGCCTCCCAAGACAACAGAGGATTATTTTTAAGTAAATAATGCCTCTTCCCACACATCTGCTCACAGTAATGGCAGCATGATGTGAATTAATGTCATTAGAAACCC	3	+	chr10:88932286-88932405
ACTC1	chr15_34796110_1	CCTTCTGGTCTAGTCCCCGCCAGCCTGAATGGCTTTACTCAGAGAGCTGGTGCTGGGCTCATCTAGGTCAGAAAGCTGAGATTAACCAAGGCCACCCGAGTTCCAACCCATGCATGGATC	1	+	chr15:34796110-34796229
ACTC1	chr15_34795167_1	GATCTCCAGCCCTGTCCATATCGCCATGCCTGTGCCCCAGATGGAGGGGAAAGCGCACGAGAGTAGGGACCCAAAAGCCCCTTGGGGAGCCACAAAATTCCCCTTCTTAGAGCCCCTGCG	1	+	chr15:34795167-34795286
ACTG1	chr17_81513272_1	GATCTCGGGCGCCAGTGCCGGGCTGAGGAAGGGGCGCGGCGGGGGTCCGCGACGCTCTGCGTCCCTGGGCGCGGGGGAGCTCTCAGGAGCCCTCACCTCGCCCCGGTCACCATAGGAAAC	6	+	chr17:81513272-81513391
ACTG1	chr17_81515554_1	CGACAACAGTGGCCCAGGGAGGTATGGCAGAGCTGAGGCTTAACCCAGGGCCTGCGCCCTCCACGGCCTGCACTGCCCCACCTCCAGCTCCTTGCCCTGTTCCTCCCTCTGCACCGGATC	2	+	chr17:81515554-81515673
ACTG2	chr2_73891724_1	GATCAGGGTGAGGGAGGGGGACCATGAGAATGTGGAGTTGAAAGTAATACTGCAGAGCTGGTAGCTGATAATGTGGGAAATGAACCAGCTACCTAGGGATAGTACATGAATTACACAAAG	1	+	chr2:73891724-73891843
ACTG2	chr2_73893233_1	CCATGGGACATCCTGGGGCAGGGGCAGCTTGGAACCGTGCTCCCTGCCTCAGAATGGGGACTGGCGGGATATAATGCCTGCAGTCTCTACTAGCCCTGCTCCCCAGGGCCAGTGCAGATC	1	+	chr2:73893233-73893352
ACTL6A	chr3_179563640_1	GGGTACTGCCTCCTCCCCGTCTGCGCCCCATGCGCGAGCTGCCTCACCTTTCAGTAACTCTTGCCTGTTTTTTGGCTGCGGAGTCTCCAGAGTGACTCGTGGGCGGGTCTGTTTGAGATC	1	+	chr3:179563640-179563759
ACTL6A	chr3_179562423_1	GATCCTATCAATTTGTCTGATTTACTGATTCCCCTATCCCAAAGTGGAGCGCAAAATTTTTACTTTTTCAACATAAAAGTTAGTTTAAAATACTTTTTCTGAAGAAAAAAAGAAAGAAAT	6	+	chr3:179562423-179562542
ACTL6B	chr7_100656675_1	CAGGACGACTGATGAGGTCCCTATCCCCTTGCTTTTTATTTTTATTTTTATTTTTATGGTAGAGACGGAGGTCTTGTGATGTTGCCCAGGCTGGTCTCGAACTCCTGAGCTCAAGCGATC	1	+	chr7:100656675-100656794
ACTL6B	chr7_100655719_1	GATCTGGGAGAGCCCTGGGTCACTGGAAAGCCTGAAGAAGGGTCCGAAGCCCCTAGGATTTGGAGAGGAGACTGGAAGGCTCACCTTGGGACAGTCCTCCCCAGCGTACCCAGCGCGGAC	1	+	chr7:100655719-100655838
ACTL8	chr1_17756003_1	ACGTTTACTCTGTCACAGGTGGCAGGAGGGTGTCTCTTCGGGACTCTACCGCAGCCCTCAGGGGCTTTTTCTTTGTGGACTTTATTTCAGCCTTCGGAGGGGACTCTTCCTTGGGGGATC	1	+	chr1:17756003-17756122
ACTL8	chr1_17754852_1	GATCTGATTGGGAACCTGGGCAGGAACTTTTGCGCAAAACTTGATGCTTCCCTCATTCTTGGGAACTCCCCTTCATTTTCCAGTGGAGGGTGCATCTCCAAGTTTGCAAACTGTTTTCTG	1	+	chr1:17754852-17754971
ACTN1	chr14_68977267_1	GATCTCCAAATTACTCACTCACTTTTCAGTTCCACCCACAGCACCCATGGTCCCAGGAAATAAGCCAAGTGAGTGGGGGACTGTCTGCAGCCCCCAGTCTTCAGCTCTTACTAGGAAGAT	1	+	chr14:68977267-68977386
ACTN1	chr14_68978021_1	CCTGCCACTGGCCACTGTGCCCGGGTCCCATCGCCAGCTCCGAGCCCAGCTCCCGTGGCGGGGCGCGCACCCGGCACACCGCGCCTGCCTGGGATGCAGCTCCGTGGCTAAGTAGGGATC	5	+	chr14:68978021-68978140
ACTN1	chr14_68979796_1	AGGAAAGGGGGCGGAGTGGGGCAATGGAAAGGAATTTCTTGGGAATTTCACGACTCCACCGCCGCCCCCCCCGGCCCCGCCCCACCCCACCCCACCCTACAAGGCGCGACCCGGCTGATC	2	+	chr14:68979796-68979915
ACTN2	chr1_236686955_1	AAAGAGGACACGTCCGGGGACAGGCAGGACACTGGGCGTCGTGTGTGTGCGCGCGCGCTAGCAGCATCGGAGGTACAGATGTGGTTCTGTTCCTCACACCAACCCGCGTTAGACCAGATC	1	+	chr1:236686955-236687074
ACTN2	chr1_236685923_1	GATCTATGAGAGAGAGACACTGGAGAAAGAGGGACAGAGATGAGAGAGAGACAGACGAGAGACAGACACAAGAGAGAGGGACCGATGAGCGGAAAGAGAGGCACGAGAGAGAGATGAGAG	1	+	chr1:236685923-236686042
ACTN3	chr11_66545775_1	GATCCGAGCGCAGGAAGAGCCCCACGTTGCCCAGCAGGTTGAGCAGCTGGAAGGCGGCCAGCGCCAGCTGCAAGGCCCGGGCCAGGGGTCCCAGCGGCGGCGGCCCGGGACCGAGCACCA	6	+	chr11:66545775-66545894
ACTN3	chr11_66546598_1	GCCACTATTATTATCGGCCTTTCTATTGTGGAGAGGAGTAAACAGACTCAGAGAGGTCCCGTGGATTTCTCAAGGTCACACAGCGCCCCAGCAGCGGAGCAGGAATGCAAACCCAGGATC	1	+	chr11:66546598-66546717
ACTN4	chr19_38648124_1	GGGGAATATGGGAGTCAAATAAAAGGAATCGGGAAGGCTGATGAAGGATTTGGAGGGTCTGGGCGTGCCATTAGGGGAAACCGAGGAGATGACTGGGCAGGCTGAAATGGAACTGGGATC	1	+	chr19:38648124-38648243
ACTN4	chr19_38647122_1	GATCGCGCCACTGCACTCCAGCCTGGGAGACAGAGCGAGACTCCGTCTCAAAAAATAATAAAAATAAAAGTAGATTTGTGTGTATGTGGCTTCCTTTACTAGAAGGTAGTTTCATGAAAG	3	+	chr19:38647122-38647241
ACTR10	chr14_58200360_1	TGCCTGGGTCCTCATCGCCGACTCGCTGGGCAGCTCCGGGCCTCCCCTTTTCTTCAACCAGCGCCCTTGCAAATAACAGCTCTTATTATTTCCTCCCTGGGCGATGCGAATCCGAGGATC	1	+	chr14:58200360-58200479
ACTR10	chr14_58199011_1	GATCCTGCGCTCGGACAGTTGGGACATCTTAATACAGTATAACCTCATCTTAACTTGATTACATCTGCCAAGACTCTATTTCCAAATAGGGTCACATTCTGAGGTTCCCAGTGGACAAGA	2	+	chr14:58199011-58199130
ACTR1A	chr10_102502284_1	GATCGGAAATGGGGGAGAGGGCGGGCGACGGGAATCTCACACAGCGGTTAAGGCCCCTAGAGCCAAGGGCCCAAGGACTGGCTTGGACTATAACTCTTTCCTTTATCCACTCCAGAGTTC	1	+	chr10:102502284-102502403
ACTR1A	chr10_102503210_1	ATTCCTACAACAAAGGAAAACAATTTAAATTGCATAAAATTAGCTTTAAGTTTAAAAACCTGTACATTGTCGTTGCCTTTTGCATTTTCTTTTTTTCTGCATAACAGGCTAACATTGATC	6	+	chr10:102503210-102503329
ACTR1B	chr2_97663217_1	GATCACCCCAAATTGCTTGCTGATACTGGGAAGAGTGGCCATGAACTCTCCATTGCTCTGCTGGCTGTGGAATGTTTGCTCAGCACAGGAAGCATTTAAGGAGAAAGTCAAAGTAGCCAA	1	+	chr2:97663217-97663336
ACTR1B	chr2_97664405_1	AGCGCCCTCTCCAAGGAGGCCGGCCCTGGATATTTCACCCAAAATATTTATTTTTTCTTTTTTTCTAGGTAAGGTGTCTTGCTCTGTCGCTCAGGCTGGAAATCTTGGGCTCAAGCGATC	1	+	chr2:97664405-97664524
ACTR2	chr2_65226074_1	GATCTCAGGTGATTTGCCCTCCTTGGCCTCCCCAAGTGCTGGGATTACAGGCGTGAGCCACCGCGCCCGGAATAATGTTCTTTCTTTAAAAATACAAATTAGCAATCCCCTTAATTCCAC	1	+	chr2:65226074-65226193
ACTR2	chr2_65228416_1	CGGGTTTACTTAAAAAAAAAAAAAAAAAAAGGGAAGTGCTGTCATGGAGTGTGGACCTCAGCCCTTTCGCTGTGTTTGTTGGGCTTTTTATTAGTTTTTTCGAGGGAAGGGGTCCAGATC	3	+	chr2:65228416-65228535
ACTR3	chr2_113890676_1	TTTCCTTTCCCTCCGCGCCCGTTTTTGCCAGTCGGTTTGGGGACCCAGGGGCCGAGCTCGGGGACTGGCCTGGCAGGGGAGCTAGAAAAGAGAAGCGCTCCTGGTAGGTTTGACAAGATC	1	+	chr2:113890676-113890795
ACTR3	chr2_113888776_1	GATCTTATGGACTGAATAAGACATCCCTCCTTTTAAAGAATATTTTTGTTTTAGCTTCACATCAGCAAACCCCGAACGGTTCATCCTAAGATAAGCCTGGTAGAGAGGAAAGATACTAAC	5	+	chr2:113888776-113888895
ACTR3B	chr7_152758761_1	GATCTTGGTGTGGTTTACTCAGTCTAAGGCCATTCATTCCTTAAGGCTGGCCAAGCATTTGTTTTGCAGATTTTTCTTCTTAGAAAAATTTAGGCCGTGTTAGGTATAATAATTCCAACT	5	+	chr7:152758761-152758880
ACTR3B	chr7_152760169_1	CTCTGAGCGAGCCCGGCGCTCCTCGCCTCCCCCGCCCACGTGGCCGGGCCCCTGGACCCGCAGCCCGGCTCCGGCCGTCGCCGGGGTGGACACCCTGAGGGACACCGGGAGCGCGGGATC	8	+	chr7:152760169-152760288
ACTR3C	chr7_150302238_1	GATCAAAAATAATATTAATGCTGACAAGAGTACAAAGAAAGCAAGCCTCTTGCGCGGTGCTGACGGCAGTCTGAAATGGCACACTGTGCAGAGACTAATAAAATTACTAACACTGCTGAA	3	+	chr7:150302238-150302357
ACTR5	chr20_38749394_1	GCAGCCAGTAAAAAGGCCCCGAGGCAGGAGTGTGCCCTAATCCTAACTGCAAGGCTGCCTGTGTGAGGGGGAGAGTAGTACCTGAAAGAGGATGTCAGAGAGGTAGTGGAGAGGCAGATC	1	+	chr20:38749394-38749513
ACTR5	chr20_38747717_1	GATCGCAGCCAGACGGATGGCCACGTGGGAGTGGGAGGTGATGCCACTAAAAGAGAGGGAATGCTTGGGGAACAATCAGCAGTCTTTTCTCAGGGTTTGAGAAAACACTGTGTCTTAGTG	1	+	chr20:38747717-38747836
ACTR6	chr12_100201232_1	AACTATGGGCACGGTGTTTGGGTGTATGCGGATTTTCCTGGGTACAAGATTATAGGTTTCATTAGATTCTCAAAGGGTTCTATGACCCTCCAAAAGTCTAAAAATCACGGTCTTAGGATC	3	+	chr12:100201232-100201351
ACTR6	chr12_100200297_1	GATCTGCTTGCCTTGGTCTCCTAAAGTGCTGGGATTACAGGCGTGAGCCACCGCGTCCGGCCCAAAAGCCTTTTTTGGATGAGAAAGACTCACTCAGCTTCGTCCTGAAGAGCAAGTGGG	1	+	chr12:100200297-100200416
ACTR8	chr3_53881746_1	GATCGGAGCGGTGTCCCTGCGGGGGCTCCGCCTGGCTCCTGGCGCTCCGCACCTCCCAGCCCTCGGCGTCCCGGCGCGCCACCACCCGGAAAAGAACGACCGCTTCCGCACTCCCCCCAC	6	+	chr3:53881746-53881865
ACTR8	chr3_53882497_1	CTGATGTTGGGGTTAGGTCTTTTCCAGGCACACTCCTTGGGTGACTATCCAGTTTCCTGGCTTTAGCAATGAATACGATTCCCAAATATATATATCCAGGATGAACCGCTCAGAGAGATC	1	+	chr3:53882497-53882616
ACTRT3	chr3_169768766_1	GATCCGCCCTGCTCGGCCTCCCAAAGTGCTAGGATTACAGGCGTGAGCCACCGCGCCCGGCCTACCTCTGCGATTTTTGTTGCTTTCCATTTTCTCTGTCCTTTGGAACCTTGTGACTTT	1	+	chr3:169768766-169768885
ACVR1	chr2_157875329_1	GCAGAAAATTCCTCTTGGAAGAGATGGATATTTTGAGGGTGGGGGAAATTCGCCTATCTATCTCCTTACTCTCTACAAGCTCAGCTAGGAAGGTAAGCCCCGTGGCCCCGCGGCCAGATC	1	+	chr2:157875329-157875448
ACVR1	chr2_157837290_1	GATCGAAGGATTTACCTGACCATGAGGCAGTAAGTTCCCAAAGTCAGGTCTCGTCTGAGCACAGCCTTACCTGGCCCACAGTCACAGAAGAGAGCTTCACTCAGAGAACGGGTTCAGGAA	1	+	chr2:157837290-157837409
ACVR1	chr2_157839095_1	TTCCATTCAGCAAAACAGGGGAAAATCACTCACTGTCTGAGCCACAGGCTCCTGCTCACTGGAAGCTGTGCCCAGAGCCCCTTGCAGTCTGTTGTTAATGACAGTCTCAGTAACCTGATC	1	+	chr2:157839095-157839214
ACVR1	chr2_157876799_1	CCCGGGCCCGGCGACTGCGGGCGGCCACCTACTCGAGCCCTGCATGTCAGACTTGGGCTGGATTCTCAGAGAGAAGCCTTAGCATTCTCATCCAGGCCATCTCTGACCTGCCTTCAGATC	1	+	chr2:157876799-157876918
ACVR1	chr2_157874568_1	GATCAGCCCATCTCTGAAATTTCTTAACACCACCTTTCCAGGAAGAATTTTTTTGGGGAAAAGGGAGGTGGTGTCTATTTTTTGCCACCGCCTTCCCTTGGGCTGTCAGAGCAATCTGCA	1	+	chr2:157874568-157874687
ACVR1B	chr12_51955546_1	GTCATCTTAATTTTTGAAGGTTAAATTAGAATACTGAAGTGGCTCTTTATAATTTTGAAATCTCTATTGTTTACTGTTCAATTTTTGCTCAGAGTAGCAGTGAACATTAATTCTGGGATC	6	+	chr12:51955546-51955665
ACVR1B	chr12_51950502_1	GATCCAGAATTCTCTGGCTGCAAAAATTCTGCCCTTTCCTTTATATCAAGTTCTTTCTCAAGCTAAAGAAACTGACCTCTTTTCAGAAAGATACGGAGTGATTTGTTTACTTTCTTAAGC	5	+	chr12:51950502-51950621
ACVR1B	chr12_51952623_1	GCTTTCCTCCTCGCCTCCCCCACCCTACCCCGGGGGGCCCATTCAGTTAATCACTTTGTGGATGCCTTTCAGGTGAAATCCTGGAACCTGTCTCCAAACCCCCAAGATTATTTAAAGATC	1	+	chr12:51952623-51952742
ACVR1C	chr2_157629945_1	AGTAAAACATTTCTTGCTTCTTCACCTAGCTCAGGACTAAATTATATGCTAGGTGTTCTAAGTTCTATGAAAGACCTATGGTGAAATGTTGTATGTAATTGACTTTATTATCAAAGGATC	6	+	chr2:157629945-157630064
ACVR1C	chr2_157596775_1	GATCATTATTTAAAGAGTACTTTACTACATGCCAAACTCTTTGGCAAAGAGTCAAGGCAGGGAGGGAGGGAGAGAGGAGAGAGAAAAGACATGCACTAAAGGAACTTGGCCTTGTAGGTT	2	+	chr2:157596775-157596894
ACVR1C	chr2_157598995_1	TCTGTAGTGCTATTTTTACTCAATATGGAATATTCTGGAAACTGAAAAAAGCTGAATAGGCCGGTCGCGGTGGCTCAGGCCTGTAATACCAGCACTTTGGGAGGACGAGGCAGGCGGATC	1	+	chr2:157598995-157599114
ACVR1C	chr2_157627987_1	GATCGTACCTCGAAAGCAATGTGCGTTGCAAACCACACAGATTTAAGCTCCCACTCTCGCCTCCATAGCTTGGCATCTGCGGCTTTTGGGGTATTCCCCGCCTCCTAAAACTCAGACTAA	1	+	chr2:157627987-157628106
ACVR2A	chr2_147845263_1	GCTGGGGGCCGCGGCTGGTGTTGAGTCGGAGAGTCCAGTGGAGCCTGGGGAGGTTGCCCACTCCCTGCGCCCCTCGGCTGCCACCGCCCCCCCCCCCCGCCCCCAGGTCTGATTGTGATC	5	+	chr2:147845263-147845382
ACVR2A	chr2_147843593_1	GATCATCAAATATGTCGTTCGAAATCCTCATTTTTTTCTTCAAAGCGCAGTAAACAAGTATTTGCGCACCTATTACGTGCAAAACAGTTTTCAACACAATGCTTTGTGTGTAAAAGGAAC	5	+	chr2:147843593-147843712
ACVR2B	chr3_38453460_1	GATCCGACTTTCCCACGGTTCACTGTCACCCCCATTGCACAGGTGGGGAATCCAAGGCACAGAGGCGTCTGGGCCAGAGTCCCGGGACTATCCACTCATTCCGGGGTTGTAGGGCAGCAT	1	+	chr3:38453460-38453579
ACVR2B	chr3_38454244_1	GCCTGGCCCTGCGCGCCCCGGGAGCGCCGTGCGGCCCTGCCCGCGGGCTCCGGGTGTGCGCGGGGCGGCGCCGCGGAACATGACGGCGCCCTGGGTGGCCCTCGCCCTCCTCTGGGGATC	9	+	chr3:38454244-38454363
ACVR2B-AS1	chr3_38455416_1	GTCCCCCGCCGCCCTCGGTGGCAGCCGCCTGGAGTCTGGGAAACCCTCGAGGGGCGGGGCCGGGCGTGCAGGGGCGGGGCCGGAGTCCCCACGCTGCTGCGGGGGTGGGGATTTGGGATC	7	+	chr3:38455416-38455535
ACVRL1	chr12_51912612_1	TGGGGCTGAACTTGAGAAGCTGGGGAGAATGTAGGAGCTTGACTGGAGAGTGGAGGACAGTGAGGCTCCATTAGACTCAGTCCCCAGCTACCCCAGCCCTCCTTTGCTCTCCTCTTGATC	1	+	chr12:51912612-51912731
ACVRL1	chr12_51907099_1	GATCCCCCTCTACCCCCACCCACTACTCCGGCCGCCAGACGTTGCCTACAGTCTCGGCTCTGTCTCCCACGGCTGTGGGTCCGGACCCCACGGGACCCCTATGGGACCCCCACAGGACCC	3	+	chr12:51907099-51907218
ACVRL1	chr12_51907911_1	TCAGAAACTTGGTTCTAGTCGGGTGACCTGGGGTCAGTGACTTCACTTCTCTGTTCTCCTACCCTCTTCATAAAATGGGCAGTGGGATTCCTGTCTTGCTCTACTCACATAGAAGGGATC	1	+	chr12:51907911-51908030
ACVRL1	chr12_51911113_1	GATCCAGTCCCCAGACACACACCTGCACATGCTCCACCATTCAGAAAGTCCTGTTGCTGTCTGACCAGGGTCCTTCTTGCTGCAGCTTTAGCCAATATCTTCTGGTTCTAAACCTGTGAG	1	+	chr12:51911113-51911232
ACY3	chr11_67650300_1	GATCACGCCTCATTACCCTATGCTTATAAAACCTGCCCCAGCCCTCAGCTCGGGGAGACACTGCTTTGGGAGCTGTCTAGGTGTTCTCCTTACTTGTTGCAAGAAATAAAATCCCCTATT	1	+	chr11:67650300-67650419
ACY3	chr11_67651330_1	CAGGAGCTCTGCCATTTGATGAAAAAAATACTTTTTTCAGATAAATGTTTTTGTCATATCATCACACAAAGCGGGTAAAGTTGTATATATATACATACAACTTTTTACAAATATGTGATC	6	+	chr11:67651330-67651449
ACYP1	chr14_75064288_1	ATAGACGAAGAAGTACATGGGGATACATTCAATCATTCAATTAAATACTGACTGACAGCTACTGTGTGCCAGGCACCTGTTCTAGGTGACCAGGCAAACATCAGTGAACAAAACAGGATC	3	+	chr14:75064288-75064407
ACYP1	chr14_75063284_1	GATCTTCCATTTACACCATGTTTTACCGATTGCACAGCATTTTCATACTCATTGCTCTACAAACTACCTCTTTGCCATGCAGCTACCAAATAGCCAGCGGCTTCTAGTTCACATTTGTCA	3	+	chr14:75063284-75063403
ACYP1	chr14_75068990_1	GATCTGGTAGTTAACTTTATCATCATTACATTTGGCTGAGTCATTCCTGGGCCCTAAGTAGAGACGGCTAGAATTACCACGTGAGTAAAACATTATAATATCAAAATAATTAGATTGGCC	5	+	chr14:75068990-75069109
ACYP2	chr2_53971970_1	AGATTTTAAGCATAGCAGTGGGATGATATAATTTACATTTTTTAAGAATTACTCTGGCGGCCGGGCGCAGTGGCTCACGCCTGTAATCCCAGCACTTTGGGAGGCCGAGGCGGGCGGATC	1	+	chr2:53971970-53972089
ACYP2	chr2_54115665_1	TCTCCGGCTCCTCAACAGAGGGCTCGCCGCCGCCATGTCTACCGCCCAGTCACTCAAATCCGTGGACTACGAGGTGTTCGGAAGAGTGCAGGGTAGGAGGCCCCTCTACGGTGGGAGATC	1	+	chr2:54115665-54115784
ACYP2	chr2_54114263_1	GATCCTTTGGAGTGGTGGATGGTTTTATATTAAAACTTGGTAATAGCTCACCAGGAAATAAAATTCAGCCTTAACCTTCTAGGCAATTGGGATGTTGCTGAGAATAATCAAGACAATCAA	5	+	chr2:54114263-54114382
ACYP2	chr2_53970689_1	GATCTCCTTCTGCGGGACGAAGCCCCGCGGGCCCGGCTCGGGACGCCCGCCCGGCTCCGGGGGCTCTCCGACTCCCGCCCGCTCGGCCGGCTCCATGAGCCCAGGGACACCCCCCCCACC	7	+	chr2:53970689-53970808
ADA	chr20_44652713_1	GGAAATAACACGCGGGTACAGGTTATTTATTTATTTATTTATTTATTTATTTATTTATTTATTTATTTACTGAGACGGAGTTTCGCTCTTTCGCGGAGGCTGCAGTGAAGTGGCGCGATC	5	+	chr20:44652713-44652832
ADA	chr20_44651236_1	GATCATACAGCTGAGCTTCAGAGACCTCAAGTCCCTGCCCAGGCCCACACAGCGCTCAGCGGTGCTAGGATGCCCACTTGACAGACAGCGAAACTGAGACCCAGAGGGGTCAAGTCAGGG	1	+	chr20:44651236-44651355
ADA2	chr22_17220834_1	AATCCCAAAGTGAAAACACAGAGGGGTCAGGGATTCCCTCATCAAGAGTTCAAGACTAGGCTGGGCTCAGTGGTGCATGCCTGTAATCCCAGCACTTTGGGAGGCCGAGGCAGGTGGATC	1	+	chr22:17220834-17220953
ADA2	chr22_17207615_1	GATCTTGTCCAAGAGGGGCAGCATGGGAGAGTGAGAGGGCATCAGGCTTGGAACCAGAGAACTGAGGTTCAAGTCAGGGCTCCATTGGCTTCTAGCTCTCCAATGGGAGCCCAGGCCTTT	1	+	chr22:17207615-17207734
ADA2	chr22_17219108_1	GATCGTGCCACCACACTCCAGCCTGGTGACAGTGGAGTAGGCCACATGCATCTGTGGTCCTGAGTAAATGCCCTTGGGCCCATTTTCAAAAGCCTGTTGGGAGAAAGCCTGTTACTCCTC	1	+	chr22:17219108-17219227
ADA2	chr22_17200398_1	AAACTGATGAAAGCTCCACTGCAAGGCAAAGTTAATGTTCCCCTCCCACTTCTCAAGAACTCAGAAATGGAAATATAACTCTGCACTCAGAGAGTTAAAATAGAAAACAAGCAACAGATC	4	+	chr22:17200398-17200517
ADA2	chr22_17199458_1	GATCCCAGGGTTCTGCGAGGGTCGGAGTTCCCTATGCACTCCCACACCAAGACAGTTGTCAGGATTTGCCCAACAGGAAGTTCTCCCCTACCAGAGCCCAGTTCCATTCCAGGGAATCCA	1	+	chr22:17199458-17199577
ADA2	chr22_17210545_1	AAGACACTGCAATCTGATTTTTAGTGGTTCACTTTTATTTTATTTTATTTATTTTAATTTTTGTTTTTTTTAAGACAGAGTCTTGCTCTGTCACCCAGGCTGGACTGCAGTGACGTGATC	6	+	chr22:17210545-17210664
ADA2	chr22_17222117_1	ACAGGACAAAGGCATCTTTTAGTGACTGCAAAACTAAACCTCAACAGAAAGATGCCTGAAGAGACAGGTGGATTATGACCTCAGAATTGGAGACAGGAGAGGTTTTCAGAATTAAAGATC	3	+	chr22:17222117-17222236
ADAD1	chr4_122379798_1	GGTCTTTTACAGGGACCTCTCTCTGTTCCTTCTTTCCTCCTTTGTAGCAGAGGTTTAGGGAAGGGATTCAGGAGAGAAGAGGTCCGTGTCTATGAAAACTCAAAAAGCAGTCGTGAGATC	1	+	chr4:122379798-122379917
ADAD1	chr4_122378574_1	GATCTCCTGGGCTCAATTGGTCCTCCTGCCTCAGCCTCTCCAGTATCTGGGAATACCAGTGCCCACCACCATGCCTGGCTTCCTTCTTTTTTTTAAAAAAAAAGATTTACATCTGACTTA	1	+	chr4:122378574-122378693
ADAD2	chr16_84190708_1	GATCCTGCTGACAGTGTGAACCCCTAATTCCTGTGTTGAAGTCTCCAGGCTCAGCCAGTGAAGCAGCTGAGCAGCCTGTGATGTGGAGGTGCCTAGGGGCCTAGGGCAGGAGCTAGAGTG	1	+	chr16:84190708-84190827
ADAD2	chr16_84191711_1	ACGTGGGGAGCAGGGGGTCTGGGGAAGGTGGACCTTGGTCCCTATGCTCAGAGACACCGCCGGAGCAGGACCTGGCCTGAGCTTGGGACCTTGGGGTGGACCCTGCTGTGAGCAGCGATC	1	+	chr16:84191711-84191830
ADAL	chr15_43331528_1	TGGTTAAGAGTGTGAGTTTTGGAGTCCAGCAGATTTGGATACTGGAGTCAAGAAAAAGTTTCGTATTTTCCAATGTTTTCTTGTGGAACAAAATGAAATAAGAAAGAAAAGGTTTGGATC	5	+	chr15:43331528-43331647
ADAL	chr15_43330235_1	GATCTGCGCGCGAAGCGCGGCCTGGGGCGCGCCAATCTGCTCCAAAAAAGCGCGCACGCAGTGCCTCACGGCGCGTGCGCGGACGTAGTAGCCTCGGTGAATGAGCGGTGCGCGGCGCGC	4	+	chr15:43330235-43330354
ADAM10	chr15_58748803_1	GATCTCTCTCCAAACACAGGACACAGGAAGAACCGAGGCCACTAGTCTCAGATAAGCGGGTGATGACTGCTGCCACTCCACGGGCGGCCCCTCTGCAGAATGGGGTCGGTCAGGACCGGC	1	+	chr15:58748803-58748922
ADAM10	chr15_58750632_1	CCGAATTAGGGAGAGTGTGTGTGTGCGTGTGTGTGTGTGTGTATGTGTAAATTGTTTTGTTTTGCTTTCTAAAGACAAGGTCTCCGCTGTCTCGCCAGGCTGAAGTGCAGTGGTGTGATC	1	+	chr15:58750632-58750751
ADAM11	chr17_44759474_1	GGCCAGCTCTGCAGGTCTCTGCGGGTTTGGGCGGATGGGGGGGCAGTCGTGACGGTTGGGCGGGAGTGAAGCTCCTGGCCCCCTCCCCGCGGGCTCTTGCCTCTGCAGGGCAGCCAGATC	4	+	chr17:44759474-44759593
ADAM11	chr17_44758385_1	GATCCCTGAAGCCCTCCTGGAGGCCGGGGCATCTTTGGCGGGGAGAAGGAGCCGATGGGAAGGGGTCTGTACCGCGGGCGTGAGAGGACTCCGCAGTGACACGACCCGTAGCGAAGGTGC	2	+	chr17:44758385-44758504
ADAM12	chr10_126386208_1	GATCTAGGGTTCTGTTTTGGACTTGTTAGGCCGAGTTGCCCCAGAAAGTACCAAGTAGGCAACTGTGCCAGGGCTCAGGGTACAGACAAGGCTAGGGAGAAACTCAGAATATGCTCAGAC	1	+	chr10:126386208-126386327
ADAM12	chr10_126388846_1	ACCGCGGCCCACAGCCCGGCGCGCGACCCCGCCCGGCCCTAAGCGCCCAAAGGGGCATCTCTCGCCCGAGAAACAAGCTTGGACTCGCAGGCACAAGACACCTGGGCGTTACTTTTGATC	2	+	chr10:126388846-126388965
ADAM15	chr1_155051647_1	AGGAGGGGGGATGCCGGCGCCCCCTGCCTCCTGCCTGGTCATCCTCTGCGCGGTCCCTGCGGACACTTTCAGGCTCAGGTACCAGGTACCGAGGGGCCTGTCCAGCGCCACTTCAAGATC	2	+	chr1:155051647-155051766
ADAM15	chr1_155050313_1	GATCTGGCCTGCTCACTTCTCAGCCTCACTGTGAGAACCAAATAAGATGATTTACAGGAAAGTGCAAATGAGAGTTGTGGCTGATATCCGCTTGGAGAGAGCCTGGAGGGTGCATCCTCC	1	+	chr1:155050313-155050432
ADAM17	chr2_9557150_1	AGAATGTGACAGTTGAGTACGGTTTTTGGGGGGCTTTTTTGGTGTACCATAATAATGTCATCTGGTTTCTTTTCTGAACATCCAGTCACCATAATGTCCGGCTTGTAACTTTAGTAGATC	4	+	chr2:9557150-9557269
ADAM17	chr2_9555196_1	GATCCAGCCACCCTACTCCTTACCGCTTTCCCAACACCCTCCCCGAACACAAAGCTAGGGAGCAAACCCCTCTCAGGCGCTCAGTCACTACATGGAGCCCGTCCAGTAGCCCTTTCCCAC	1	+	chr2:9555196-9555315
ADAM18	chr8_39585309_1	CACGGAAGATTAAGTCAAATGACAGTGAAGTTTCAGAGAGGAAGGTAAATGATGAGGAATATTTATTCTATATTTAAAGCTTTATGGCAATTTTTATTTACCCTTATATTAAGTCAGATC	6	+	chr8:39585309-39585428
ADAM18	chr8_39583904_1	GATCATACAGTATTTGTCTTTCTGTGCCTGGCATATTTCCCTTAGCATAACGTTCTCTGGTTCCATCCCTGTTGTTGCAAATGAATTTCCTTCGTTAAGGCTGTATACTATTCCACTGTG	3	+	chr8:39583904-39584023
ADAM19	chr5_157576250_1	TTTTTTTTTTTTTTTTTTTTTTTTTTTAAGCAGGACACAAATCCAGGAGCCATTCCTTCTGCCTGGGAGGAGGGAGTGATGAAGACCAGAGGAATCCCAGAGGAGAAGCCATCTGAGATC	3	+	chr5:157576250-157576369
ADAM19	chr5_157575041_1	GATCCGAAGTGTGTGGCTGCAGATACCCAGCGAGCCATCCCCTAGCCAAGGCTACCACAGTCTGCCGCGGGCATTTTATGTCCTACCCCACCAGTGTGGCAGGCACCGAGCCTGGTCCCA	1	+	chr5:157575041-157575160
ADAM2	chr8_39839114_1	TTTGTTTATTGTTCCAGCTATTAAAAATAATATTTAGCTATAAACATTCTTCTACATGCCTTTTGGTGTAATAAGTAAGGATTTCTACTGTGTATATTTCTAGAGTGAAGTTGTCGGATC	6	+	chr8:39839114-39839233
ADAM2	chr8_39837866_1	GATCTGAAACTACAATTTTGAAGCAACCTCTTAAGGCCTAGGACCTCCTATCTTATCTTTCCTAGGTTTCCAGGACGTGTGGGAAAGCCCTTATTCTACGTGGATTTTGGGTGGGGAAGG	1	+	chr8:39837866-39837985
ADAM20	chr14_70534337_1	GATCTAGTAATCCCACTTCTAGGTATTTATCCAAATTATCAAAATCGGGCTCTTGAAGATATCTTTGCATTCCCATGTTAACTGCAGCATTATTTACAATAACCAAAAGGTGGAAAAAAA	6	+	chr14:70534337-70534456
ADAM20	chr14_70535558_1	AAGCTTGAGACCTTACAATGAGCTCAGCTGGGGAACTTATCCTGAAAACGGATGCCTAGACTCCTCAAGACATACTCCTACCACCCCTTATTGGCTCTAGATGCAAAGAAGAATCAGATC	1	+	chr14:70535558-70535677
ADAM22	chr7_87935152_1	ACACGCGGGTGCGGGGCGACCTCGGTGGCCCGCAGGTGAGAGGCTCGGTCCGGGAGGTGGTCCTCCGCGCCTCCCGGCCCACCCGAGACCCCACGATTGCGCTCGGTTGCCCTGGAGATC	6	+	chr7:87935152-87935271
ADAM22	chr7_87933731_1	GATCCCCGTGTCCTTCCGGTTGTCAACCGCTGGGTACATAGTATATCCTCAATCTGTATTTGTTGAATAATTCACTAGCACTGTATTCGTGAGGGTATGGTTCTCCGGATAACTTAAGTA	2	+	chr7:87933731-87933850
ADAM23	chr2_206444214_1	ACCCTTCTCGTTCCCAAACCCCCATTCATCCCAGTTCACTTTTGGAAGTCCATTTCTGTTGCATTCGCGAAAAACCCATTCCAATTCTTGTTGGTTCCACTGGGAGGTGTTTAGTGGATC	1	+	chr2:206444214-206444333
ADAM23	chr2_206443176_1	GATCATCCCTGTCTCTGGCCTGGAAACCCCCGTACTCTCTTTCTTCTGGCTTATCCGTGACTGCCGGCTCCCCCTCCACCGCCCCCATCTTTTGAGGTACCACCCGTCACCTCCGATGCT	1	+	chr2:206443176-206443295
ADAM28	chr8_24295175_1	AATTTCACTTAACCTAATATCTTTAAATATCGAATTATTTTCCTTTTGTTTCTGTGTATTTTTGCTTTATATAATATGTACCTATATCTGAACTGAACCTTTTCCCACTGTGCTGTGATC	6	+	chr8:24295175-24295294
ADAM28	chr8_24293515_1	GATCTAAAAATTATTGTGCTTATATTGTCAGACATTCTTATTTCAGGATAGTTCAAACTTCCTGAGAGTACACTTGTGTGAGGAATAGAACATAAAATAATGGAAAAGAGAATGCTATAT	6	+	chr8:24293515-24293634
ADAM29	chr4_174917648_1	GATCCTGGAAATGAAAAAAAAATTAGGGGAAAATACAGGCAAATCCTAATGAAGTCTGTAACTTAGTTAATAGTATTATACCAATGGTAATTTTTTACTTTTAATAAATGTATCATGGTT	6	+	chr4:174917648-174917767
ADAM29	chr4_174918710_1	AAACTTTGTACTATTCCTTGTAGTACTTCTCTAAATTTAAAAAAAAGAAAAAGAAAAAAAAACACAGGGCAGTGATATAAATTTGTTCAGAATCTCAGGAGTATAAATTGAATAATGATC	7	+	chr4:174918710-174918829
ADAM32	chr8_39106393_1	GATCCAACCACCTCGGCCTCCCTAAGTGCTGGGATTACAGGCGTGAGCCACCTCACCTGGCCTGTTGCCTTGTTTTTGTTCATGCTATTAATTTCAGGTGTAGATTGCCCTGTTGAAATT	1	+	chr8:39106393-39106512
ADAM32	chr8_39108048_1	CTGAGGCGAGCTGATTGTTTGACCTCGGAGTTGGAGACCAGCTTGGGCAACACAGCAAGACCCCATCTCTACAAAAAAATTTAAAAAAATGTTCCGAGGTGGTGGTGCGCACCTGTGATC	1	+	chr8:39108048-39108167
ADAM33	chr20_3679862_1	GATCACAAGGAAGAGGCCAAGGCCGCCAGTGCAGAGGGGAAGGAAAGAGCGCGGCAGCCTTAGGGATTTTTAGATGGGCAGCAGATGCCTTTAGGGTGAGAGATGTACGAAGAGAGGACA	1	+	chr20:3679862-3679981
ADAM33	chr20_3683714_1	TTTGGTCGCTTAATACACCTTAGATATCAGTGCGTTTAGAGGGTCCTTGTTGTTCTTATGATTATTATTTAGAGACAGGGTCTCACTCTGTCACCCACGCTAGAGGACAGTGGCCTGATC	2	+	chr20:3683714-3683833
ADAM7	chr8_24441389_1	CATATCTGCAGCATGGCAGGCACTGTGCTGGCCATTAGCTGCTTTGTATGTTAAAGTGTTTAAAATTTGAAATTAATATCTCCACTTTACAGATAAGGAAAATGAGACTATTTACAGATC	5	+	chr8:24441389-24441508
ADAM7	chr8_24475246_1	GATCCCTAAAATAGCTTCAGAATATTCTCCACAGTGAATTTTAGGCAGTGAATTTTGGGTAATTTTTATCAATCAATCAATGGAAATCCTGTTGTGAAACACATTTGTCATCCAGCATTT	6	+	chr8:24475246-24475365
ADAM7	chr8_24439491_1	GATCTGTTGCCCAAATGGCTAGAAATATAAAATGTGAGGCATAGCATAGCAATAATTAAACCATAACTGAAGATGAGATGGCTTTGGAACAAGCATAATCGGAGGAAAAGAGGGTGTTTA	5	+	chr8:24439491-24439610
ADAM7	chr8_24477512_1	TTTGTCCATTGGGCAATATTTTAGCTGGTCTATGTGTCCCTTGGGCATACCCTCATCAGTGTGTGTGTGTGTGTGTGTGTGTGGTATTTACAGTGTTGGATTCTCTGAACTTCTGGGATC	1	+	chr8:24477512-24477631
ADAM8	chr10_133276307_1	GATCCAGGGTCAGCAGCCCCATGTCCTCCCCCAGGCAGGAGACGGGTCCCCTCAGCCCACACCCCTGCACTCCAGGCCTCAGCTTGTCTGCCCTCCCTTCCCTCCTCGGCTAAATAGTGG	1	+	chr10:133276307-133276426
ADAM8	chr10_133277307_1	AGGCCTCACCGGAGTGGGATAGGCATGGGCCCGCAGGCGTCCAAGTGGGGAGGGGGAGCCCTAGGTGGGGGTCCCAGCCCAGGTGATGGCAGGTGCAGGGGCCGTCCCTAGCCTAAGATC	3	+	chr10:133277307-133277426
ADAM9	chr8_38997146_1	GTGCGGCGCGGCCAGGTGGGTGTCCGCGCCCCGGGTCGGTTGGGACGGCTGCTTCCTAGGGACGGGGCGCTCGGAGTGAACCTGTGGTGCCTGGGAGTGGAGGGGCCCGGCCTGGGGATC	6	+	chr8:38997146-38997265
ADAM9	chr8_38996008_1	GATCTCAAAGCCTCTGTCACTGACACACAAGAGTTTTCTCTGCACGGGCTGTGAGAAACCTGGTTCATGATATTTGCCTCCGGAACGACCTCAGAGAGGCAGGGTCTGAAAAAATGCAGC	1	+	chr8:38996008-38996127
ADAMDEC1	chr8_24385063_1	AGGAACCCTTTTTGTCTTTGAGATTGATTATTGATATTATTGATAGATGAACCATTTTGATGACACACTATACACACCCTACAAATAATTTTCAAGTCACTGGTTATTTTACTAGTGATC	6	+	chr8:24385063-24385182
ADAMDEC1	chr8_24383701_1	GATCATTGGCAGTCAACTTTTTTCTCATAATAAACTTGTGATATTATAATCATGAAAATCTACCATATTTGTCAGAGAAACATTGTTATTGTATAAGGTAGAACTCAGAAAGTACACCTC	6	+	chr8:24383701-24383820
ADAMTS1	chr21_26844696_1	GATCCAGCTGCTGGTCAAAGGCGTGCAGGCGGAGGCGCGTGGTCCCGTGTCCCGGGGCGCGCTCCAGCTCCGGCACCACTAGCTCCTCGTCCTCCTCGGAGGGGCGCCCGAGTGCGTCCG	5	+	chr21:26844696-26844815
ADAMTS1	chr21_26845950_1	AGGAGCTCCTTAGCCGCCGCCTGCTCTCTCTTCGCCCCAGCTTTTCTAGGGAAAGCTTGGCCCTGCGCTTCCCCCAGAAAGCATGCCTGGGTGAGGGGCCAGGTGACACTTCCTACGATC	1	+	chr21:26845950-26846069
ADAMTS10	chr19_8591678_1	GATCCGCCTGCCTTGGCCTCCCAAAGTGTTGGGATTACAGGCGTGAGCCACGGTGCCCGGCCTCTGATAGCTGTTTTTAATGCTTCCTCCCCCCACCCCTCAAGGGGTTTGGGGGAACTC	1	+	chr19:8591678-8591797
ADAMTS10	chr19_8593772_1	CATCCTAAGCAACCTCCCAGCGTCTTTCCTCTAAGAAGTAGGTGGTCCTTCTGTAATTATCAAGTGTAATCCCCGCTTTGAACCCAATTCTTGTAAGCTTTCCAGATGTGGGACTGGATC	1	+	chr19:8593772-8593891
ADAMTS12	chr5_33891407_1	GATCAAAACAGTACAGCATTCAAAGAGGAGACAAAAGAGAAAAAGTTACCAGCTACCTCTTGGGTCTTTCAAAGACTGCAGTGTCATCCCTGTAAAAGAGTGAGGTACTCACCTTTCTAT	3	+	chr5:33891407-33891526
ADAMTS12	chr5_33892575_1	AAGTCACACAAAGGGAAATGGGCTGCGCTAATCTGCTAATGTGACCTCAGACAAGCCCCCTCAGCTGTGCAATGAGGTGACTGCTGCAAATGCCTGTGGGCCCCTCTGAGTCTGCAGATC	1	+	chr5:33892575-33892694
ADAMTS13	chr9_133421334_1	GATCTCGATATCTAAGCATGCCCCCTTCTCCAACAGCCTCCTTACCTTCCTGCATGAAAGCACACCCTTCCCTCCAGTCCCCCATTCCTTTATTCTGCTGTATTTTTCTCCATAACACTT	1	+	chr9:133421334-133421453
ADAMTS13	chr9_133456242_1	CTGCCAGTTATGGGCCCTGCCAGGAGCCAGCACGACGCTGCATGCCCCATTCCTGGCAGGAGCCCATGTGCATTCCCACCTGTAGTTTGCATCCCATCTCATGACTGGGGAGTGATGATC	1	+	chr9:133456242-133456361
ADAMTS13	chr9_133455202_1	GATCACTCCTGGCCTGTGGTTACCACTGTCCTTGTCACCTTCTGGCAGGGTCAGCTGTGACTCCTCCTCCCCTCTCTTGGCAGTGCTCTGTTTCCTGTGGGGATGGCATCCAGCGCCGGC	1	+	chr9:133455202-133455321
ADAMTS13	chr9_133423145_1	GAGCCCTGGTGCTCCCTTAAAAGGTACTTGTCCTGGTGTCTTCTCTCCCGGGGGGAGTTTCTCAGGACTTTCAAGGGGTATCTCACCACTGAGTCAGTGGTCTGGGATTTTTGGTGGATC	1	+	chr9:133423145-133423264
ADAMTS14	chr10_70673810_1	GAGAGCTGCGTGAGGATGGGCCTGCTGGCATGTGGCCTGGAGCATGGGGCCATGACCTCACAGTTAATTCAGCCCAAGTGGGCAGGTCACCCCCTGTATATCCTTTTATTTTTGAAGATC	1	+	chr10:70673810-70673929
ADAMTS14	chr10_70672057_1	GATCCAAGGGGTCGATGGTTAGTGAGGGCATCAAGACCATAGTGAAAGAAAGAGGGAGTCTCCCTCTACCGGGAGGTTCACTGTCCACCACACTCCCAAATGCAGCCGGACACCCCTTGG	1	+	chr10:70672057-70672176
ADAMTS15	chr11_130448300_1	GATCTGCCCTGAGATAAAAGACTAAGACCCAGAGAGTGAACGCTGTCCGCGGGGGCAGAAGCGAGTGAGGCGTCGGGACAGTGGGGCATAACCAAGAGCAAAACGCAAACTGAGACTTCA	1	+	chr11:130448300-130448419
ADAMTS15	chr11_130449005_1	TCGCCGGGCGAACCGCTGGAGGCTCTGAGCCAGAGCGGGAGGTAGTCGTTCCCATCCGACTGGACCCGGACATTAACGGCCGCCGCTACTACTGGCGGGGTCCCGAGGACTCCGGGGATC	2	+	chr11:130449005-130449124
ADAMTS16	chr5_5139691_1	GATCGCTCCGCAAACTCCAGAGCGAGGCACGCGCCTTTAAAGGCAGGTCCGCGGCTCTCCCACGTCCTGGCGCCCGGTTTTCCGCACCCAGTGTCCCCACAGCTGTGCCCGGGCACAGAG	2	+	chr5:5139691-5139810
ADAMTS16	chr5_5141019_1	AAGTTCATTTTATTTTATTCTAAAGAGCTTAGGAAGAATCTAAAGCTATTAATGTATGCATCAAAGCCGTCATAAAGAGCAAATTACTTTCTTTTCCGTCCCCTTCTACATCCTCGGATC	6	+	chr5:5141019-5141138
ADAMTS17	chr15_100340747_1	GATCTGCGCTCCCTAGAGCGGGCGGCGTATACCCCACGCAACCCCAGCTCCGCGCGGGTTCCACGGGCTGCAGAGGCGCTGGACTGGGATGCTGCCCCTCCCACCCCCTTTGCCTATAGA	2	+	chr15:100340747-100340866
ADAMTS17	chr15_100342534_1	GCAACACGCATGCTCACACCCTCTTACAGACTGAAAAACTGAGGAAGAGAGAGAGCTTAAGGAAAAACGCTGAAGTTACCCAGAGAGTTCCTGTTGGAGCAGAGGCTAGAATTTGTGATC	1	+	chr15:100342534-100342653
ADAMTS18	chr16_77435549_1	GACCTAGCTTCCCAGAGTCAGCAAATCTGAGGCAGCCGGGAGGACCAGAACAATGAGCTGTCACTGTCTGCAGCATGTAAAAACTCATGGCACGCGGGGGCCTCCCTCTTCTCCCGGATC	1	+	chr16:77435549-77435668
ADAMTS18	chr16_77433530_1	GATCCTGATATAAGAATGAGGGGTGGTTTTAGAAACTGCAGCCTCTCTGTTTGGACAAAAGGTGAATCCCTTCTCCATGACTCCATCCTGCCCCACTCCCCATTCCCCTGACAAGAAAAG	1	+	chr16:77433530-77433649
ADAMTS19	chr5_129459133_1	GATCTTTAGAATATAATGTTTAATGTTGATTCCCTTACTCTTACTCCTTTTAGGACTCGTGTGTGTGTGTGTGTGTGTGTGTGTGTGTGTGTGTGTGTAATGGGGTGGGGTAGGGGAAGG	2	+	chr5:129459133-129459252
ADAMTS19	chr5_129460823_1	GTCTTTGCATCGGTTTTCTTTTCAACAATGAAGTGCGGTCACCAAACTTTGATTCCCCCTCCCCCGCCCCTAATATAATCGTACTTTTACTCTGAAAATGCTGGGGTCTGTAATCTGATC	2	+	chr5:129460823-129460942
ADAMTS2	chr5_179344756_1	GATCTCCGGGGATTCCCTGCGGGGCGCCCCAACCAATCCTTAGGGCCCAAGGCTACGCGCTCGGCAGCCGGCTCCTCCGGAGCGTCCCCGGACGCGAGCCCCGGCGCCGCCTCGCCCTGG	6	+	chr5:179344756-179344875
ADAMTS2	chr5_179345905_1	AGGGGAGGGGGGACTGACTACTGGGTCCAAGGTCTGAGCCAGGCCGAATGCCCAAATAGAGGCCGCAAAGGCCAGAAGATGCTGTTAGGAGGGTACACCCAGGGCGCGACCCCAAAGATC	1	+	chr5:179345905-179346024
ADAMTS20	chr12_43551230_1	GATCACTACTTCGTAGGAGGTCAGTGTCCTCACCAGGGCTTCTGCAACAACAGCGACAGGACCAGTGAGCTCCCACGCGTTCCTCATTGTCCAACTCTAAACTTCTTCCACCAAACGTCC	1	+	chr12:43551230-43551349
ADAMTS20	chr12_43552659_1	TGCATGGGCCCCTGTGTGTGCTGGGAGTTGCCGGGAGTTGAGTGCCATAGGTGGGGCGAGGAAGCCGAGTTTGCACACGAGCACTTCTGACAATTGCCGAAATAAATTCAGAAAAGGATC	1	+	chr12:43552659-43552778
ADAMTS3	chr4_72569616_1	ATAGGAAGGGGGAGGGTCCGAGGGCTGGTCCTGGGCTGTAGGAAATTCACCTCCTCCAACCTCCACTGTTCTCCCAGCCAGAGAATTCTCCCCGAAGAGAAGCCCTGGAACCTCCAGATC	1	+	chr4:72569616-72569735
ADAMTS3	chr4_72568890_1	GATCTTCTGTGCTTTGCTTCAATGAAAATGAAATTTGAGCTCTGAGACTGGCCCCCTCTGCTCTGCAGTTTTTTCCACTTCACCTTCTCACCCCGTCCTCCCAACACAGAGTGTGCAGGA	1	+	chr4:72568890-72569009
ADAMTS4	chr1_161198445_1	GATCTCCTCCTCCCGGGGGAGGGGGCTGGCCAGCCGGGCTGAGGGCAGGAGAGAGGCCAGCAGTAGCAGAAGCAGCCACACCAGCCAGGAGAGCGGCACAATGGGGAGCAGGAGGCAGGG	4	+	chr1:161198445-161198564
ADAMTS5	chr21_26968399_1	CTAATGCACCAGTGAAAAATGAATGTGGTGTAATTTGTACATTTCCATCTTTTTCTACGTTTAACTTTGGCTACGCTGGGGATAGCAGGGCGGGTGCCTTAATGGGGCCCCAAGCTGATC	1	+	chr21:26968399-26968518
ADAMTS5	chr21_26966743_1	GATCGCTGTTTCAAGAAAAGTAAGGAAAGGTACCGCGCACCGGGCTGGCAACTGGTGCGCGCAGCCTCCCGCCCCCGCGCTGCGCTGGACAAGCCGGCTGTGGAGGTTCCAAGCTCCGGG	1	+	chr21:26966743-26966862
ADAMTS6	chr5_65481022_1	GATCAGTTAAAAGATTACAATAATCATAATCAAGTCCACTTCACAAAACATGTATTGTATATTCATAAAATAAACGTATTTTTTTTGCATCATAAAATAACTGCAAGTCCCAGAATTCTA	7	+	chr5:65481022-65481141
ADAMTS6	chr5_65482135_1	TCCTCCTCTAAACTCTCTTAGAAATTCTAGCCTGGTTTGCTATTAGTTGTTTCTTGGAAAAATGAAGGGGGAGGGAGAAGGATGAATGACTTTAGATGGACTAATGTCACTGTTAAGATC	4	+	chr5:65482135-65482254
ADAMTS7	chr15_78810033_1	GATCAAGAGTCAATGTCCCCATCCTTCCCGCCCAGACTACTTTCTCGTCACAATCCCTCCAGTGGGGAGGCAGGTCGACCCCATCCCAGCAAGCAACCCTAATCCAGTCCCCCGACTGAT	1	+	chr15:78810033-78810152
ADAMTS7	chr15_78813276_1	GGCTGAGGTGGGAGGGTCACTTGAGCCCCGAGTTTGGGACCAGCCTGGGCAACATAGTGAAACACCGTCTCTACAAAAAAATTAAAAATTAGCCCAGCATGGTGGCATATGCCTGTGATC	1	+	chr15:78813276-78813395
ADAMTS8	chr11_130428881_1	GACTGACCCTTTAGAAAGAGTCCCTGGGAGACCCCAACCGCTTTCTCCTCTGCGGCCAAGAGTCCAGGATGCATCTTCCGAAGAGGCTCGTGCACTGGTCTCAGCGACCCTGTTCGGATC	1	+	chr11:130428881-130429000
ADAMTS8	chr11_130428044_1	GATCTTGAACTCGGGCGCTAGGAAGCTGTCGTCGGGCGCCAGGCGCAGCACGAAGCCCTTGCCGAAGGCGGACAGGTGGAGCGCGAGCTCGCCCGCGCTGCCGGGCAACCGCGTGGGCAC	5	+	chr11:130428044-130428163
ADAMTS9	chr3_64688870_1	CCCAAAAAAGGTTAAGAACAAATTTTGGCAGCAAGAAGGGGCGGGGACTCTGGCGCCCCTCACTACCAGGGGGTTTAGAGATGGGAGGGGAAGGGGGGATGGAGTGTAAAGTTGTAGATC	1	+	chr3:64688870-64688989
ADAMTS9-AS1	chr3_64582085_1	GATCTCAGAGTTGTACCTGCCGTTTTGAGTGTGTTTGTGTGGCATGGGGGTTGGGGTTGGGAAATATATAGCATTTGCCATCTGCTAGAGGAGCAAAGATTTGCAGAGTGGAAAAGAGGA	1	+	chr3:64582085-64582204
ADAMTS9-AS1	chr3_64583184_1	CACATCTGCACACATTTACAATATCTGCCACCTCTTTTAACCCTCAACCCCGCCCCACAAAATGAGTGATGGTGCTTGTTGATTTGCAGATTCACAGTCTGGTGAGACAAGTTTGAGATC	1	+	chr3:64583184-64583303
ADAMTS9-AS2	chr3_64685127_1	GGGAGCCACGGCTCCGGGCGCTTTGCTGGGGGCTAAAGGGGTTTATCCCTTTCCTTGAATCCCAGCAGGCTAGAACTACCCCCTCCCAGTCTTCAGGCTTGCCACGCTCTCCACCCGATC	1	+	chr3:64685127-64685246
ADAMTS9-AS2	chr3_64684218_1	GATCGAGGAGAAAGACTGGAGAAGAAGCCCAGTGTAATATTTCTTAGACATCAGTCCTAAGGAGAGAGGGGGAGAAAAGTGAAGCGGGATAGATTTAGGGTAGAGATGTTCAGGAGAGGC	1	+	chr3:64684218-64684337
ADAMTSL1	chr9_18473393_1	GATCTAAGTTTCTAATTGTGCCTTTACAATTAGCAAATCTTAAATGCCTTCAATTGTCACTTTACAGAGAAGCAACTTGCTTTGTTTTTTTCCCCCCAAATTAAGTCCTTAATAACACAA	6	+	chr9:18473393-18473512
ADAMTSL1	chr9_18827768_1	CTAATACAGTGTAGCAGTGAACACGGTGTTCGAAGAGCAAAACATCTTCCCCATTTTCATCAAACTTAATGGGGAAAAAAATCACTGTCAAGACTCTTAGGTTTAAGGCTTTTCTTGATC	5	+	chr9:18827768-18827887
ADAMTSL1	chr9_18825332_1	GATCTCCCCATCCCATCTCTCTCACAGAAAATAAACTTGGATTGTGGAAAGAGTTGAGCACTTTCCTTTTGTCCTTTTCCTGTGGTTCTACTGATACTACCATTTCATGTTCTCTTGCTC	3	+	chr9:18825332-18825451
ADAMTSL1	chr9_18474758_1	AAAGAGGGGAATGAGAGCCTCTTTGCAGCCAACCCAGATTATGGCTCTTAATTACTGCAAGTCATTTATGGATAGAAGTTAATGCTAGGATTTATGAATTGAGGATTATGGCCTTTGATC	4	+	chr9:18474758-18474877
ADAMTSL2	chr9_133530993_1	GATCCAAGGTCCTGGGTTTCCTGCTTCACCTGGCTGTGACACCAGTGGCTGCCCGCCCCTGGTCACTGTGGGTGGCATGGAAGAAAGAGCTCACTGGCTTGGTGATGTCCTCCTGCCCCC	1	+	chr9:133530993-133531112
ADAMTSL2	chr9_133535063_1	CAGAGCACGGGGCAGGGTGGCCTCCCAGCACCTAGCCTTGTGCGCCCGGAGCTCTGTGTGCACGGCAGACCTCTCTGCTGCCGCCAGCCGCTGCTTTTGGACCCCAGGGAGGGATGGATC	2	+	chr9:133535063-133535182
ADAMTSL2	chr9_133532525_1	TCTCCAGCACCAGGGCCATACGGCTGCAACACCCCTACAAGTGCCGGTAGGTGTGGGCTGAGACCATCCTACATGGGGAAGGCCCTGAGAGGCCGGGAATTTGCAGGCCGAAGAGGGATC	1	+	chr9:133532525-133532644
ADAMTSL3	chr15_83653345_1	GATCCTCGTGGTCCCTGGCTGCCAAAGGTCCCAGGCCTCTGGGCAGTGAGCGCTCCACAGTCCCTTGTGTGGCGTCTATGCTGCGCGGAGGAGGCGCAGGCCAGGAGAGGGCCATTGGTC	2	+	chr15:83653345-83653464
ADAMTSL3	chr15_83654563_1	GGTTGGAGTTTTTCAGGATTGGGAGTTACTAAGCAGAAACCTCGCGGGTCCGAAGGTCCGGCCGGTTGACCACTGGGTAGCGAGCGCCCAGAACGCCGGGGGTTGAGGCGACGCGCGATC	1	+	chr15:83654563-83654682
ADAMTSL4	chr1_150551722_1	GATCCCATCTCCACCAAAAAATACCAAAATTAGCTGGGTGTGGTGGTGCACGCATGTAGTCCCACCTACTCAGGAGGCTGAGGAAGGAGAGCCTGTGAGTTTGAGGCTGCAATGAGCTTT	1	+	chr1:150551722-150551841
ADAMTSL4	chr1_150552476_1	GAGGGCAGTGTTGCAACACCCCCTCTGGCTCCAGTCTGACGTCCCTCCCCTGGCCTTTGGTTTGCAGGCCCTGGCTGTATCTGCTGCTGCTTCTGTCCCTCCCTCAGCTCTGCTTGGATC	1	+	chr1:150552476-150552595
ADAMTSL5	chr19_1513714_1	GGGCTGCCAGCGGGGCTTCAGAGCCAGACCCGGGTCCAGGCGGTCCCTCTCCCTCACAGCCGCGGCCACACCCTCTCCGGCCTCAGTTTCCCCATCCCAGCAGTGGGCCCGGCAGGGATC	5	+	chr19:1513714-1513833
ADAMTSL5	chr19_1511756_1	GATCAGGAGTTGGGTCCCTAGAAGAGGCCCTCAGCTGCACCCCGGCCCCAGGGCTCCCTCAGCTCCCAGACAGCAGGGAGTCCCCCGGATTGGGGATGGGACAGGGAGGGGGTGACCTGG	2	+	chr19:1511756-1511875
ADAP1	chr7_954254_1	GATCCGGCCCGGTGTTCAGCGCCGCCACCCCCGCGGCGTCCGCGCTCCCCCGCCCGGTCCCCGGGGCCCACCCAGGACCCGCCCGGCACCCCGCGCCCACCCCGGACCCACCCGGCCCCG	10	+	chr7:954254-954373
ADAP2	chr17_30922646_1	TCCGCGCCGAGCCCCGCGGTGCGCCCCCCGCGCCCTCCTCTCGGTTCCTTCTGAGTCCCTTCACTTCCACGTCGCGCAGCCTCAGACTCTCTCCCCGGGCCCTGAACTGCCTCCAGGATC	4	+	chr17:30922646-30922765
ADAP2	chr17_30921605_1	GATCTTACATTAACAGAACGCTTTAACAGAAGTTAGATTCTGGTTAATTTTCCAAGAAGCGCTGAGATGCAGACATATGCCCTTGTTCCTCTTTCATAGACGCGGAAACTGAGACCCACA	3	+	chr17:30921605-30921724
ADAR	chr1_154608464_1	GATTACAGGCGAGCGCCATCACTCCTGGCTTTTTTTTTTTTTTTTTTTTTGTATTTTTAGTAAGAACAGGGTTTCACCACGTTAGCCAGGGTGGTCTCGAACTCCCGGCTTCAAGAGATC	2	+	chr1:154608464-154608583
ADAR	chr1_154626881_1	GATCTTTAAAAGGATGGGAACAAGGCTTCTCTGGTGGAGAAAGAAGTTGGCATCACAACTGCTGACAGTTTGACGCCCCTGCCTTCTCTGCCCCCAATGACCCGCTCTAGCAATCCTGCC	1	+	chr1:154626881-154627000
ADAR	chr1_154629076_1	TTTAGGGCTGAGCAAGAAAAAATATATGACCAGGAGGTGACAGTAGCACACTCAAGCTTTATTTGTGTGAGCTTTGACAGGTTTGTATTTAGGGGAAGTCCTTGGCAGCATGAGAAGATC	3	+	chr1:154629076-154629195
ADAR	chr1_154607143_1	GATCCACTTTCCATCCCTATAACTGTGGTTTTTTTTTTCCAGAATGTCATATAAATGGACTCATACAGTATGCAGCCTTTTGAGTCTGGCTTCTCGTGCTTAGCATAACGCACTTGCGAG	3	+	chr1:154607143-154607262
ADARB1	chr21_45075052_1	CGCCGAGTCCGCGTGGGATGCGCCGCGCTGCGCCGCGGGGAGGGCAGGTGCGCCGGGACGAGGCTGCGCCCTGGGGACCGAGACTGCGTTTTGGGGAGGGGACGGTGTGCCCTGGAGATC	6	+	chr21:45075052-45075171
ADARB1	chr21_45169906_1	GATCCCTCCAGCCAGGAGGCTCCTGGGAGCACCCACAGCCTACTGAGGGCATCTGCCCTGACTGCAGGGGTCTTGCCCTCTGTGCCTACATCTCACCTCCCATTCTAGACCTTAACCCAA	1	+	chr21:45169906-45170025
ADARB1	chr21_45074194_1	GATCGCGTGAGCTCGGAGGTCCACCGCGCTCCAGTCTGGGCGACAGTGAGACCCCGTCCCCAAAACGAAGGCGGGCAGAGTCTCCTCAGCCGCGCTCGGGCGGGCGGCGCCGCGACGCCA	5	+	chr21:45074194-45074313
ADARB1	chr21_45172029_1	AACGTCTGAGATTGATTTAAATACCCAGGCCTTTGCAATAATAGGACAGAAATATTTCCCTTCAAAATGCAGGTTCTCGCTGCATTTTGAAGGAAGGGGATTCACACGTGTCTGTTGATC	3	+	chr21:45172029-45172148
ADARB2	chr10_1736893_1	GATCTGAACTCCCGAGCGCCCTGCACGGAGCAGCCATCCCGCCAGCACCCCAAAGTGAAGCTGCTCACAACGGACAAGCCCGGAGACCCCATGAGAGGCCGGGGTGGAGAAGCCGGGGGT	2	+	chr10:1736893-1737012
ADARB2	chr10_1198705_1	GATCTGAATTTCTCTAATTGCGTTTTCTAAAATTCACTGTGTTCACACTTAGGATTGGACATTCCTGTTTTTATTTATGTTGACATGTTCCCAGATGGACACATGATTGAAAATCAGCAC	5	+	chr10:1198705-1198824
ADARB2	chr10_1201491_1	CTGGATGTGCGAGCTTCTACCAGAGGGGTGAGGTCGGGCGCTCTGAAGGGTAGGATGAGATGGAGGCCACAGAGCGCCTGTCACCGAGGACCTTCATTCCACAGAGTGTCTGCCTGGATC	1	+	chr10:1201491-1201610
ADARB2	chr10_1738000_1	GGCATTTATTCCTCAGAGCCTGCATGCTTGTCTGTTTGCCTCTTCTTTCCCCTCTTCATATTCCTTGGCCGTTTCCAATGCAAAAGATAAATCTTGCATAAAGACAGAGGTTTTGGGATC	2	+	chr10:1738000-1738119
ADARB2-AS1	chr10_1527214_1	ATTCCTTGTGGAGAACTGCTTCTTGTACTTATCGCATCCTCATTTACGATATGACTCTGCTAGTATTTTAAATACATGTCTAGCGTTCCTTATAGAGACATTCTCATCCCCACATAGATC	5	+	chr10:1527214-1527333
ADARB2-AS1	chr10_1525366_1	GATCTGAAATCTAAAATCTGAAAACATTTATTTCACTTTATGATTCTTTTTATTCCACATTCTTCTCTAATTTTTTCCTTGACTGAAACATTGGTATCTCTGTTTCTCATGGTCTCTCTT	6	+	chr10:1525366-1525485
ADAT1	chr16_75624425_1	CACCGCACCTGGCTGCCGAGTCTCAATATTTTAAAAAATACTTATGTTCTGTTCTGTTTTTAATGCGAAGTTTAAGAAATCTGGTGTGTGTTACACTTAGAATACATCCCAATTTGGATC	5	+	chr16:75624425-75624544
ADAT1	chr16_75622678_1	GATCTTGAAAACTTGAAGAACTTCTTAGCTGAAAATAACAGCTCAGCTAAACAGGCATTTATTTGCCCACAAGACCGCATCTCTGAACAGTTTCAACAAGCTAAAAAAACTGACGTCCTT	5	+	chr16:75622678-75622797
ADAT2	chr6_143441644_1	GATCCAAACTTCCCACCAGGCCCTGCTACTAATACCAGGGATTCAATTTCAACATGAAATTTGGAGGCGACAAATATCCAAACTATATGAGAAGGCAAAAGACAGACATTTCACCAAAGA	3	+	chr6:143441644-143441763
ADAT2	chr6_143451083_1	AGAAATGCATCTTCCTGGGCACGGTCCTTGGAGGTGGGTGACAACGTGCTTGAAAGGGGGCATTGGGAGAAGGGGGTGGGAGAGGTGACTTCTTCTAAAATAAGGACAGGCCGGGCGATC	1	+	chr6:143451083-143451202
ADAT2	chr6_143449840_1	GATCTCGGAAGCTAAGCAGGGTCAGGCCTGGTTAGTACTTGGATGGGACAATAGGGCTAAGGTGAGTAGATTTAATGCTCCAGGATAACGACCTTTACCGACAGGTCATTGTGTGGCACG	1	+	chr6:143449840-143449959
ADAT2	chr6_143442930_1	CAGCTATACTTTCCCCAACAAACCTCTTAAGAGAGGTAATGTTTTGTCTGCATCTCGAGTATTCTGGTTCTGAGAGCTTGAACATAAGAGCTTACAATTTATTGAAAGCTTACTTTGATC	5	+	chr6:143442930-143443049
ADAT3	chr19_1905939_1	GTTTTTCAGGTTTTTGTATCACAGGCCCCCAGTTATCTCCCACACACTACCCCGAGGACCGAGGTTCCCCGCTGTCTTGCAGAGAAGGCCTCCTTGTAGGGTGGCCAGAAACAGAGGATC	1	+	chr19:1905939-1906058
ADAT3	chr19_1904218_1	GATCGTGCTGCTGCACTCCAGCCTCGGTGACAAGAGCGAGACTGTCTCGAAAAAAAAGAAAAAAGAAAGAACGTTTTAGAGCTAATCTGGAGACAGGCCAAGCACGGAGACCCACCTGCA	1	+	chr19:1904218-1904337
ADCK1	chr14_77800579_1	GCGTGGTCTGGGCAAGAGCAGGGGGCGATGCCCATATCCTGGCCCTCCACCCGGTCTTGCGAACGTGCCCCAGACCGCTGCTTATCTCCAGCATCTTGCAGGGCCCTGGGCTTCCAGATC	1	+	chr14:77800579-77800698
ADCK1	chr14_77799223_1	GATCTGCTAGCCTTGGCCTGCTGGGATTACAGGCGTGAGCCACCGCCCCGCCAGCATACATCAATTGTCAGTAAATTTCTTCTTCGCCTACTAGTTCCAATATCTTATTTAAAATCTATG	1	+	chr14:77799223-77799342
ADCK2	chr7_140672439_1	GATCTTATTAGCAGTTTAGGGAGGGTCAGAATACTGTAGCCTTGCTGCCTGACTCCTAAATCATACTTTCTAATCTTTTGGTTAATTTGTTAGTCCTACAAAGACAGTCTATTCCCCAGG	4	+	chr7:140672439-140672558
ADCK2	chr7_140673683_1	CCCTCACCTACCTGGCTCCCAGCGTCTCCACCCTCTGGCTCCACCTGCTTCTGAAAGCCACCGAGACCTCAGGCCCAACCTACATCAAACTGGGCCAGTGGGCCAGCACCCGGCGCGATC	1	+	chr7:140673683-140673802
ADCK5	chr8_144374319_1	CCTCGGCCCCGCAAGTAGCTGACACCGCAGGCGTGACCGCTCCCGGCCGACTCTGTTTAGCAGAGTCGGGGTCTCGCCGTGTTGCTCAGGCTGGTCTCGAATTCCTGGGCTCTAGCGATC	1	+	chr8:144374319-144374438
ADCK5	chr8_144373233_1	GATCCCTGGCATGTTCGGGGACGGTGAGGTCAGTCCAGCAGCGGTGAGGTCAGTCTAGTAGCAGTGAGGTCAGTCTAGTAGCGGTGAGGTCAGTCTAGTAGCGGTGAGGTCGTCAGTCCA	1	+	chr8:144373233-144373352
ADCY1	chr7_45573389_1	GATCCTCACTGTAAGGGGGATGCAGGCAGCCCAGGGGCCGTCTGAGCACCAAATGACATCATGTACTTGAAGCACCAGCACAAAGTTGTCTCCCTCATAGTGAATGAATGTAAGCAGTGG	1	+	chr7:45573389-45573508
ADCY1	chr7_45576183_1	ACTGGGGAGAGGTAAGGGGTCGGAGGGGAAGCTGAATCCAGAGAGATTAGGGAAGAATAACTGGGGGGCGGTGGTAAGGAGTCCCACAGCCCGGCCCCGGGGGACCAGCACCCAAGGATC	1	+	chr7:45576183-45576302
ADCY10	chr1_167912706_1	GATCCTTAAAATCACTCCACATGTGTCTGTGTCGTTTTATCTAAACCGGGATGAGGACTAAGAACCTTGGTGTTCCTCCACTCATCGGAGCCGTATCAATTCTACATAGGTTGCCTCATT	2	+	chr1:167912706-167912825
ADCY10	chr1_167915100_1	GAAAGGAACCTTAGCTTTGAGGTCCATCCTCATTAACATTCAACCTTTCGCTATGATTTTATAAGTTAAAAAAGAAAATATTTACTATGAGGAAACAGCAGCACTGACATACCTTGGATC	5	+	chr1:167915100-167915219
ADCY2	chr5_7397242_1	TGCAGCTCAACAGCTGATGTCAGTTTTGCCAGTTTATATTTTTCAAGCAGAAATCCTTGGCTCGCTCCCTTGAAAAGTGAGGGGAAGTCTGTAGATGGCGATAACTTCCTGTTACTGATC	2	+	chr5:7397242-7397361
ADCY2	chr5_7394486_1	GATCCGTGCCCGGCCTGGCCCTGTGCTCAGGGTAACGCAGCTACCTAGCTTACATGCCCTCTGCCAGCGAGGAGGACAGGACAGCCAGGGAGGCGGGGCATGGGGCCATTCGAGAAGGTT	1	+	chr5:7394486-7394605
ADCY3	chr2_24919268_1	GATCTCTGCTGCAAGAGCCTCCCAACCCAGGGCCTTCCCTGCCACCCCCGGCTCACACCACCGCCCACCGCAGGCACACTTAGTCCTGTCCACGCCAGACACTCAATTTCCTGTCCCTGG	1	+	chr2:24919268-24919387
ADCY3	chr2_24920293_1	TCGCCCCAGTCTCCGCCCTCTCGGCGGCGCGTTCCGGAGTGGGGCGGCGAGGGAGGCGCCGGGCGGCGGTCCCAGGACCCGCGCGGGCGAGAGGTGGAGGGGCCCGGGCGGCCCCCGATC	9	+	chr2:24920293-24920412
ADCY4	chr14_24335287_1	TGGGGTGGACCCAATGGGATGTGTCCAAATGGAGGTGAACGTTTGGTAGTGGGGAGACCGAGGGCGGGGGGCTGAAGCCTGGCGAGAATGTAGGGAAGAATGTGGGTCCTGGTGGGGATC	1	+	chr14:24335287-24335406
ADCY4	chr14_24334653_1	GATCTCCCCAGCCCCGAGCCCCGGGGCTGGCTAGGGCCGGGCGCCGGGTTACCTCCTTCGGCCCGGCGGGCCCCACCTGAGCTTTTCTCACCCGCTCAAAGCCGCTACCACCCCGCGCCC	6	+	chr14:24334653-24334772
ADCY5	chr3_123448305_1	GATCGTCGTCGTCGTCGCTGCGCCAGCGGCTGGCCAGGCGCTGCTGCTGCTGCGGGGTCACCGCCCCCCCGGGTTTCTTGGTGGAGCCGCGGGCAGAGCCCCCGGGGGCATGGGGGTAGC	6	+	chr3:123448305-123448424
ADCY5	chr3_123418721_1	GATCAAATTTCAACGTGAGTTTCGGTGGAAACAAACTCAAACCATAGCAATCGCCCTCACCAAATTCAGGTGGGCGTTATCAAATCCACTGAAGGCTTGAATAGAGCAAAAAGGTAGAGG	2	+	chr3:123418721-123418840
ADCY5	chr3_123419409_1	CTTCCTACTCCCACCTCAGGCCCCATACCCACGTTGCCAGACTTGCATCAGCCTCCTCAATCCTGTAAATGCTCCCTGTCCAACCGACCGTGCACTCCTGCCTGCAGACCTCAGTGGATC	1	+	chr3:123419409-123419528
ADCY5	chr3_123415819_1	GATCAAATTCAGGTACAGATTGTTTTCAGAAATACATGCTAGGTGTATAGGGGTAAATGGACATGATGGCTGGAATTTGCTTTAATATACTTCAGCAAGAAGAAAAAAAGAAAAAAGAGT	6	+	chr3:123415819-123415938
ADCY5	chr3_123416894_1	GTAGGCTCCAGAGATATCTCTCGCTTTGTGAGAACACAGAGAAAAGACCCAGCGAAAGGCAGCCATCTGCAACCCAAAGGGAGAATCCTCATCCGACCCCAATCCTCTGGCACCTTGATC	1	+	chr3:123416894-123417013
ADCY5	chr3_123449474_1	TGCGGGCCCACCGCGGCCGGCGCGGAACGACTAGGCGGAGGACGGAATCCGGCGCAGCGCTGCCGCGGTTCTGCCCCGACGCAGGCAGGCTTCTCCCGGGGAGTAAGGCATCCAGAGATC	5	+	chr3:123449474-123449593
ADCY6	chr12_48783085_1	GATCGCCCACTCCTGGGCACCGCGTCGGGCGCCACCTCAGCCGTCCCGCCCGCTGTCGTTGTCACCTCGGTATCCTCGAAGCCCAGGGCCACTGCCCGCAGCCCCAGCTCCTTGCCCTTG	5	+	chr12:48783085-48783204
ADCY6	chr12_48784508_1	CAATGAGTGAAGCAGCTTATGGTTCAGAACTGGGAGGAAAAGAGTTCATACCCTGTGCATGGGGCAGGCACCACCCAGCAGCTGTAGACTGTTGCCACTGGGTCCCAGTGGGTCCCGATC	1	+	chr12:48784508-48784627
ADCY6	chr12_48788720_1	GATCCCACTGCCTCCATGACTTCCCTTTGCCAACCCCAACTCCCTCGGGCAACACTGCCGAGACGACCCGTCCAAGGCTTCGGCGCCCCCACCCACAAACTCTTGTCGAGAGCCGCTCGG	1	+	chr12:48788720-48788839
ADCY6-DT	chr12_48790157_1	GGGAAGAAGGCAGCCTGCCTGGCTTCCTTTTGAGGCCCCCTCTCCATTCCCTCAGTCAGACCTCTAGCTCCTCCTTCCAATTCAGCCCTTCCCCAAGCAGCCTATTCCCCACCCAAGATC	1	+	chr12:48790157-48790276
ADCY8	chr8_131040530_1	GATCGCGGCGGACCTCGGCGTCCTTGCGTGCTGCTCTCCCGCCAGCCGGCGCAGCTTGGGTACGCAGCGGCAGTGGCTATTTGTCCTCAGGAGCCGCAGCGCTGTGAGCCACGCAGCCCC	4	+	chr8:131040530-131040649
ADCY8	chr8_131041177_1	AGCCTGAGCTATAAGACGAGGTCAACGCTTTCAGCTGTGCTTTCGAAGGGTCGCAGCACACAGTTCTCATCCCCTTTATTTCGTTCTTTGGAGTCCATTTGGCTCGGAGCTAGGAGGATC	1	+	chr8:131041177-131041296
ADCY9	chr16_4115347_1	GATCTTGACGCGCACGCTGTTGCTGTCCCCGCTGGAGTCGCAGCTCACCTCGGTGCTGTGGTGATGCAGCAGCTGCTGGTGGGGTGGGGAAGCCATGTTGTCGAGTCCCGGGGCCTGCCC	2	+	chr16:4115347-4115466
ADCY9	chr16_4117074_1	TTTCCTTTTACACAAATGAGACTTTCAAAGGAGTCCGCGTCCCATAATGGCAGTTGTGCATTGGCCTCCATAAACATTGCCACGTGTAAATAAAATCCTATTCTCTCTAGCATGCAGATC	3	+	chr16:4117074-4117193
ADCYAP1	chr18_904336_1	GATCATTACGTGACTGAGAAAAAAAAAAAGGAAGTCATTTCATGAATAAAAATCGGAGCGCAACAGTGCAACAAAATATTCTGTACTTAAAGGCAACAGGCAGGCAGATGTTGACAAAGA	5	+	chr18:904336-904455
ADCYAP1	chr18_905375_1	ATCCTGCGCAGAATGACCATGTGTAGCGGAGCGAGGCTGGCCCTGCTGGTCTATGGGATAATCATGCACAGCAGCGTCTACAGCTCACCTGCCGCCGCCGGACTCCGGTTCCCCGGGATC	1	+	chr18:905375-905494
ADCYAP1R1	chr7_31064376_1	GCTTTTCAGCCTACTGAGCCATATGACTTTGAGCAAGTGACTTAACATCTCTGTACTTAAGTTTCCACATCAGTAAAATGGAAAATGATAAAAATAGTACTTCATAGTACTCTCCAGATC	5	+	chr7:31064376-31064495
ADCYAP1R1	chr7_31052646_1	CCCGGCCCCACGGACAGGCCCCGCAGTGAGCAGGTAAGGGTCGCCCCGCCGCGGCTGCCCCTCCACGCCTCGGCCGTCTTCTCCCCCTCCAGAACCTTCGCCCAGCCGGGACCTCGGATC	6	+	chr7:31052646-31052765
ADCYAP1R1	chr7_31062702_1	GATCATGCCATGCCCTCATGCACAGAGGGTGCAGATGGGACCACATGCTGCCACTCACATTCCATAAGTGCTAATAACTTCATCATGTGCCCACACCTCCAAGCAAGAGATACCAGGAAA	1	+	chr7:31062702-31062821
ADCYAP1R1	chr7_31050703_1	GATCTTCACAACACCAGAGTTGGAGGCAGATGAAGAAAGCGGCTCTCAGCTCTCAGGGGTTAGGGCAACAAGCTAAGAAGGGGTTAGCCAGGATTAAAGGGAGGTCCTGTCTGTGTCTGA	1	+	chr7:31050703-31050822
ADD1	chr4_2876089_1	GTCCATGATTCTGCAAAGCCCTGTGAGAAGAGAAGTCTTTTCTCTGACCAGATGTCATCTTTCCTTTTCTAATACTTCAGGTCTTATGCCCTGTTGTATGAGTGGCATAGTTCATTGATC	3	+	chr4:2876089-2876208
ADD1	chr4_2842969_1	GATCTTGTCAGAAAAATCGTCTTGGAAAAGCCAACGTCCAACAGAAATGGTTAGAACAGGGGTCGCTGGCTTCCATCCAGACAGTATCCCTGACCCTTGTTGGGGCAATGTCACAGAGGC	1	+	chr4:2842969-2843088
ADD1	chr4_2844759_1	TATGTTTAGAAAGACAAAAAGCAATTGTCATATCTCCAAAGACCAAAGACATAGCTGATAGCTGTATGCATTACTGGTAAGTTAAAGAAAGATTTTTTGTGTGAAAAATTGACTGAGATC	6	+	chr4:2844759-2844878
ADD1	chr4_2875537_1	GATCTTGTCTGTGTGGAACAAATCATGTCTGTAAAGAATCACGTGGTCAAAAGTTTAATATTTAGTTCTTTTTGGATTTGTCAGAGGACTTAATTGCTTTGTTAGATTGTTGTCTTGTTC	6	+	chr4:2875537-2875656
ADD2	chr2_70767417_1	GATCGCGAGGCCCCGGGGGACGCGCCCAGCCCCGCCAAGCCCGCCTCGCACCGCTACCCCGGAGGGCGGCGGCCGAGCGGGAAGGAAAGAGAGGGGAGGGGAGGGAGGGGAGGGGAGGAG	7	+	chr2:70767417-70767536
ADD2	chr2_70769062_1	TTCACCCCCATAATCTCCACCAGTCCCCAAAACTCCCCTCAATCAACATCCTCTCCAAGGGCTTTTGAAAATGTGCTTGTGAAAATGTACAGCTTCCAGAAAAGCCTCTGGCCACTGATC	1	+	chr2:70769062-70769181
ADD3	chr10_110009818_1	AATGTTAAACATAATTTGAAGGAGTTCTTGAGATAGTTGGTTATGAGACATTCAATGTATTGCTACATTTTACATATATGATATCAGGAAATGTTTGGTGAACATTTGACATAGTTGATC	6	+	chr10:110009818-110009937
ADD3-AS1	chr10_110006985_1	AAGTCGTGGGTGGCAGAGAAAAGTGTGCACCGCTGGGAGGTCTATTTCAAGAATAGGTTGGGATGAGAAACATGTCTGGGCGAGGGGGGTGGGAGGCCCGGTGTCACCTGTGGATGGATC	1	+	chr10:110006985-110007104
ADD3-AS1	chr10_110005298_1	GATCTACCTGCCTCAGCCTCCCAAAGTGCTGGGATTACAGGCGTGAGCCACCACGCCCGGCAATATTGTGATTTTTTATATCACATGAGCACACATTGAAACCTGTCAACAATATATTTT	1	+	chr10:110005298-110005417
ADGRA1	chr10_133101940_1	GATCTGATAAATCATCATAATGGTGCGACGTTAGCTTTATGCGGCGAATCTCTGTATTCCTTAAACATTTATGTCCTTTCCAATTATAGCAGTATTTTACCTGTCATTTCAAAATGTCAG	5	+	chr10:133101940-133102059
ADGRA1	chr10_133102835_1	CTGCTCAGGTACTGAGTGCACATGGGCGCGAGGCCCCGCCACCTGGGCCCTGGACGCTGCATGCACCTTCTGGGTCTTGGCAAACCTTCTCACCAGGCCACCAGGGGCCTGAGGATGATC	1	+	chr10:133102835-133102954
ADGRA2	chr8_37796467_1	GATCATCGTGTCAGGGGCCAAAGGAAACCTCGGAGCCTTCCACCAAGTTCAACCCAAAACAGGGCGCCCCAGACGTCTCTGTCCAAGCCCGCGGGTCCAGGAGGGCCCCAGCAGCCTGGA	1	+	chr8:37796467-37796586
ADGRA2	chr8_37797791_1	CACAGGTGAAGTGGAGAGCACGCCTGCAGGGCACCCACGCCCCGGATTTCCAGCCTGGACTAGGGTTGCGGACTTTGGGGACCTGAGAAGGGTGAGAGCGGGGAATGCTCAGGAAAGATC	1	+	chr8:37797791-37797910
ADGRA3	chr4_22516931_1	ATATTCTGTGCTCCTGCCTTGAGAAATTACCTTCATAACAACCTGGAAGGTTTGTAAGCAGGATTCTCAGACACCTTGGAGTTTCTCCCTGAAACATGGCAGGTGGGAAAGAGTCAGATC	1	+	chr4:22516931-22517050
ADGRA3	chr4_22514959_1	GATCTGAAATGTTTCCAGCCCTTAATAACAACTCTATCTTAAAAGGTGCTCTTTAACTGTAATAAAACTAAGATAGCAAAAGGCAAAGGAAGCGTCTTGGGGTTTGGGCTCGCACACAGT	4	+	chr4:22514959-22515078
ADGRA3	chr4_22441250_1	GATCCTGAACTACACTTGCAGGTAGAGAGCAGAAACCAAGACTTTAGCTTCTGCCTACCAGAGGGGACAGAGCTAGGAGTTAGTTCAGCCAAGCTAACTGCCTGACCAAACAAAAGTTAG	1	+	chr4:22441250-22441369
ADGRA3	chr4_22444117_1	ATTTTCAATAGCTGCATTCACTGAATGGATATGTCACAAGTAATTAAACCAATCCCCTATTTTTGAGAATTTAGGATATGCTTATACACAGAGTCTGAAGATTTACATACAAAGCTGATC	6	+	chr4:22444117-22444236
ADGRB2	chr1_31763536_1	GATCCAGGCCGAGATAGGGAAAGACTCGAGACAGCAAGCACGGTCTGTGTCAGAATTCTGGAGGGGGAGACTTTAGCATAGATGGGTAAGAGGGTCGGTCCAGGCTGGGGGAGGGGGGGG	1	+	chr1:31763536-31763655
ADGRB2	chr1_31756023_1	GATCATTGCTGCTCCCCGAGTGCAAATCGGCCTCAGCAGGTGGGGCTGGGCCCCCGGGCACCAGGGCATTGGACAGGGTGTGGGCAGCAGGAGGGCCTGGAGATGTGGTGGTGGTGGAGC	2	+	chr1:31756023-31756142
ADGRB2	chr1_31764368_1	CGCGGGCCGGGCCCGGGAGGGGGCGCGCGCCGGGCCGGGCGCGAGGAGCCGCGGGAGAAGGGGCGGGGGCGACGCGCGCCGCCTCCTGTTAAAGGGGGAACAGCGCCAGCCGAGCCGATC	9	+	chr1:31764368-31764487
ADGRB2	chr1_31758145_1	CCTCCCTCCTGCATGCCACAGGATAGCTCACAGCACTGCATGGGCCCCCTAGAGCCCAGCTGGTCCTCATCAGAGGAGAAAAGATGGGGCTAGGAAAAGGGAGACAACCCGCTCCAGATC	1	+	chr1:31758145-31758264
ADGRB3	chr6_69232664_1	AAGGCAATGAGAGTCGGAACCAGCTGATGCCGCTGCTGCTGCTTCCCGTTTCCAGGGTGAAATTTTCACAGCAGCTATTCTAAAAGGAGGAAAAATCCCTAACCAGCAGCAGAGAAGATC	1	+	chr6:69232664-69232783
ADGRB3	chr6_68636016_1	CAGGGGTCACCTTTTCTCTGCCGGGGGTCGCCACCGTGGAGCTTTGGGCTTAATGTTTGAGAAGGGAGGAAAATGAAAGGAAAGGCTGTTGCTGGCGGATGGGGAGGCTGTGAGCAGATC	1	+	chr6:68636016-68636135
ADGRB3	chr6_69231519_1	GATCAGCTGAGATAAATGCTTTTCATTTGGCCTTAACTGTTTGTCACAGGAAGATAAGAGACAGAGAGCTAATGAAGTAAATTGATGTGCTGCTACAGTTAGGGAGAATTGGAGTTTAAT	5	+	chr6:69231519-69231638
ADGRB3	chr6_68634744_1	GATCAAGTCCAGCATTCACTTCCCACCCTTCAGAGTCGCCTTCCCATCCTCCGCACCCCCCTGCCTCGCCTCCCAGTGAGTTTCTCTTACAGTTGGTCGCCGCCAGCCCCAGCGGTGGGA	1	+	chr6:68634744-68634863
ADGRD1	chr12_130954137_1	GGCGCAGGTCGCGGTCACAGTGGTGACCTGGGATTGCTTTCCCAGGACTGCGAGTCGGGTTTGGGTTTCTCCTCCCTGCATTCCACAGCTGCTCTGGTCATCGCAACGTGTTTATTGATC	1	+	chr12:130954137-130954256
ADGRD1	chr12_131070006_1	GATCCGATGTGGAGGTTCCTATTCCCACGGAGATGAAGCCACAAGCAAAGGCCTGTCCGTGTGCAGGTCTGTCCTGAGCATGAACATCCTGTCCCAGAGAGAAAATGCTCCCTCTGGGAA	1	+	chr12:131070006-131070125
ADGRD1	chr12_130953347_1	GATCGGATAAACTTTGGTCTTGGGTAAACTGAGGCATGTCTGGCGAAGGGGCTGACTCTTTTCTATCCCATTGAGAACATCCTCCTGGTGCTGGGGTGGGGGTATATGTGGGATGGTGTA	1	+	chr12:130953347-130953466
ADGRD1	chr12_131077382_1	CGTCCTCCCCAGCATCTCCCATGTCCACTTGTCACACCTGTCACATGCAGTCTCCTCCCGCCCTCCTAGCCCCTGCCCCAGCTCGCCTCCACGGCTCACCTGCCCAATGTCTGGGGGATC	1	+	chr12:131077382-131077501
ADGRD1	chr12_131072441_1	CTGTGCTTGTCTGCACAAGTCTACCCCTCTGCCTGGTGTTTCTTGGCTGTGCTCAGTTGCCTTTGAAGAGGGAAGCAGTAGGTTGTGAGGTTGGGGAGGCTGCTCTCTAGGATTGAGATC	1	+	chr12:131072441-131072560
ADGRD1	chr12_131076325_1	GATCAAGACTATGAAAACATCAGTGAGTGGAATGGAGCTAGAGTGGGCAGGGTGCCGGTGCTGTTTAGAACAGGTAGGGAAGGGAAGGTCTCTCTGAGGAGCTCCTCCTGCAGAGGCCTG	1	+	chr12:131076325-131076444
ADGRE1	chr19_6887869_1	GTCAGGTGCTGTTCTAGGCACTAGAGGATATAGCAGTGAGAAAAAAAGACTAAGTTCCTGCACTCTTGAGGCTGATATTCTAGTGGGTAGGAGCAGACAGGAAAGAAGGCACAGATGATC	1	+	chr19:6887869-6887988
ADGRE1	chr19_6887045_1	GATCTTGGACAAGTTATAACTCCTCTGCAAGTCTCAGTTTCCATTTTGTTGGTGAATAGAGGGAGGGAGGGGAATTCCTACTTTACAAGGTTAACATGATAATGAAATTACACTTTGTTG	5	+	chr19:6887045-6887164
ADGRE2	chr19_14776161_1	GATCTCCTTGTTGTTCACCAGAGAGAGAGACAAAGAGGCAGAGGTAGAGAGAAAACGGAGATTAGGGAGATAGAGAGACTGAAAGAGAGACAGAAGGAGAAAGACAGAGAGAGAGAGAGA	1	+	chr19:14776161-14776280
ADGRE2	chr19_14777258_1	GTGCCCAGAGCTTTGGCATGCCAGAGTTGGCAGAGCCTGCGTCCCAGCTGGCAGTATCTTCCCCTGCTGTTTTCCAGATGAGGAAACTGAGGCCAGGTACAGAGGCTCACGCCTGTGATC	1	+	chr19:14777258-14777377
ADGRE2	chr19_14778987_1	TTTTTTTTTAATCTATATTAACTCATTTACTCCTTAAAACATCTGCAATGATGTTGTCATTCCCATTTGACAGAGGAGGAAACTGAGGCACAAGTGACTCACCCAGCTGAGACTCAGATC	5	+	chr19:14778987-14779106
ADGRE3	chr19_14673539_1	GATCTGGAGACAGATGGTTTGGATTCAAATCCCAGCTCTCTTATTTACTAGCTGTGTGATGTTGGACAAATAACATAACCTGTGCCCCAGTTTTCTTATCTGTAAGATGAGGATACCCCA	3	+	chr19:14673539-14673658
ADGRE3	chr19_14675356_1	CCCTTCCTCCAGCAAATATTTATTTATTTATTTATGTGGGTCTTGCTCTGTTACCCAGGCTGGAGTGCCGTGGCACAATCATAGCTCACTGCAACCTCAAACTCCTGGGCTCCAGCGATC	1	+	chr19:14675356-14675475
ADGRE5	chr19_14380660_1	GATCTCACTCTATCACCCAAGCTGGAGTGCAGTGGCACCATCATAGCTCACTGCAGCCTCAAACTCCCCAGCTCGGGTGATTCTCCCCGCCTCAGCCTCCTGAGTAGTAGTAGCTGGGAC	1	+	chr19:14380660-14380779
ADGRE5	chr19_14381945_1	CAGGACTTCTCCACTGCAAGGTACCCCCAATTTGTCCCTCGCAGTCTCAGCAGCAGGGGCAGCCCCCAGAGACCCCAGTTCTTGCTCCCCGCAGACCTGGCTGGGGCTCAGCTGCGGATC	1	+	chr19:14381945-14382064
ADGRF1	chr6_47041709_1	GATCCAGGCAAAGCTTAAACTAATTCACCCTAAAGGAAAAATAAGCTTAATTCTCTCAAGCATAATTTTATTTTAAGAGATTGCAAGGGTTAACGTATTATGAATTAGTGAAAACCATAT	6	+	chr6:47041709-47041828
ADGRF1	chr6_47043560_1	GAGTGAACAATATTCCCGTCAACATTTGAGCTTCTAATTGCATGTTGAAGACCTTTAGTGCTATGTGGGCCTAAACCCAGTATGACCCACTTGTCTTCCACACCAGCTGGGCCACTGATC	1	+	chr6:47043560-47043679
ADGRF2	chr6_47655638_1	GATCAAGACTAGCTAAGGAAACAAAATGAGGAAGGGGGAATGCTGAGATTAAAATTAAGGGGTGCCTTTCAGTATATTAGGAGAACTTCGTGAAGATTTTGAAAAATGCCACACTCTAGA	5	+	chr6:47655638-47655757
ADGRF2	chr6_47656867_1	AAGGAATTTATTAACTTTAAGGCACTTTACGTAATAAGAGCACAAGTCTGTATAAAAATATTTTTGTTTTCATTTATTCTTCTCTGTTCTTCTGTGCTCCACTAATTTTATCCAAAGATC	6	+	chr6:47656867-47656986
ADGRF3	chr2_26318370_1	GATCACTTGAGCCCAGGAGTTCAAGTCCAGCCTGGGCAACATGGTGAGAGCATGTCTTAAAAAAGATATAGATATAGATAGATTTAGATACAGATACAGATATATATTTACATAAAGATA	5	+	chr2:26318370-26318489
ADGRF3	chr2_26319305_1	AGAGGCTTAGGGGTTCGAAGTCACAACCAGCAACATGTCTATAAGCCAGGTTCAGTCATGTTCCCAAGGACCTGGGAAATCTGGATTGTTCTGAACTCCTCAAAGGCTGAATCACTGATC	1	+	chr2:26319305-26319424
ADGRF4	chr6_47698242_1	GATCACAATTGATGCACCAGTTTATCAGCCAATTTCCTCCAAGTTCAACATCAGAACAGGCAAAAAAAAAAAGTATCAGCCTTTAAAAATCATCAACAATAGTGGCATAACCTTGCATTT	5	+	chr6:47698242-47698361
ADGRF4	chr6_47700089_1	CCCTCTCACCTTGTGGTACAGTTCCGGGGAGAGGAACCCTTTGGGAAAGTATTTCCTTGATTCACAAATATTCTTGGCCATTCACCTTAGGGTGTTTTGCATGAACAGGTTTGCGAGATC	1	+	chr6:47700089-47700208
ADGRF5	chr6_46955313_1	CCCAGTCCAGATGTCATATTACAGAGCAGCTGATGACAGGCAGGTTAGAACAGGCCCTGGAAGAATCCATTCCCAGCCTCAGGCAAGACCCCCTAAGCTCTGTCTTTGGAAAGTCTGATC	1	+	chr6:46955313-46955432
ADGRF5	chr6_46921608_1	GATCGTAAGTGGAAGATGTCTTAAGAGAAGTGACTTAGGAGCCCCTGAGGTCTTGCTACAAAGGGAGACAGAATGACAGACCGCAGTAGGAGAAATGTCTGTTACCTGTCCAGCACTGTG	1	+	chr6:46921608-46921727
ADGRF5	chr6_46922497_1	GATATTTAAAGATAAGGAGATATATGGTAAAGGCCTGGTTGGCAGGCTGCATCCAGGTTGCTGGGTTTAAAGATGAATTATAGTCAGCTCATTTTTGAACTGGAAGTGACCTCACTGATC	3	+	chr6:46922497-46922616
ADGRF5	chr6_46954500_1	GATCTATATACTGGCTGGCATTCTTTATCCAAAGATGTACAGATTTGAAAAATCCATATGTCATATCCCATCTCACTATTTGCCCCTCACAGTCTTGTAAATCAGTAAATCTCCACAAGA	5	+	chr6:46954500-46954619
ADGRF5-AS1	chr6_46903962_1	ACGAAGAAAGTTGACAGTTTCCAAAGCTAATGAGAGTCAGAGCTGGGCTTCCACTCAGACCTGACATCAAAGTTGAGCATATATAGCCTGTAACTCTAAGATGGTCACTGGAGCAGGATC	1	+	chr6:46903962-46904081
ADGRF5-AS1	chr6_46902885_1	GATCTGGCTGCCAAGTCACCGGACCTGATTTGAATAGAGCAAATGGTCACACCAAGAAGTGAATCCCACAGTTTCAGATTTTTAGGAGATGTCATTCACTCCCTCGAATCCTCTGTTTCT	1	+	chr6:46902885-46903004
ADGRG1	chr16_57627448_1	GATCTTGGGCAGGTTAATTCTCATCTCTGAGCTACATGTATCTGCCTTAAGCTCCCTCTTCTTCATCACCACATTCACAGGGAGTATTTATTGAGGGCTTGGCAAGTACCAGGCACTGGT	1	+	chr16:57627448-57627567
ADGRG1	chr16_57619035_1	GATCAGGAAAGAAAGAATTCCGACACTTAGGGATTGGTCCCAGCCAAGGGGGAGCCTGGGGGACTATGGGAGAAACAGTGGGGTGAGGGGAGGTGAGGGAAGGTTTATAGGGTGCATTGA	1	+	chr16:57619035-57619154
ADGRG1	chr16_57629077_1	TGGGAGTGTATGTGAGTGTAAGTGTGGATGTGTGCATCCGTGCACGGGTGGCTGTTGGACAGTGGGTAGGGATGGTGGTGAAATGGGGAAATGGGGGGGTCTTGGTATCTTGGTGGGATC	1	+	chr16:57629077-57629196
ADGRG1	chr16_57639021_1	GATCACGCCACTGCACTCCAGCCTGGGCGAAAGAGCGAAACTCTGTTTGAGAAAAAAAAAAAAAAGATTTGGTTTTAAAGTCAATGTTGACAAACTTGCAGATTTCATGTAAAAACCTGG	4	+	chr16:57639021-57639140
ADGRG1	chr16_57620427_1	CTGCAGGACGCAGGGCAAGGGTGACGCCGCGGAGCCTGAGCATGGACGGGAGGCAGGCGGCAGGACCTGAAGTCTCCTGCCTGCTTTCCGCAGCGCCCTGAGCAGCTTCCTCCTGGGATC	2	+	chr16:57620427-57620546
ADGRG1	chr16_57640010_1	TTGCTGAAGATTCTTTTGGGTCCCTGGGCTGCACCCCCGGTGTCAGAAACAAGCCTCTGACAAGTCCAGGGCGTGAGGGGACTGGAAGTGCAGGAAAGAGCCACCAGTGGGGCTGGGATC	1	+	chr16:57640010-57640129
ADGRG2	chrX_19083735_1	CAACATGCCTTACTTCTGAACCAAAACATTGGTCCAGCTATTAGCTTGAAGATGACAGTCACTTCACGTAATGGCATCTTCTCATGTGAAATAGGACATAATGACTTTCAAATGAAGATC	5	+	chrX:19083735-19083854
ADGRG2	chrX_19082379_1	GATCATTCTCTTTCCCCAGCTTTGACCGCACCATGTAACTTCAAAATCGGTACCCATTTCTGAACGCCCATTCAAAAGCAATTGGGTTAGCAAGAAGAAACAGGTCAACAATAGAATCCC	2	+	chrX:19082379-19082498
ADGRG2	chrX_19121698_1	GATCCCTGGGGGATTATCGTGCACAGTACAGACTGTCACTGTCGAAGCAGCCACGGAAAACCTGTCCCCTGCTTCGTCTGGCTCTCGGGAGGTCAGCTCTCTTCTTCCCCCTCACTTTTT	1	+	chrX:19121698-19121817
ADGRG2	chrX_19122891_1	TCAGCGGCTCACCTTTAGGGCTCGCCCCGGTACCCATATGCCCGTTTCAGTGTCGCACGCTGTAATGGGTGGGAGCCCCGAGGGCGCACTTCTACCAAGATATTCCTGAATCCGGAGATC	1	+	chrX:19122891-19123010
ADGRG3	chr16_57668658_1	ATAGGGGAGGTCGGAGGGTGCTCCCTGACTCCCCAACCTGGGCTGTGTCTCCCTGACAGGCCTGGCTCTGAGACAGGGGTTGGCCCCGGGCAGGCAATTCTCCAGCTGGCTTGTGAGATC	1	+	chr16:57668658-57668777
ADGRG3	chr16_57667510_1	GATCAGAAATGATGTAATGGCCACAGGCGGCTCCGCCTGCGTCATCCATGATTTCATCACACACCTCGGGAGGCTCAGGGTGACAGACAGTGCATGCAAGGTCACCCGGCCAGGAAGTGG	1	+	chr16:57667510-57667629
ADGRG4	chrX_136305451_1	GATCATCTCTGAATCCTCCACGGGATTTTGGTGGTATTTCTGTCACCCCTAAGGGGCTGTAATGACACCTTCTGGGACAAAAACAACATCCCCTTCTTGAGACGAACATAAAGCCAGTTC	1	+	chrX:136305451-136305570
ADGRG4	chrX_136300347_1	GATCCGCGGGAGCCGGGAGGCCCGCGGGCCGCGCACAGCCCTCGGGCGGCCGGGCAGGCCAGAGCCCGAGGCCACTCCGGGCTCAGCGTCGAGCGGCTGGTCGGGTCTCCATGCATCACG	7	+	chrX:136300347-136300466
ADGRG4	chrX_136307137_1	AGAAAAATATAAATTGGATTACTTGCTGCTGAAAATCCCATTTTATAGATAGCAATCATATCCATTTCTATAGCACTTTATGCTTTGAAAATTGCCTTCGAAATATCATCTCATTTGATC	6	+	chrX:136307137-136307256
ADGRG4	chrX_136302763_1	AATACTTAATAAAGCATTTATTACGTACCAGGTAGTGTTTTAAGTGCTTTACATGTATTATCTCATTGATTTTATACAAATAATAGAGGTGGATACCATCATCACCATTAACTCATGATC	6	+	chrX:136302763-136302882
ADGRG5	chr16_57543034_1	TGAGTCTGGGAACCTGCACCTTGGATGGCTGTCAGGGGCTCAGTAGAGGACCTGGCACACAGTTTGTGCTTGGCAATCTGGAGCAGGTGCAGCTCCTTTCAGAGTGACCTGGATTGGATC	1	+	chr16:57543034-57543153
ADGRG5	chr16_57542267_1	GATCATTTTCCCTTTTCTATAGATGGGAAAACTGAGGCCCAGAGGGGCAACATGTCTTGCCCAAAGGTGCAGAGCTCAGGTGGGTCTTGCGCACTGCATAAGGCCACGTTGCCATGTCCT	1	+	chr16:57542267-57542386
ADGRG6	chr6_142301213_1	GATCCCTTTGCCAGACAGCTACTTTACAGGAGCATTGGAGAGCAGGCAGCTAACTTTCCCCAACAAGCAGCTGGATTTACGTTGGCAAATCAATCCCTCTCAATAAAATGTTATGTGACC	1	+	chr6:142301213-142301332
ADGRG6	chr6_142302173_1	GCCCATGAACTCTCCAGAAACGGCGTAAAGGAGGGTCCCGCCGCGGCGCAGGGCTGGGGCGCCTGGGTTCCCCCTGGGTGGAGCAGCGGCAGCAGAGCGGGAAAGTGGTGGAGGATGATC	2	+	chr6:142302173-142302292
ADGRG7	chr3_100609064_1	GATCACCTCTGCAGTAACCACATCTCCATGTGAGGCCTCATTCTGAGGTACCGAAGGTTAGGACTCCAACATATGAATGTTGGAGGGGACACAATTCAGCCCATAGCAGGTGGGTTATCA	1	+	chr3:100609064-100609183
ADGRG7	chr3_100609839_1	TTGTGGTTTGGCTTCACCATGGCTTCCTGCCGTGCCTGGAACCTTAGGGTGCTGGTGGCTGTCGTGTGTGGACTACTGACTGGCATCATTTTGGGACTGGGCATCTGGAGGATTGTGATC	1	+	chr3:100609839-100609958
ADGRG7	chr3_100634867_1	GATCTAGCAATTGAATTAGGGTTATTTGTTTCTGTCTACTGATTGGGTATTGTTTCTGACACTTACCCAAGTGTGAATAGCCTATAACACTGGTATAATTTGTGAAATGATGCTGCCATC	5	+	chr3:100634867-100634986
ADGRG7	chr3_100635929_1	TGGTTTGAGCATGGTTTAAGTTGCTTAAAGGCATTTTGCATAGCACTCCTGAGAGACGCTCAAAGATTAAAAAAAGGGCCTCTTGTCCAAATATTTTATTTTAGGATATTCCTAATGATC	5	+	chr3:100635929-100636048
ADGRL1	chr19_14205294_1	GATCAAACCTGCCGGCCTCCCGTGCTTTAACCCGGCACCACGGAGAGAAGGTGCTGCCCGGCTGCACCCCCTCCTCCTGACAGCGGCGCCCCCCGGACTGCGGCCGGCTGGACACCCAGA	4	+	chr19:14205294-14205413
ADGRL1	chr19_14207421_1	CCTCATCTTCCTGGCAGCGACGTGCAAGGGGGACGGGCAAAAGGAGGACTGGACTCGGGTACGAAGGGATTTGGCGCGCTGGCTGCACCGGAGCGGACAGGTAAAAGCGGTTTCTGGATC	1	+	chr19:14207421-14207540
ADGRL1-AS1	chr19_14137635_1	CTGACATGATTCATGACCACATAATACATCCGGAAACTTCTCTCCACCGCCTCCCGTCTGGGCCGTCGCCCCCGGCCTGGGAGACTCCAGGTCTCAGAGTCTCTGCCCCCACGGGCGATC	1	+	chr19:14137635-14137754
ADGRL2	chr1_81700207_1	TTTTCAAAAGAATTGTCACAGGAAGATTTCCTTCAGAGGAACGGAGAAACCAAAGGAGATGGCTTTATTGTGGAAGAGTTGAGGAAAGCCTTCTGTCCTAGAAGTTAACATTTACGGATC	4	+	chr1:81700207-81700326
ADGRL2	chr1_81699027_1	GATCATAACTAACACATGTATTTGGTTTGCTATTAGAAAATTTAAAAGCAAAATGTACAACATACAACATACACAGCGATATTCATTTTGATTGTTTGAGGAACTCTAATTTTATTTTCC	6	+	chr1:81699027-81699146
ADGRL2	chr1_81801530_1	CCCCTCCGCTGCTGTGTGTGGCGTGGCTCTTCCCGGCTACTCCTTGCTTCCCCGAGCCCGAGTCTGCGCCGCCAGCCTTCCTTGGGGCAGCGGCCACCGCTCAGCCCCGGCCGGGAGATC	5	+	chr1:81801530-81801649
ADGRL2	chr1_81799593_1	GATCTTCATGTATTTTGAACAATCTGCTGTTGACATATTAATAACATTGTTTGGAATGATTCCTGAAGTATGATGCTTGCAACATTCCTGCAGCACCAAAAAGTACCTATTGTTTCTGAA	6	+	chr1:81799593-81799712
ADGRL3	chr4_61201623_1	TTGCCGCGTGTGGTTGGGGGTGTCTGCACAGGGGCCGGCCGGTCTTTTGCCCCGGGCTCAATGGCTGGATTGTGGAAACTGCACCCGCCTTCAGGTTGTTGAGCAACTGATGGGACGATC	1	+	chr4:61201623-61201742
ADGRL4	chr1_79005894_1	GATCTTCCAGAAATGGAACAGCACACAAATGTGAACAAAAAAAAATGAAACAAAACAAGGAACAAGACTATACATCAGAGTTATTGAAATACATTTGGAAATTATATGTTGTGGACTGAT	6	+	chr1:79005894-79006013
ADGRL4	chr1_79007280_1	TCCATTATCAACTCAATTTCAGGTAAAATTCACCTGTAGCCCTTCCTTACATCTGCAGAAAAATTGGTGCATCATATCCTTTGCATGTTAATATACAAGTCGATTACGTAGAAAGAGATC	5	+	chr1:79007280-79007399
ADGRV1	chr5_90558209_1	GATCCTTCCTTTCTAATATTTCATCAATTTATGCTCAAATTCTTATGGGGTAAACTTAGGGAGAGCTTCGGTAAACGTGAAACGAAACATTCTCTTAGGAACGAAAAAAGACTCAGTAAA	5	+	chr5:90558209-90558328
ADGRV1	chr5_90898720_1	GATCACTTGATGCCAGCAGTTTGAGACCAAGCCTATGAAACATAGTGAGACCCTGTCTCTACAAAAGATTTAAAAAATTAGCCAGGTGTGGTGGTGCACACCTGTAATCCCATCTATTCA	3	+	chr5:90898720-90898839
ADGRV1	chr5_90559066_1	CGCCGCGGCCTGCGGGTAATGGGGCATAGCTGCCCGCGTCGGTTCTGTCCAAGGCTGCGGTTTTGCAGGGAGCGTTAGGTTCCTGCACCCCCTACCCGCCCTTTCCAAAGATGTCTGATC	1	+	chr5:90559066-90559185
ADGRV1	chr5_90899879_1	GACATTCCTCCATCACCTAATGGTCTTAGCTGCCTTGTGTCCTGTCCACCTGAGATGACACCCCTTGCATCCAGTTCTTTGAGAGAAATAATTCTTATTATAGATTTGTCTTAACCGATC	3	+	chr5:90899879-90899998
ADH1A	chr4_99291896_1	TACTAAATGCTAGCTACAATTATTATTCATAAAAGGAAGCTCACAGTCTATGGGGAAAAGATACACAGGCAGCCAAGTCTACATATCAGCCTGGCTGGGAAGTGCGCTATCACAGGGATC	2	+	chr4:99291896-99292015
ADH1A	chr4_99289364_1	GATCCATTGACTCAGTGATTAACTAATTTCTCTAAAGTCTCAAAGCTGGCTTTCCAGAGAATAAAGATGAATCTAGCCTTATGTTTTCACTACTCGGTGTCAGTAAAAAGTTAGCAAAAA	5	+	chr4:99289364-99289483
ADH1B	chr4_99321759_1	GGGGTGGCGAGGAAGGAAGAAGAGTAAGAAAACAGGAAAAACGAAGTAGGATAGAGAGAGCAGCCTCTTTGTCTTTACAGCAGAGAATCAGACACCCAATTAGTCACAGCAAAGGGGATC	1	+	chr4:99321759-99321878
ADH1C	chr4_99353313_1	CATCTCCCTGTGTCAGGCACTAAGCTGGGGCTGATGGGGTGGCAGTGATAAATAAAACTTGACTCTTACCTCTGCTGAGAGGCAGTATAGGGAAGCGGTTATGACACAGCCTTTGGGATC	1	+	chr4:99353313-99353432
ADH1C	chr4_99352122_1	GATCAATGAGTATTTTGTAAGATATTTTATAGTAAGATTAAAAGTATATTTCAAAATCTTCTCAAATCCCTCTCATAAAAGTTTTGTCAGACTTCTTGTGTTCACAAAAAATATGAATAC	7	+	chr4:99352122-99352241
ADH4	chr4_99145458_1	TGTATGAGAGTCCTCGTTGCTCCACATCCTCACCCATGCTTGGAATTGGCAGACTTTAAAAATCTTCTTAATCTGGTCGTGTGTAAAGATATCTAATTCTGTTTTTAATTTGTATTGATC	5	+	chr4:99145458-99145577
ADH4	chr4_99142954_1	GATCTTAAAGAAAAATAAGAAGTTAAATTCTACATTATAGTCATTACATTTTTTATTTCTTGAAAAAAAAACAGGTGTATTAAAGTTTACCTTGATATAATGTCTCAAGTTTTTCCCTCT	7	+	chr4:99142954-99143073
ADH5	chr4_99088289_1	GATCTGGCTGCAGCTCTGCCAAGTATGCAAGCTGCAAGAATGACCCAGAGCGAGTTACTTAATTTCGTGTAAGAAGCAATGCGTGGCCGCTCCTAAGCCATTTCCACTGGGATACCGACC	1	+	chr4:99088289-99088408
ADH5	chr4_99089249_1	AACTTCCCAAGCTCCCATTCCAGCAGTTCCTGAAGGGTAGGTAGGATTTTGGGGAGACAGTAGAACGTGGGCAGAGAACTTTGGAAGGAGGAGATGAGGAGAACAAAAAGTCTCCTGATC	1	+	chr4:99089249-99089368
ADH6	chr4_99218873_1	GATCCTTGGAGAAGGGGATATATCTTTGACTCTGGAAATTCTGATAAAGGGCTTGGACATTACTTATTGAAGAGATGAAAGAACTGAGGGAAGTCAAAAGGGAATTAAGGAAAAAGGAGA	5	+	chr4:99218873-99218992
ADH6	chr4_99219667_1	TGCAGAGCTGGTTACTCAGAGGAAGTGAAACTAATTTGCATACAGGGCCTACCAACTTGGATTTGGACCCTAGAAAATCTCCGTGTGTGGACCTGGGTCTTGACCCAAGGCCCAAGGATC	1	+	chr4:99219667-99219786
ADH7	chr4_99433690_1	GATCATGTGAAGACAGCGAGAAGAGGGTCATCCACAAGCCAAGGACACAGGCCTCAGAAGAAACCAACCCTGATGACACCTTAATCTCAGAATTGCAGCCTTCAGATGTACAAGAAAACA	1	+	chr4:99433690-99433809
ADH7	chr4_99436020_1	GAATGCCAGAGGGTTTTCATCTACTTGGGCAAGTACCTAGGTCTTCTTGAGTAGCTGTTTAACCATTACAGACCATTATTTCTTAATATAAGTTGCAATGGCTCCAGAAGCTTCTGGATC	3	+	chr4:99436020-99436139
ADHFE1	chr8_66432119_1	GATCACTTAAAATACTCTTAGAAGGGAAAGTAACATTTTAAAGGATTAACAGTGGAAAAAGAATATCCCTGTTCCTCTTCCTTCCCCCAAGTCCTCAACATGTGAAAAATAGAGTTGATA	5	+	chr8:66432119-66432238
ADHFE1	chr8_66433132_1	GCCTGCCTCCCAGCAGAAATGTGAGGTACATCCTGGTCACCTGATAAATACTTGCTGACTGTGCAAGTGCACAAGTCTGCCTGGGAAACATGGAAAAGTTTGAGCTCACAGGTGCAGATC	1	+	chr8:66433132-66433251
ADI1	chr2_3519833_1	AACGACGTTAAACGTGTTTAGAGTATGGAAAGCAAATGCAAAAAAAAAAAAAAAAGAATAAGGATTTTGTTAAGCTCATGCAGTCCATATGGGCACAGTTGAGACTTCACAGCTCGGATC	5	+	chr2:3519833-3519952
ADI1	chr2_3518255_1	ACAAGATGATATCCAAATAGATTATGCTGGAATATTCTATAATCCTTTCCCAAGGGAAAAAGTGTGGTGTCCAGGTAACCCTGTGTATTTCATTTAAATCACATGAATGAAGATTAGATC	6	+	chr2:3518255-3518374
ADI1	chr2_3517170_1	GATCAGAAGATTCCAGTCTTCCTGAGTCAGAATAATAAGGAAGTCGCTTCTGCTTTAACCCTTAGGAAAAAAGTAACCTAATGTAACTTGACGTTAACCAATCAGCTTTTCTACCTATTG	5	+	chr2:3517170-3517289
ADIG	chr20_38581557_1	ACCTAGAGTTCGAGAGTGAGTCCTAGAGTTTGAACCTAGAGTTCGAGAGTGAGTCCTAGAGTTTGAACCTAGAGTTTGAGAGTGAGTCCTAGAGTTTGAACCTAGAGTTCGAGAGTGATC	1	+	chr20:38581557-38581676
ADIG	chr20_38580868_1	GATCCTGGGGGTAATTTTTGTCCCATCTATTTTTCTAACTTAACAGAATTATCTCCATCTTACAAGAAAAAGGGTCAGAGGGGTGTCATGAACCCAATAGCTACTGGACTGAGATTCAAG	4	+	chr20:38580868-38580987
ADIPOQ	chr3_186843320_1	TTTGGGGATATATGTAGGTATAGGGATATCTTACAAGGTAATCAAGAGGTTCTAATGAGGCCAGCCATGGTGGCTCACACCTGTAATCCCAGCAATTTGGGAGACCGAGGCGGGTGGATC	1	+	chr3:186843320-186843439
ADIPOQ	chr3_186841677_1	GATCCTGCCCTTCAAAAACAAAACATGAGCGTGCCAAGAAAGTCCAAGGTGTTGAATGTTGCCACTTCAAGCCTAAACTTTCTAGGAACACCTAAGTGGGTGGCAGCTTCCAGTTCTCCA	1	+	chr3:186841677-186841796
ADIPOR1	chr1_202958772_1	GGCTAGACCTCAGTCTGCCTCCTGTTATTTTCTTATCAGAGAGCAGAATTGTTTCTAACTACTCTTGCTGGTGAACCCGTGCCCCAGTTCCTGCTCCCACAGGCACCTAGAGTGCAGATC	1	+	chr1:202958772-202958891
ADIPOR1	chr1_202957855_1	GATCTGGGGAACCCATGCATCTCCACCCCGTGGGGCTAAAGGCGCAGCACTCACAGGACTGCCGGGAGTCGGGGGACAGCCGGGGACGAGCGCCCACCGCACCTAGGCCGCCTCGGAGGC	4	+	chr1:202957855-202957974
ADIPOR2	chr12_1690643_1	GATCCAGCCTAAATCCTCAAATTCTGGCTCTTGCCCAAAGTGTGTAGCCAGTATCCATAGAGACTGCGAAAAGCATCCGCGAGCCGGGGCGGCCCCCTCCTCCTCAGCTCCAAATTGCTT	1	+	chr12:1690643-1690762
ADIPOR2	chr12_1691438_1	GGAGGAGTCCGGCGCCCGCTGTTCCCCTCGCCTCGCCTTTCGCGGCGGAGGGTCGGAGCCTGCTGCCCTCTGCTCACCTTCGGGTGCAGTTGCTCCAGCTCCCTGCCCGCGGAGAGGATC	5	+	chr12:1691438-1691557
ADIRF	chr10_86968810_1	GGCTCCGGAGGAGCCGGAGCTGCGCTGCGGGCACTGCGGGAGCCCCTCCAAGGAGGCCATGCTGGCGCTGGGCGGCCCGCCCAGGCCCTCAGGAGAGGGTGAAGGTCCAGGACAGGGATC	6	+	chr10:86968810-86968929
ADIRF	chr10_86967940_1	GATCCAAGTCCCTGCCACATGCGTTTGGGTGAGACCGACCTCACTGCCTCAGTTTCCTCCTATACACTGATGCTATCAACAAAAATACCCACTTCAGGAGGTGGTTGTAAAGATTATACA	1	+	chr10:86967940-86968059
ADIRF-AS1	chr10_86971854_1	GGCGCGCTCCCTGCCTTCCCCGGCCTCCCAGCAGGGGACGAAGTCCCCAACCTGGCTGCCAGTCCAGATGCTGCAGTACAGGTCTGCCTAGGAGGCCGTTCCCTTCTCCAGTCTGAGATC	1	+	chr10:86971854-86971973
ADIRF-AS1	chr10_86970674_1	GATCTCCGGGCAGCCACCACCTCCTCGGTCTGCCCCCTCATTAAAATTCACGTTCCCACCCTGTGTCCACTTCATGATTCCTCGCAAGCTGGGCCCAGTCCTCTCATCCCAAGAGCAGAG	1	+	chr10:86970674-86970793
ADK	chr10_74176224_1	GATCCAGCAATTGACTCTCAAAGGCTGCGGACTGGAATTAGTACGTCGTGCTGCCGTTGCCAGGCATTTTATATTTTCCTAGGCTGAGGCTTCCCAGGCTGTTGCTTTTTTTCCCCCCAC	1	+	chr10:74176224-74176343
ADK	chr10_74152528_1	GCACCTCCTTCGCCAAACTGGAAGACAGATGCAACTTTTCCCTACCATCCTACTGAACATATAACCCTTAGATTTCCTTAGATTTTTCCTTAATAAAAATTATTATATATAATGCTGATC	5	+	chr10:74152528-74152647
ADK	chr10_74177758_1	ATTTTTGGTCTATGAGCTTTCCAGGCTCCACCCGTCCTGGTGATTTGAGGGCTTCTCAATGCCAATTTTTACTACATTGTGTTTAAGAGACAGCTTGGGAACCTAACCCTCAGTAAGATC	2	+	chr10:74177758-74177877
ADM	chr11_10306068_1	TGAAGGGTGCCTCTCGAAGCCCCGAAGACAGGTAACTACGCCCTGTGCTGTCCAGGGACGGGAGGGAAGGAAGGTGTGCGGGAGGAGTTCTCTGTCTCCACTCCCCTGGCCCGGGGGATC	1	+	chr11:10306068-10306187
ADM	chr11_10303238_1	GATCCAGACCAGTGCGCCGCGCTGCACTCCTCTAACCCTCCGCGTCCCAACCCCTTACCAGGGCCAGGGTCAGGGCCCGGAATCTGTCCTCCGTCCTCAGATGGAATTCAGGTCCGCTCA	1	+	chr11:10303238-10303357
ADM2	chr22_50480271_1	GATCCAACCATAGGAAAGAGTGGGGTCTCTGATGTGAGGACGGTCGGGCTGTGACGCCTGTCACCCCACTGGTCACCAGTGTTGATTCGGCTGATGTGGCTGGCTCAGAGGCAGGTGTCC	1	+	chr22:50480271-50480390
ADM2	chr22_50481740_1	CCCGACCGCGGAGGACTCCCCGAGGTGCCGGCGGAGGGGGTGGCTCGCGGCTCAGGCTGCCCCCGACGTGCCCGGCTCACCGCCCCCTCCCCTGCAGCCCCGCCCGCCATGGCCCGGATC	8	+	chr22:50481740-50481859
ADM5	chr19_49689649_1	AATCCTGCCCCTCTGGTGTGGTGCGGCCTCTTCCCACAGACTTTTGGCCTCAGTGTTCCCCGCCTGGGAAGTGGGGACTGGCCCTGGTACCTGGCTCCAGAGCTGCACCCAGAGGCGATC	1	+	chr19:49689649-49689768
ADM5	chr19_49687300_1	GATCCAGTGTGGTGGGTCTGAGCAGGCAGGAGGATGGAAGGCTTGGAGCCTGGAGTCGCCGGGAGTGGTCTGGGTTGGAAAAGTGGGTCCCGGCCGATGGGTGCGAGGGTGGGTGGCACT	1	+	chr19:49687300-49687419
ADNP	chr20_50930031_1	GATCAAGGTTGGGGGGGAGGGGAAGGCAGGCAGGCCTCCCAGAGGAAAGAAGAGGTGAATACGAGTGTGTTCACAAAACTACTCCCCATTCATTACATTAAAAAAAAATCTTTTTGCAGC	1	+	chr20:50930031-50930150
ADNP	chr20_50905873_1	TGGTGGCTTAAAACCAGCAAATTCTTTATCACTTGCTTAATTTAAAACAGTTAGTACACACTGGGCATGGTGCCTCACGCCTGTAATCCCAACACTTTAGGAGGCCGAGGAGGGCAGATC	1	+	chr20:50905873-50905992
ADNP	chr20_50931720_1	GCGCTCCCGGGGCCCGTGTGCTCGGCGGGCGCCTTCCTCTGGCCGCAGCGCCGGCGGCGGAGGCAGAAGCAGCGGGCCGCAGCACGCCCAGCACTCAGTCAGGTGGCCGTGCTGGGGATC	7	+	chr20:50931720-50931839
ADNP	chr20_50910382_1	CATGTTAGAGGGCCGAGTTCAAGACCAGACTGAGCAACACAGCAAGACCTATGTTTCTATAAGAAAGCATGGGTGTGGACCTGTGGTCCTAGATATACAGGCGGCTGAGGTGGGAGGATC	1	+	chr20:50910382-50910501
ADNP	chr20_50908830_1	GATCCATACTTAAGTAACTGAGGGGTGGGAACAGAATAGATAAGAAATTGTCTCTGCCTGAAATTCAAGGCCCTTTCCTCACTTTCGAATGCAAAGAGAGCTAAAAACTAAAATACAGGT	4	+	chr20:50908830-50908949
ADNP	chr20_50905219_1	GATCAGAAATGCTTCCCATAATATGGTAAAAATTTATCAATTTAATAATCCAAATCTAACACAATTTCGCAGGATATAAAGTAGTTCTAAAACCCAAAACAGCAAAAACAAAAGACAAAG	6	+	chr20:50905219-50905338
ADNP2	chr18_80110274_1	ACTGTACAGATGCAGAATGAGAAATAATTAGATATTTTAAGTAGTTTATTTGAACAGAAGACTTGCCTGCGTGCTTAAAACTTACTCTATTTGCACGGGTAATCACTGCCTCTTGGGATC	5	+	chr18:80110274-80110393
ADNP2	chr18_80108717_1	GATCACTTTCCCACAGGAATGATGAAGTCAGGAGACCCCAGCTAGTCGGTTCACCAGGATATGCCAATCATGGCACACTTGTCCCAGTTCTGGGAGCCAAAGTTTTGTCTTCCAATGGCA	1	+	chr18:80108717-80108836
ADORA1	chr1_203127280_1	ACTCAGGGTAGAGCCTGCAAAACAATATGGGATGAGAAGATGCAGGGACTGGTTTCATGGAGAGAGCAGGGTTTTAGGATTGGGGGAGGGTGCCAGGGCTACCGACTGCTTTGGGAGATC	1	+	chr1:203127280-203127399
ADORA1	chr1_203126717_1	GATCCAGTGAGGGGGGCAGTACCCCCAGAGGCCAGGTTGGGTTGTGGCTAGCTAACATTGGGGTCCCCAGCCTGACTCTCTTTGCCTTCCTAGAACCCTTGCCCAATACCCACAAACAAG	1	+	chr1:203126717-203126836
ADORA1	chr1_203088320_1	GATCCAGTGTGACTTACCTCTAAATAATGTGTCTTCTTCCTCTAAAATGGAGGCAGAGCTGGCTTGCTCTATGGTGGTTTCCAGACCTTACTGTCTAGTTGGTGAGCATGGGTTGACATG	1	+	chr1:203088320-203088439
ADORA1	chr1_203090988_1	GGAGGGTCCCCCCTCCACCAGGCCTCTGAAGCCACACGTTGTTTCCATGGAGGACTGAGCATCGGATGACCACTGGGAAATCCCGTCCCTGCCTGGAATCTGATGCTCAGAGCCAGGATC	1	+	chr1:203090988-203091107
ADORA1	chr1_203128815_1	TGCTGATGTGCCCAGCCTGTGCCCGCCATGCCGCCCTCCATCTCAGCTTTCCAGGCCGCCTACATCGGCATCGAGGTGCTCATCGCCCTGGTCTCTGTGCCCGGGAACGTGCTGGTGATC	1	+	chr1:203128815-203128934
ADORA2A	chr22_24428052_1	AAGGGCCACCGGGCAGCCCCGGAGGTCAGGAGGGAAGTGGAGCCCGTGCTGGGTGGCTGCTTACCACTGGGCAGTGAGGAAGGCACCTGCGCTGATGAGTTTGGAAGGGGTATGGGGATC	1	+	chr22:24428052-24428171
ADORA2A	chr22_24426719_1	GATCAGGTGGAGAGAGGAGCAGCAGAGCAGCTGCCCCTCGTCCCAGCACAGGGGATGATGGGAGCCCAGGGAAGGCAGGACCCTGGCTTCGGGCATTTTCTCTGCTAGAATCTCTCGATA	1	+	chr22:24426719-24426838
ADORA2A-AS1	chr22_24493864_1	GATCCTCTCACCTCTGCCTCCCAAGAAGCAGGTGCGCACCACCATGATAGGCTAATTTGTAAAACATTATTTTGTAGATACAGGGTCTTGCTGTGTTACCCAGGCTGGTCTGGAGTTCCT	1	+	chr22:24493864-24493983
ADORA2A-AS1	chr22_24495722_1	CCCCACGTTGCCCAGAACCGGAAGGAAAAGGACGGGATTTTACTCTCCAGGGCTTTCTCTGTGGCCATCCCAACCCTCCTCCCCGGAGCCGGGCTTGTCTTCTGGATGTCTGGCTGGATC	1	+	chr22:24495722-24495841
ADORA2B	chr17_15944387_1	GATCCAGGGTGAGTGTGAAGGAAAGAAAAAAGAGGGCCCGGGGAACACTGGTATTTTCGGGCGGTGGACGAGGATGGGACGGCCACGAGCTTGTCTTAAGGTAGAAGGCAGAGCGGGGCC	1	+	chr17:15944387-15944506
ADORA2B	chr17_15945684_1	CCAGGCTGGGGGCGCGCGGGGCGCTTGGAGGGCTGGTTCCCAGCCTGGCCACCCCGCAACGCTAGACCAGTGCGCCCGGGCACCCAAGACATCCCAGATGCGCGTCGCTCTAAGGAGATC	4	+	chr17:15945684-15945803
ADORA3	chr1_111504003_1	AACAAAAAAGAGACTTTGGTGGCAGCCTCCTAACCTTAGCCAGAACTATTCCTGCTAAGTTCTTGCACGAGTTGACGCTTTGCTGAGCACAGCCGATACCCAGCCTTTGCAGCAAAGATC	1	+	chr1:111504003-111504122
ADORA3	chr1_111501761_1	GATCTCTAATCTGGGATTTGAACCTAGACTGTCTACATCTAAAGCTTGTTTGTAGCTCCCTCACTCTGCTCTTTCCTCCAGAGAAGTGACGAGAAACACGAGACCAATGCAATTTAGGTC	2	+	chr1:111501761-111501880
ADPGK-AS1	chr15_72783975_1	CCAAATAGAGGGATGGGAACACATTTGCTTTCGCAGTAAAACGAAACGGACAGATTGTGAAGAAGCGGACAAACCTCGCGTTAATATTCGAACCAGTGGGTGTCCCCATTGGCACGGATC	1	+	chr15:72783975-72784094
ADPGK-AS1	chr15_72782436_1	GATCTCTTGAGCTCGGGAGTTCGAGGCTGCAGTGAGCAGTGATTGCACCACTGCACTCCAGCCTAGGCGACAGAGAGAGAGACCCTGTGTCCAAAAAAAAAAAAAAAAAAAAACCCCAAA	1	+	chr15:72782436-72782555
ADPRH	chr3_119579743_1	CCGCCCCAACCCGCGCCCTCGTCCACCCGCAGCAGCCAAGGCCTCTTCCCCGGCCCCGGGAGCCCGCGCCACGCCCGTCGCTCGCGCGTTCCAGTCCAGGCTACAGCAGGTATCGCGATC	6	+	chr3:119579743-119579862
ADPRH	chr3_119581490_1	GATCTGGACTGAGGCTGAGTGGTGTGATACCAAGCATCCTGGCTTGGCTGGAATCAGATTTGGGTTCCAGTACTTCCACTCCTCTTGTTTTGTGAATTTAGCTTATCTGAGCCTTCATTT	1	+	chr3:119581490-119581609
ADPRH	chr3_119582639_1	GGGAGGCCAAGGTGAGAGAATCACTTGAACCCAGGAGTTCAAGACAAGCCTGAGCAATATACGGAGACCCTGTCTCTAGAATGGGGTAGCCAATCCCTCTTCTAGAGACAGGTACTGATC	1	+	chr3:119582639-119582758
ADPRH	chr3_119578872_1	GATCTCTGCCTCCCTTATTGGTGAACTTGATTTTTGTAAACACTCAAAAGTCACTTAGGCTAGAGTTGGAGATGGAGATGGTTATTCACTGGGAAGGCCACAAGAGAATGTTTTAAAGTG	3	+	chr3:119578872-119578991
ADPRHL1	chr13_113454442_1	CAAAGAGTTACACCTGGACTGAAGAAATGCGTCTGATAAAAACTCTCGTAGTGTACAGCGAGACAGTAGGAAGCATTTAACCGCCTGGCGTTATATCAGCACTTGTTAAAACGGAGGATC	2	+	chr13:113454442-113454561
ADPRHL1	chr13_113453040_1	GATCTGCCGCATATCAAATTTGAGGGACACTCAGATTAAATTGCCACTTTTAGCAGCGGTATCAGGTAACACCATCCGCTGAAGGACCGCACTGCCTTCAAAGCTCTCGGAGGCTTACTG	1	+	chr13:113453040-113453159
ADPRHL1	chr13_113448553_1	GATCTTGTAGCAAAATGTCAACTGTTTCCAAACGTTTTCTGCCATGAGCTGAAGTGCCACTCCCAGTTATCAGGGCCCCGGGAGAGGCTGAGAAGGTGCTGGCCCTGTGCCCTGGAGGCT	1	+	chr13:113448553-113448672
ADPRHL1	chr13_113449719_1	GCAGCTTACTTAAAGCTGCCAAACGTAGTTCCATTTGTAAAAGTCTGCCTGTCTTTGGAAAGCATGCTGAAGAGCCCCTGCACACTGCAATTGTTAGGATACCTGCAGGCCACCGTGATC	1	+	chr13:113449719-113449838
ADPRM	chr17_10698412_1	TCTTAATATCCGCAATATTAACCACTCCCTCCCCGCCCCTACCTCGGTGGTTGCTTTACAAAATACAGAGAAATAAAAAAAGGAAAATCGTCCTCTAATTATCTTCCTTAACTACAGATC	4	+	chr17:10698412-10698531
ADPRM	chr17_10696801_1	GATCCACACATAACTAAGTTCCACTTTTTGTTTCAATTTCAACGTATACATGGAACTCTGGATGGGGCTCAAGTGACAAATTATAAAAGTCCTCTGACTTCTCAATCACGGTAAACTTTA	5	+	chr17:10696801-10696920
ADPRS	chr1_36089166_1	GGGCGCGGAGCCTCCGGGGGCGACGGGTCGGGGGTGCGCGGGGATGAGGCTGCCGAGGGCACCGGGGCCAGAGCCGGATGACCCGCAGACAGCTTGAGCTCAGCGAGTGCCAGTGCGATC	6	+	chr1:36089166-36089285
ADPRS	chr1_36088269_1	GATCTCAGGCCGGCTGTTCTCTGCCCCACTGTATGTAGCCAGCAGGGAGAGGGTTCTTGAACACCCTCCTGTCTATGGAGGAGCAAAGATGGGGAACACTATTCCTCCGAACTCCATGTA	1	+	chr1:36088269-36088388
ADRA1A	chr8_26867516_1	CGAAAAATTGACACCCTTGCTAGATATTGCTGTGTGTATGGTGTGTTCATAGGAATGTGCTATAAAGTAACTTTGAACAGCTTGATTTGATTAACATTTGGCCTAGGTTTTGTTAAGATC	5	+	chr8:26867516-26867635
ADRA1A	chr8_26865766_1	GGTCCAGAAGCTGCTTCGCCCGGCAGCGGTGGAGGCGACTTCGGAGCTCATCTCGCGCCCCCACCACTGGGAACCTGCCTAGCGCACTCTACTGAGTCACCTCTGCCCGAGTTCAGGATC	1	+	chr8:26865766-26865885
ADRA1A	chr8_26864874_1	GATCACCCCGAGCAGAATGGCCTTGGAAATGTTCACCGGTGCCGGCGGTTGGGTGCAGTTGGAGCTGTCGGAAGCATTTCCCGAGAGAAACACCATGGTCCCAGCCGGGGCCGGGCGAGG	1	+	chr8:26864874-26864993
ADRA1B	chr5_159917134_1	CGGACGCCCACCAACTACTTCATTGTCAACCTGGCCATGGCCGACCTGCTGTTGAGCTTCACCGTCCTGCCCTTCTCAGCGGCCCTAGAGGTGCTCGGCTACTGGGTGCTGGGGCGGATC	1	+	chr5:159917134-159917253
ADRA1B	chr5_159916061_1	GATCCGACTCAAGTCCCTCCCACCTGCCCAATCCTAGAATTCTCTTTCCCTCTTTTAGGTGCTGGACAAGTTGCATATCCCGTTAAATCCGGGGCCCACTCCGGGAGCCCCCTATTAAAG	1	+	chr5:159916061-159916180
ADRA1D	chr20_4249554_1	CCCCTTGGCCCTCAGCGGCGTCCCTCTTCCTCCCGCCCTCTCCCCCGAGTCTCTCGGTCACTCGCTGGTGCCCTTGGGCGCGCGGTGCGTTGAAGGCGTGAGTCCCGGGTCTTCGGGATC	4	+	chr20:4249554-4249673
ADRA1D	chr20_4248942_1	GATCGCGGAAAGTCATCTCAACGCGCGGCCGTCGGTGGCCGGGCCGGGGCACAGAACGAGCGGCCGGCAGGGAGGGGAGCACAGGGCATAGCCGCGGGGCTCCAGATGCAGCTCCGCGCA	5	+	chr20:4248942-4249061
ADRB3	chr8_37966986_1	TCAAGCAAAGGATTCACAGGAGCCCCGCATCCACTTGGGTGGCCTCCCCTAAGGTATTTTAAATTAAGTAATAGGGCTCAGCCAGTATCTCCTCTCCCAAGACCTCAGCTTGGTGAGATC	1	+	chr8:37966986-37967105
ADRB3	chr8_37965086_1	GATCCGGAAAGAAAAGGACCCTGGGTCCCATTTTGGTTCGCTACTCCTCGTTCCCTTTTCTCTCCAAGCAAAGCCATCCCACCTTCTCTTAATAAACTCCACACTCAAAAAGTTGACCCA	1	+	chr8:37965086-37965205
ADRM1	chr20_62303284_1	GGGTCGCCGGGGTGGCGCGTCGAGGCTGGTGCCCCGCGGAGACGGCGTCAAGCCTAGGGCCGGCCCCACTAGGCTTGGCGGGGCTGCCCCGGCCCAGCGCCGAGTGCGGGCGGTGCGATC	7	+	chr20:62303284-62303403
ADRM1	chr20_62302322_1	GATCCCTCCCCTCCAGGAGCCCCTCCCCTCTCGGGACCCCTCTCCTCCCGGACCCACCCCTTCCTGACCCCTGCCCTCCCGGACCCCTGCGGGACTAGATGTATACAGCTGAGACCATAT	2	+	chr20:62302322-62302441
ADSL	chr22_40345694_1	GATCTTGGCTCACTGCAACCTCCGCCTTCCGGGTTCAAGAAATTCTCCTGTCTCAGCCTCACAAGTAGCTGAGACTACAGGTACAGGCCGCCATGCCCGACTAATTTTTTGTATTTTAGT	1	+	chr22:40345694-40345813
ADSL	chr22_40346765_1	ACGTGCCGGGCTCTGTTCCGGGCTGGGCTTAGCCACCCCGGAGCTGCGGCCCGGCTATTTTCAGCTGGGTGTTCCCTGTCCTGAGGAGCTGCGGCCCCAGGAAAGCAAGGGCAGGAGATC	2	+	chr22:40346765-40346884
ADSS1	chr14_104724631_1	ACTCACACAACCCCCGACCCACACACACCGCCCTCCTTCCACCCACCCCTACTCCACCACCCCGGCAGCGGGCCAGGGCACAGCTATAAATACAAGTCGCTGAGTTGGGGACACCCGATC	1	+	chr14:104724631-104724750
ADSS1	chr14_104728058_1	GATCACAGGGTGTTTCTCTGTGGTGTGGCAGCGCCAGGTGGGAGCTGGCATCCTGTGCATTGAGGGCCCCTGTGCTGTGGCTGTTGGGGCTCTGGGCACCCTTTCCAAGGGGCCATCAGG	1	+	chr14:104728058-104728177
ADSS1	chr14_104730072_1	TCCCAGTGCCTGTGGAGGCCCAACTAGGGTGACGCTGGGAGAGGAGAGGGCTTGGAGGAGCCACGGGTCAAATGCAGGAGGCCACACCTGCCTGCCCAGGAGGACTGCAGGAGCCGGATC	1	+	chr14:104730072-104730191
ADSS2	chr1_244452363_1	ATGAATGTGTACAAAATACAAACTGTGGAATTTCGCAGTACAAACAGCATAAAATCGGAACGTGTAAGTGTAGAATTGGAAATTAAAAGTCCGGAAGTAACAGAGATGGGGACAGGGATC	5	+	chr1:244452363-244452482
ADSS2	chr1_244451542_1	GATCCGGGTTCTGGGTCCGAGTTCCCGGGCACCAGGAGCCAGGCAGCCCGAGCTCCCGGGCCCGGCTTCCCATGAGAGGCCCCGTCGCCTCACCTGGCAGCGGCACACGATGTCGGCGTC	5	+	chr1:244451542-244451661
ADTRP	chr6_11777240_1	GATCAGTTGTGTGTGTGTGTGTGTGTGTATACAAAGAGGTAAGGGAGCTAGTTAATGAGTGTGGTGATAAATCTATTCTTAGCCACACATAGTGTGAGGTAGGACATTCATACTGGAATT	4	+	chr6:11777240-11777359
ADTRP	chr6_11779121_1	CTAGGAAAATCTAGCGAAATACTTCCATGGCTGTAGTCTCTTTTCTTTTCATTTGCATATAACAAGGAAGTTGCAACCTTATCTCTTGAGAAAAGGAGGAGCAGGTTGATAAACCAGATC	5	+	chr6:11779121-11779240
AE000661.37	chr14_22433156_1	TAGGCAGGGCTTTCAATAAGTCATCTGTGTCTCCAATATGGGATGTCCCACATCATGCATATGCACAGTGAAAAAAAGCGAGGTCCTTGGGTACAGTACAGCATTCAAAAATTAAAGATC	3	+	chr14:22433156-22433275
AE000661.37	chr14_22482215_1	GATCATATGTCTTCCTCAGTGGGGAGAGGTGGGCCCTCGCTGGCAGTTTCTGTAAAGCCTCGTGCTGTGGTGTAATTCAGGGAGCCCAGAAGCTGGTATTTGGCCAAGGAACCAGGCTGA	1	+	chr14:22482215-22482334
AE000661.37	chr14_22432292_1	GATCTGAGGAAACTTCCACCTGCTAAAAAGAGCTAGCAGTCTGCTGGAAAGAAAAAAATTCATTCAGGTGTCAGAACTCTTACTCTTCACTTTGTGTGTGACTGTAGACAAGTCAGTTAA	4	+	chr14:22432292-22432411
AE000661.37	chr14_22483198_1	GGGATTAGAACTCCACTGTACAAAGACTAAATTACTTTCAGCCCAAAACATTCCTATCATTCATCTTAAACAAGATTATTGGTGCAAGGAGAAAAACTGAATACAGAATCCTGAGGGATC	5	+	chr14:22483198-22483317
AEBP1	chr7_44104648_1	CCCGCGCGTGCCGCGGCCATGGCGGCCGTGCGCGGGGCGCCCCTGCTCAGCTGCCTCCTGGCGTTGCTGGCCCTGTGCCCTGGAGGGCGCCCGCAGACGGTGCTGACCGACGACGAGATC	7	+	chr7:44104648-44104767
AEBP1	chr7_44103499_1	GATCAGTTGACACTCAATCCACCTGCCTTCTGGGTCCTCTGGGCCCTCTGGGTCCATGTGGCAGCTGGAGGTATGGTAGACACTTTTTAAAAAATGAGTTCTGGTAAGAAGAAGGTGATA	1	+	chr7:44103499-44103618
AEBP1	chr7_44111468_1	ATTGCATGATTGATTCCACGTCCTCCCCCTCTGCCCCAGCTCATGAAGGTGGTGAACGAGGAGTGCCCCACCATCACCCGCACTTACAGCCTGGGCAAGAGCTCACGAGGCCTCAAGATC	1	+	chr7:44111468-44111587
AEBP1	chr7_44110061_1	GATCCGAGCCTCCTCCATGCTGCGCCACGGCCTGGGGGCACAGCGCGGCCGGCTCAACATGCAGGTGGGCATTGGGATGGGCCCATCTCCCAACTGGGATAAGGGACTCCTCCGCCCATG	2	+	chr7:44110061-44110180
AEBP2	chr12_19438696_1	GATCAAAATAGTTCAAATATAAAATATATTACTAGGATAAAATTCTAGAGGAGATATGCAACGTCAATATGAGTTCCAGAAAACAATATTTGGAAATTGTATTTTCCAAACTGTATTTTA	7	+	chr12:19438696-19438815
AEBP2	chr12_19440341_1	ACCCCTGAGCCGCATGGACTCGGAGGACAGGTCAGTGCTCTGAAGCGTTTCCCCTTCCCTTCCTCCTCTTGAACTCCCGGGCCCCTCAGAGGGGGACCAAGGCGACGTTTTGCCGCGATC	1	+	chr12:19440341-19440460
AEN	chr15_88620647_1	GATCACCTGCCTCGGCCTCCCAAAGTGCTGGGATTACAGTCGTGAGCCACCGCGCCCCGGCCTCATGTTGCACTGAATTTTCTGTTAACCTTGCTGTTTCCCTGCTGTTAGATAAACAAC	1	+	chr15:88620647-88620766
AEN	chr15_88621552_1	TCTCCAGCCCTCGCTCTGCTCGGGGGTCCAGGGCCAGAGGGGGCGGCGCTGGTCGTTGGGACTCGGCCCAGCTGCCGCGGCCAGCAAGTGACCAACGCCCGAGTCCTTCCCGGTGAGATC	5	+	chr15:88621552-88621671
AF001548.5	chr16_15727633_1	AAATGTCACATAAAAATCTGGATTCCCAGCTTCTTTTTCAAAAAACTTTAATGTTTGAAGGCATGCCATGGCAGCTCATACTTGTCATCCCCAGCACTTTGGGAAGCAGGCAGAAGGATC	3	+	chr16:15727633-15727752
AF001548.5	chr16_15726286_1	GATCTCAGGATTAAGCACAGTGCCTGGCATACAGCAGGTGCTCAATAAATACTTATCAAATTGGAAAAGGAAGGGTTTTTTTTCTTTTTTTTTTTTTTTCCTGAGACAGAGTTTTGCCCT	5	+	chr16:15726286-15726405
AF011889.2	chrX_149524892_1	GATCCACCTGCCTCAGCCTCCCAAAGTGCTGGGATTACAGGCATGAGCCACTGTGGCTGGCTACAGGTGTTATTTTCCAAAGCACATGTCCTATCCTTTCAAGTTGCAGGGATGAACTAG	1	+	chrX:149524892-149525011
AF011889.2	chrX_149526530_1	CTGTGCTGCCACATCCTCATCTTGGGCCTCTGGGGCAGAAGCTAGAAACCTCTGGGCATGGGATTTAACAGGCTGCCTGAGCTGGCTGTCAAGGTCACTGGGCTCTTGTTCCTCCTGATC	1	+	chrX:149526530-149526649
AF011889.5	chrX_149533071_1	GATCAAAGCAGCTCTCAGGTGGCCTGTTGCAGGGCACAGCACAGTTCTGCCTATGCCAAGGCAGATGCTGGGCCCTTCCCTATTGTGTTCAGCACGCACCCATTCTCCAGGGCACCTTTT	1	+	chrX:149533071-149533190
AF064858.6	chr21_38937106_1	GATCTGTGCTTCCCCCCATCAGGCTGGTGCCACAGGAGGAAGGAAAGGGCAAACACCTCTTCCTGGGAGCAGGGGTCAGGTCAGCCTGAGGCGGCAGGAATTTTAGCAAATCCAAGTTTT	1	+	chr21:38937106-38937225
AF064858.6	chr21_38939013_1	GATTAAGGCGCTGGCGGAGTCAGTTCTGGTGAGGGAGGCTTCCTCTCCGATGGCCTCTGCTCACCCTAACTTCACATGGGAAGGGGTGAGGGGTCTCTCTGGGGTCTCTTTCATGGGATC	1	+	chr21:38939013-38939132
AF096876.1	chr21_30088828_1	GATCTTTAGGTGGTAGGGGAGCCCTCACTGAAATGTGGTTTAAAAAAAAATCACACTCTTTCATCTTCGGTTTCATCTTCTGGAAGAAAGAAGAATTGAGCTATTTTACCAACTGTTGTG	5	+	chr21:30088828-30088947
AF096876.1	chr21_30090802_1	AGATTTGATTTTTATTGTCATTTCTTTTCCTGTCTGTGCATTAGTGAAGGTTGATAATCATGTCGAATGACAGAAGGAAATGAAGTACATTAGGAGTGCACTTAATCTACAAATTGGATC	6	+	chr21:30090802-30090921
AF124730.4	chr21_29186098_1	GATCTTGAGCCTGCCAGCCTTTGGATTGGAACTACACCATGGCTCTTCTGGGCCTCCTGCTTGCTGGCTGCAGATTTTGGTACCTGTCAGCCTTCATAATCTCATGAGTCAATTCCTTAT	1	+	chr21:29186098-29186217
AF124730.4	chr21_29188018_1	ATATAAATTTCCTGTATGGAATATGGTTTGGTTATGTAGGAAGTGCAGAAGGATGAGTGAGTGGAATTACATGTGAGGAATTGGCTCCCATGATTATGAAAGTGGGCAAGTTCAAAGATC	5	+	chr21:29188018-29188137
AF127577.8	chr21_14919247_1	TATTTAACTGTATAAATATACCACAATTTGCTTACTCATTTTCTAGGAAATGGATATTTAAGTGTTTCCAGATGTTCTTGGAACAGTCTCATATAAGACTTTGTGTAGACGTATGTGATC	6	+	chr21:14919247-14919366
AF127577.8	chr21_14917333_1	GATCCAAAGCTGAATATTATAAATAGTTATAATCACATTCATCAAAAAGTTCAAAGTGAGAGTGGGCTAAAAAATAAGTAGGAGTCAGAAAGAGAGAGTAGGAGATTGGGTAAAATGATA	6	+	chr21:14917333-14917452
AF131215.6	chr8_11068785_1	CCAGCGAACAGCCCACCCCTGGCCAAGGTGGGCCCTGCCCCCTCGGTGCCTGCTAAACTGGTCATAACTGATTTCTTCCTTCAGAAAGGCACCCGTCAGGAAGAATCTCCTCCCTTGATC	1	+	chr8:11068785-11068904
AF131215.6	chr8_11066252_1	GATCTGGTCTCTGCCTGTTCGAAACAGACTATTTTTAGCCTTCATTTCTGTCTGCTCAATTTTTCTGCCTCCCACCATTTCTATTGCATCTTCAGGAATACACTGACATTTCTGTCCCTG	3	+	chr8:11066252-11066371
AF131216.5	chr8_11346744_1	GATCCTGTTAAAATGCAGATTCCCTGGTTCGGTAGGTCTGGAGTGGGGGCTGCTTTGTCCAGAGACCACACCGTGGGTCCAACCTTCACAGCACACTGGAATCGCTTTAAGAGCTTAAAA	1	+	chr8:11346744-11346863
AF131216.5	chr8_11348130_1	CCCACGGGTTTCTCGTCCCGGGCAGCGGCGCACGGGAGGAGAAGACTCCCGGTCTGCAGTCAGACCTCCCTCTGAGACCCTCCCTAGCTCAGGCTTAGAGCTTTGGGATTTTTCTCGATC	1	+	chr8:11348130-11348249
AF131216.6	chr8_11325824_1	GGTTTAAAACAATCTATAAATGTATTTTATTTCCAAGAAAACTTAGGGTCTCAAAGCAAGATTTTAAAGTGATTTTTGAGAAGACTTGGGGGGGACAATAATAGACATTCATGTCAGATC	6	+	chr8:11325824-11325943
AF131216.6	chr8_11324899_1	GATCGGCCATAGGGCTTCCATGGGTGGAAACTTGTGAGGGAGTTTGTATTAGGTCTGGTCATGGAGGGATGATGTACCATCAAGGTAGACCCATCTTCCTGATGCACATTTGCTGTGCGA	1	+	chr8:11324899-11325018
AF131217.1	chr21_28674430_1	GATCTGGACCCCCTTCTGGTAACAGCAGCCCCAGTCAAAGACTCTCAAAAGCATAACTCATTCAGAGGTAGGCAGACAGAATGAGACTCCCAGGGAGCTTGTCCTGCTTCTCTGGAGTTA	1	+	chr21:28674430-28674549
AF131217.1	chr21_28675180_1	ATAGAACAAGTAAACTTATTCCTCTTTTATGTACAATGATTACGGAAGTGAAATAGCAACCTTTTGCTGCTTTAAACAATACATTTATTCAAACATGATAATAAAAATGAAAAATGGATC	6	+	chr21:28675180-28675299
AF178030.2	chr8_115510139_1	TCCACATTTTACCCAGTACATCCCACTTATCTTAGGCTCAATTCAATCGTACATATCCTAAGTAACAGCAAACCAACCTGTGTCATACCCTTTGCTTTATTTTTAAAGAAACACTGGATC	5	+	chr8:115510139-115510258
AF178030.2	chr8_115509120_1	GATCATTTCTTTTTTCCTGTATGACAACAACCTAGAAAAGTAATGATAAATGGAGTCTACAAGGTGTTTTCCCTGAAGCCGAACTCCTTATCTCTTTAAAGAGGTATAAGAGTTCCTATT	5	+	chr8:115509120-115509239
AF230666.2	chr8_132845709_1	TTCTGATTGTTTCATTTTCTGACTGTTCTTCCAGTTGCAGTTTAAATTTGTTTATCTTCTTCTCTCTTTTAGTTCTGGAAAGCTGGCTTGATTTCACAGGGGAGTTGGAGCCACCAGATC	4	+	chr8:132845709-132845828
AF230666.2	chr8_132843333_1	GATCTATGTGCATTGGACATCTATAAACTTATTTCCTGTTCACTGGGATTATCTTAGAAATGTACCTTTATTTTTTACTGATTTTCAATTAATGAGGCCACTTTAAAATTAGATGTTTTT	6	+	chr8:132843333-132843452
AF241725.4	chr21_21566385_1	GATCTAGGACCTCCCAGTGCCAGAAATGTGAGAAAATACATTTCTGTCCTTTATAAATTGCCTAGTTTCAGGTATTCTGTTATACCAGCACAAAATGGATTAAGACAGTGACTGAAAATA	5	+	chr21:21566385-21566504
AF241725.4	chr21_21567264_1	TATTATGGAAACTATTAGTATGGTCATTTAGTTCCTCAATGGAATAAAAGCCTGTCACTGGGTTTGATACCACTATGGCTGTGTGACAGCAAGGTGACACATAAGGCATGAGGAGAGATC	3	+	chr21:21567264-21567383
AFAP1	chr4_7871598_1	GATCTGCCAGTCGGACTGTGCATCCTCACTACGGCTGCAGTGCGTCCTGCACACGAGGAAGAACAACCTGATGCCAAGTCCCGTGAGTCCTTCCAGGTAATCTCCAAACGCTGGGGTTGC	1	+	chr4:7871598-7871717
AFAP1	chr4_7938363_1	GATCTTTAACTCTCCTAAAAGGGGAAAACTGTCCAGTTCGATTTTGCTTCCTGGGACATAACAGGTTTTTCAAAAGTTTGATGAAAGCATTCACTAAGGAGTGATTCCACTTTCTTTGGT	5	+	chr4:7938363-7938482
AFAP1	chr4_7940263_1	TTGTAGTCATTCAGCAAACATTTGGAAGCACGTATGGCGGGCGTTAGGAGTGAAGTAGGGCCGGGCACGGTGGCTCACACCTGTAATCCCAGCACTTTGGGAGGCCGAGGCAGGTGGATC	1	+	chr4:7940263-7940382
AFAP1	chr4_7872589_1	GTTCAGGTGCTGAATTCCCACCATGCCTTTTCCTTCTAGAATGATGGTAGACTTGACTTTTCCTCTGATATCCACAAGACTGGAATGCTGGCTTAGGTCAGCAGTTTGTAGATGATGATC	2	+	chr4:7872589-7872708
AFAP1-AS1	chr4_7753489_1	GATCCGCCGCTGCTGCTGCGGTTAAATGAGTGTTTCTGAAAAGCTTCCTGGGCCAAGCCAGTGCTAGACAGCAACAAGGCAGCAACAGGCAGCCAGCGCCTGCCCCCAAAGAGTTCCCAG	1	+	chr4:7753489-7753608
AFAP1-AS1	chr4_7754600_1	GCGCCATGGGAGTAGTGGTCTGCACAGCACAGTGAGTCCCACCCACTGTAAAGGCCCAGACGCCTCTCCCAGGAGGCACAGGGCTGGTAGGGTCAGAACCGTCCCCAAGGCGTCTAGATC	1	+	chr4:7754600-7754719
AFAP1L1	chr5_149272143_1	TGCCTTCGGCTGCCGGGACAACCCGGTGCGTGTCAACGCCCGTGTCCTGGGGCCAACTCGCCTCTCGTGTGTGAAATCAGAGTTTTCATAGGCTAACGATTTGTAACTTCATAAAAGATC	1	+	chr5:149272143-149272262
AFAP1L1	chr5_149271308_1	GATCTTTGTTATTATTTAACTCCTCTTTCGCAACACCACTGACATTGCACCGGCATCGCCGCGGGCCCACTGTCTGGCTTAGAAGGTGCTCAAGAAAGACCCGCGGCGAATGGAGAAGAC	1	+	chr5:149271308-149271427
AFAP1L2	chr10_114404227_1	GATCAAAGGGCTCGGGCCGCAGCAGCCACCTAGGAGCCCACCCGCCCAGTCCGCGGCGCCGCTGTCGCCCCCTCTTAGGCCCAGGTCCGGGCTGGGTGGGGGCAGTGGGCTCTGCTTATC	5	+	chr10:114404227-114404346
AFAP1L2	chr10_114405263_1	GAATCTCCACCCTGCACTGCCTCCATCCAGAAGTGCCACACTTCCATCCTTTGCCTTTTGCCACCGGTCCTTCCAGGCCCTTAATGCGACCTAGTCTTCTCCGTGCTCCCCCCAGAGATC	1	+	chr10:114405263-114405382
AFDN-DT	chr6_167826038_1	CAGTACCACCCATCGGACCCAGCGCCGCCCATTTAGACCCAGCACCGCCAGTCCGAACCGAACCTAGCACCGCCCATGGGACCCATCGCCCGTTCGGACCCAGCACCGCCCGTCCAGATC	2	+	chr6:167826038-167826157
AFDN-DT	chr6_167824911_1	GATCTATTGAATAATTCATTCCCTCATGGCACTGGTTCAACACCCCAGGCTCCTCTGCTGAGAAGCCTCCTTATGTAGCTGTACTGGACAAGTGCGGTAGAAAAGACAGAACCCAGTGGG	1	+	chr6:167824911-167825030
AFF1	chr4_86933706_1	GATCAGTCTCTGTTAGAAACCTTTAAAAGGTGTACAAACACTTTGTAAGAGATGACTCCTGTCCCATCCTGCTCAGGGATGACCAGAACTTTCATCTTAGATAGATACACCACCAGGTTT	3	+	chr4:86933706-86933825
AFF1	chr4_87008002_1	TGCTGTCAGAGGAGCGCTATTGTAAGAACCTGAAGCCCCGTCTTTCCATGGTTTGTTACTGTTTTTGTAATGAGCGTTGAAGAAGAGTGATGACAAGGCATTAGTGATTATTATGAGATC	3	+	chr4:87008002-87008121
AFF1	chr4_87006601_1	GATCAAAAGTAGCGAACGTGGTTTACTGCCGCGGTCTTGTTCCTGCTCACTGCCGCCTCTGGGGGCCCCATATTCAACAAATATTCAAATTGGAGCTGGAGTTCTGAGCGGCTGGGTACT	1	+	chr4:87006601-87006720
AFF1	chr4_86935333_1	CCGCCTCTCTGCCGGCTTCCCAGCACGCTGACTCAAGTCGCTGGCGTTCCCACTTTTCCGGTGGGAGCCCTCGGGGAGAACGGGCTAGGGCTCAGAGCTCTCACCGCCCTACTTGCGATC	1	+	chr4:86935333-86935452
AFF2	chrX_148499738_1	GATCAGAGGTGGAGGTTGAAGGGAGTAGGAGGCTCGGTTAAACCCTCCACGTGCAGAAAGAGAATTTCAGGCCAGAAGGGAGACGGGCAGCCGGTGCGTGGGATACTGGGCACACACCCA	1	+	chrX:148499738-148499857
AFF2	chrX_148500940_1	GCCCGCTGCTGCTGCCGATGCGGCCCGGACACTTTTAGCTGGGCGGGAGGGCTGGAGAGCCGGGGGCCGCCGAGAACCGCCAGCGAGCTGTGCCGAGAGCCGCGCCGACCCGCTGCGATC	6	+	chrX:148500940-148501059
AFF4	chr5_132962852_1	GATCGCGAGAAGGAAAGCGAGAACTAGCTGGGTAATGTTAGCCAGAATCTGGGCCTATTTTCTCTTTAATTAGACATAATTTGAAATTGAGGAGGATATGAAAAAGTAACAAATCAGCCG	4	+	chr5:132962852-132962971
AFF4	chr5_132963917_1	CTCCTGCGCGTAGCCCGCTAGTGAGGTTCCGAAGGGCGGGGCCGGGCCGAACCGGATATGCCGGTTCTGGGGCTCAGGTGACAAACCCAGGCCTTCCGCCCCTCGCCTCTGGTGGGGATC	3	+	chr5:132963917-132964036
AFG1L	chr6_108295566_1	TCTCGGGGCTGGTGACTGACGGGCACTGGAGGAAGAGCCGCGCCTGGGACCTCTGCAGGCCCTGATGTCTCTCGTGATTCTAGGAAGGAAGGTCCACACACATTCTCAGATTGAGGGATC	1	+	chr6:108295566-108295685
AFG1L	chr6_108294356_1	GATCAATGAGAAGTTACCCTTCGGATACACTGTCCCATGACTTCTCCGTCCACCGACAGTCCTTCTTAGGCCCTTGGCTTTCCCATGCCACTTATACAATCTTTCAAAACATTTGAGTGC	1	+	chr6:108294356-108294475
AFG3L2	chr18_12376313_1	GATCACGGCCATGGTTCTGTCAACACTCTATCATTATGTCAGAAACACGTATCAGGTCCCGTGTGTGTATCTAGAGGGATGGCTACCAACAGAGAAAGAGCCTCCTGCTGAGAGCAGGCC	1	+	chr18:12376313-12376432
AFG3L2	chr18_12377519_1	GCTGGAGGTGGGGCCGAGGAAGGACTAGGAGAGCGAGCAGGAGCTGGAGGCGGGGCCGACGGAGGGGTGTGGGGGGCGTGGCTGGAGGCGGGGACTAAGGGGAGACGCGTGACTGGGATC	5	+	chr18:12377519-12377638
AFM	chr4_73482392_1	TGAACCTCATATGTCTAGAGGAGGTGTCTTTTTCTAATCCTTTTTGGCCTAGAAGGAGCTCCTTTCTTTGACTTGAACAAATGTGCCCTAAGCATGGCAGTGGCCCTGAAGGCATGGATC	1	+	chr4:73482392-73482511
AFM	chr4_73480763_1	GATCCACCTGCCTCGGCTTCCCAAAGTGCTGGCATTACAGGTGTGAGCCACCACGCCCAGCCAGTTATCTATTTTTTTTTCTTTTAAGACAGTGTGAATTCTTAAGACCTAGTCTCTTAG	1	+	chr4:73480763-73480882
AFMID	chr17_78187614_1	ATTTTTGTTAACCTGGTTTTCAGGATAAAGAAAATTGAAGTCCTGACTATGCTAATAATATCCGTAGACCCTGCCAGGCGTGGCGGCTCACACCTGTAATCCTAGCACTTTTGGCGGATC	2	+	chr17:78187614-78187733
AFMID	chr17_78186932_1	GATCTGCCCCCGGGTCTTGCTGGGGGAGCCAGGCAGCACAGTGGGCAGGTTAATGCAGCTCATTGCGCCTCCGGGAAGTTCACGAACCCGAGTACTCTCCAAGGCCGTCCCGCAGTAAGC	1	+	chr17:78186932-78187051
AFP	chr4_73435389_1	GATCGGGAACCCTTGTAGACAGGGATGATAGGAGGTGAGCCACTCTTAGCATCCATCATTTAGTATTAACATCATCATCTTGAGTTGCTAAGTGAATGATGCACCTGACCCACTTTATAA	3	+	chr4:73435389-73435508
AFP	chr4_73437356_1	AACTTGATGTTGAAGAGGTTAAACTGTTGACTAATGTCTTCGACATTGACCTTTTGATTCCTTGAAATCTCATGAGTCAAACCAAATCAGATTTTAGAAACTGAAGATTAGTGTCTGATC	6	+	chr4:73437356-73437475
AFTPH	chr2_64551953_1	ATGTTGTTCATCAAAACAAGCAGTTAGAGAGCTGCAATGGTGAAAAGCCTCCTTGTCTGGAGATTCTAACAAATGGGTTTGCAGTGTTGGAAACTGTAAATCCTCAGGGAACAGATGATC	3	+	chr2:64551953-64552072
AFTPH	chr2_64525780_1	TGGCTTTTTTAGTAGTCATTTTTAACACTTCGCAGAGGTATATTTGTTTAAACAAAGTATCTGTGGTAGTCTCCTAAATTTTGTTCATAAAGATATTTCACATGGATTAAAAGACAGATC	6	+	chr2:64525780-64525899
AFTPH	chr2_64523645_1	GATCTCTTTAGCTTCACTAGATATTCTCCGTAAGGGTCTATGAAAAACGACCACCTTCTCCATCCATTAGCCAAATTCCGGACTACTATTTTCTTGTCGGTCTCGAAGACGATTTGTCAG	3	+	chr2:64523645-64523764
AFTPH	chr2_64550531_1	GATCGAGGATTAGGGTTTAGGGAAGAGTGTGACTATTAAGAGGTAACATGAGGGAGTTTTTTTTGTGTTGATAGAACAGTTCTTATCCTGATTGTAGTGATGGTCACTCTAATCCACACA	4	+	chr2:64550531-64550650
AGA	chr4_177441671_1	GATCACAGTCACAGGAGGTGGGCCCCGGCAGGATGATTTTTGAGAAGCTCCCCAGATAGTGTGAATGTACAGCAAAGGTTGGAACCTTGAATTCTAAGTGGCAGGTAAAGTATGACAACA	1	+	chr4:177441671-177441790
AGA	chr4_177442703_1	TTGCAGGGCCCCAGGAACTTTAGCCGATTGCTGTGTACTATGGATTTGGTTCTTTTACTGTCTTTTTAATTTAAAGTTGAAGTTGAAAAGTTTGTCAAACTCAGTATATTCTTGGGGATC	5	+	chr4:177442703-177442822
AGAP1	chr2_235493365_1	GATCCACGGCTCGATTTTTAAAAATTGTAAGGGAGAAGGATGCCTCGAAAGCCTCTGTGGTATTTTGTCGCATCTCGCACCCCTGTCTAAACTTCAGTCCACTCGTGGAGTGTGGACCCC	1	+	chr2:235493365-235493484
AGAP1	chr2_235494618_1	GCCCGCGGGCCCCGGGGCGCGGGGCGGCGGCGGCGGGGGGCGCGCGGCTCCGGGCGCGGCGCCTGCACCATGAACTACCAGCAGCAGCTGGCCAACTCGGCTGCCATCCGGGCCGAGATC	9	+	chr2:235494618-235494737
AGAP2	chr12_57738093_1	GATCCCCAGTCTCGGAGCCTCTGGCACCGGCGGCGCCGGCCGCGGCCGCAGACGGAGAAGGCGGCGGCGGAGGCACCGACTCGAGCTTAACCAGGGTCAGCGAGATGAGGTAGGTCGTTG	4	+	chr12:57738093-57738212
AGAP2	chr12_57741719_1	GATCAGAGCAGGGAAAGAGAAAGAATGATACCTCCCATGTCTTTTTCCATCCTCCCTAAATGTATTCTTTCCCAGAGTCCCATCTTGGGGACTAGGAAGTAGCTGACTGGGAATTGATAT	2	+	chr12:57741719-57741838
AGAP2	chr12_57743309_1	GGATGGAGGTGGGGAGTGAGGGGGTGGGAGGTAGGAGGTAGCGGGTAGTTTGACCTAATTACTTTGTTTCCACCGGACGCCTGTAATCGTAGCACTTTGGGAGGCCGAGGCGGGCAGATC	1	+	chr12:57743309-57743428
AGAP2	chr12_57739085_1	CTGGATTTCCTGGGACTTGGACTCACCTCCTCCAACAACCTAGCCCCCTCCTCTCGCGCACCAAGGTTAGGAAGCGCGATTGTGAGGTATGGCATTTAGGGATAAGGGTGAAAATCGATC	1	+	chr12:57739085-57739204
AGAP2-AS1	chr12_57727127_1	GGCGGCCCACAGCTGGCGGCCCAGCGGCTCCTCCGAGGTGCTCAGCGGCGCCAGGAACAGTAGCTGCTCGTACTTGGCGCGAATCCACGACTCGCGCTCCTCCCTGCAAGACCAGGGATC	3	+	chr12:57727127-57727246
AGAP2-AS1	chr12_57725624_1	GATCACCACGGGCGCTGCACAGTCACAGGTACGCAGTCACGGTCACAGACACAACCCGAGAGCACCCCCACCCCAACCCACCCCCTGCCCACCCTGGGCTTCCCCTACCCCAAAACGCCC	2	+	chr12:57725624-57725743
AGAP3	chr7_151086393_1	GCGTGTGCCGGAGCCGGCGGGGGCGGCGGTGCGTGCGCATGACGCGGGGGGAGGGCCTGGGCCGCGCGCTCCCGGTCCCGTTGTTGTTGCCGCTGGAGGCTGCTCCGAGGCAGCGGGATC	7	+	chr7:151086393-151086512
AGAP3	chr7_151085410_1	GATCCAGCTTGGCCAGGGAAGTGGAAGTGTGCGTAAGAAGGACGATGTGTGTCACTGATGCCCTAGGATATCTGGGGGTAGCAGATACCCTGCAACATCTCTGGCAGATTTATTGGCTGC	1	+	chr7:151085410-151085529
AGAP3	chr7_151113929_1	GATCTCAGCCCATCATCCCGACAGGAGGTGAGACCCAGTGAGCAGCAGGGGCCTGGAGAGGTCCGGGCCTCAGAAGTGAGTCACTCACCCAGAACTGCAGCGGAGGTTATCTTTGACTTC	1	+	chr7:151113929-151114048
AGBL2	chr11_47714492_1	GATCTCCAGCTGAGAAAAGATGCCACCAGAACATCCCTTCTCATCTAGTAGCAGATTTCTGTGGAGTTCCCGAAGAAATGGAGTTCCCCGAAGAAATTTCTGTGGCTTTCCGTGTTGTGT	1	+	chr11:47714492-47714611
AGBL2	chr11_47716204_1	TTTTCTGAAATGTTAACCATATTACATCATTGCCAGGAATTAAGTAGGTAAAATATTATCTAATATGGCTATTAACCAATCTAGATATTATAGATAATATTAGACCCCAAAACTTTGATC	6	+	chr11:47716204-47716323
AGBL3	chr7_134987451_1	AGTCTTGTCACTTGAACTTTTGGTCAAGTGAAAATCAAGGAGAAAACTTAAAATTATATTGCTACATTTCAGTAAGTGACTATAATTTTTAAATTCATTATCTTTTAATGCCTCAGGATC	6	+	chr7:134987451-134987570
AGBL3	chr7_134985486_1	GATCTAAGATATACTCTATTAATATTCTCTGGCCAAGGTCTAATCTGGAAGGTTCATACTTTTAAACTGCTGACCTCAAAAACACCTATTTTCAGATACTTACAAAATACAAAGAGATTA	6	+	chr7:134985486-134985605
AGBL4	chr1_50023479_1	GATCCTGTCTCTTCCCTCAGGTCCCAGCCCCTTTCGGGCCCATGTTCTGTCAGAAGTGTGCACACTAACCCACACTCCCCTCCACCACCCGGACTTCGAGGTCCCTGCCCGCCATTCAGA	1	+	chr1:50023479-50023598
AGBL4	chr1_50024551_1	CTATTCCAAATGCTTTATGCATTATTTCCTTCTCGACCATGAGCTCTCTGATACCTACGGTTGTTCTCTTATCTTTGTATACTCCATAGTGCAGCGTGGTGCATGACACAAAGTAGGATC	3	+	chr1:50024551-50024670
AGBL4-AS1	chr1_49256897_1	GATCAATGGGTCATCCATATGGAACAAACCAAGCTGGGTCTCTACCTAGCACCAAATACAGAAATAAAACCCAAATAGATTAGGAAATAAAATGCACAAAGCAAAACACAGCAGATTAGT	5	+	chr1:49256897-49257016
AGBL5	chr2_27052387_1	AACACCAGAATGTCCGCTCAGTACTTGTGAGGACAGAGGCTGGAGAGAGGACTACCCATTTACACTCAGAACCTCGATTCCTCTCTCTGCTCTGTGCTGGAGAGTGCAGAGCCAGAGATC	1	+	chr2:27052387-27052506
AGBL5	chr2_27051266_1	GATCGATGCCCGCATCCTCCACTCAGCTTTTGCGTCCGTCACACTACAGAACACAAAACGGGAGGGATTCCCGGCGCAGTGGGCTACGTGTTTCATTTTAGAGACACAAGACTGTTAAGC	1	+	chr2:27051266-27051385
AGER	chr6_32183821_1	GATCCAAATCATTGCTGGTCTCCCTGGAAGTTGGGAGGCTGCAACAGGAGCCCCGCTTACCAGTTTCCATTCCAGCCGCTGGGGTGGTTTCTTGGGGGCCCCCTTACACTTCAGCACCAG	1	+	chr6:32183821-32183940
AGFG1	chr2_227471508_1	GATCCGGGTTTCCACACGCAGCAGTTCTCAAGCCAGGTGACTGCACCGCCCTAAAGTTCCCTCCACTTTTGGCAATGTCTGGGGATTTTTGGTTGCCAGCAATGGGAATTGGGGGGTTTG	1	+	chr2:227471508-227471627
AGFG1	chr2_227474484_1	TAATGACAATTATTTATCTTAATGGAACTTAATCTGTGGCAGATAGGACTTCATTTCTCTATTGAGTCATTCCACAAATATTTATTGCCTACTTGTCCTGTGTCATAAGTTACCTGGATC	6	+	chr2:227474484-227474603
AGFG2	chr7_100538556_1	GATCTGCCGCAAGTTGTTGAACCTAAGGGTGTAAAATGGGGATTCCACCTCTGGGATAGGCGGAGCGAATGAAATGACATTTATAAAGCACTCCCTTCGCTCTGTGGCTCAGGAATTAGA	1	+	chr7:100538556-100538675
AGFG2	chr7_100540253_1	TCTTACGAAATCTAAGAGATGAGAGCCAATGGGTTACCCTGGTAGAGAGCTTAGCTTTTTCAAACGTTTGCACGTCTAGGTGAGCCATCCTGAAGGTTAATCATTTACACCTTTAAGATC	3	+	chr7:100540253-100540372
AGGF1	chr5_77029791_1	GATCATGCTAACACCACCATTTTTTGAATATGGGTCCCATAGAGAGGCAGGAAGCTTAATTGTGCATGTGCATATTTCTCCTTTCATAAATATTCATGAATCCTCCTACAGCTCATTGAA	5	+	chr5:77029791-77029910
AGGF1	chr5_77030785_1	TCCCCGCCGCGGTCGCCGCCGCCGCCCACCTCCCCCGAGCCTGAGCTGGCCCAGCTAAGGCGGAAGGTGGAGAAGTTGGAACGTGAACTGCGGAGCTGCAAGCGGCAGGTGCGGGAGATC	4	+	chr5:77030785-77030904
AGK	chr7_141556207_1	AATCAGATATGTATTTATGTCAGTGAGCAGAGGGGTGACTTTGAATAGAATGGGAGGCGGTGGGGCGCAGTGGCTCATGCCTGTAACTCCAGCACTATGGGAGGCTGAGGCAGGTGGATC	1	+	chr7:141556207-141556326
AGK	chr7_141554826_1	GATCATTTAAAAATTTATTTTGGTCAATAATGATAGTTCTTTGTAATATGCATGTCTGATTATTCAGGAAGTTGAACATTTTTAGATAGCCATGTACATTGCCTCTTCATTGAGTTTTCT	6	+	chr7:141554826-141554945
AGL	chr1_99851282_1	CTAATTAATGTTGATTTGAATTAAAAATATTTTATATCCCTCGTGTTAGGATAAGGATAAAATAGTTCTCTTTTCTCTGCGTACTAATTCCCACTTAAGATTGAAGTTAAATATATGATC	6	+	chr1:99851282-99851401
AGL	chr1_99849838_1	GATCCTACTGTGCAGCTCAACCTAGCTCGCAGCCGGTACCGCGGGATTTTAATGTGCAACTGTGAGCTCGCAGGCTGTTAAAGGAAGGCCGCGCCTTGGCCGGTGCACCTTCCCCAGGGC	1	+	chr1:99849838-99849957
AGMAT	chr1_15584388_1	GATCCGCCCGCCTCAGCCTCCCAAAGTGCTGGGATTACAGGCATGAGCCACCGGGCCGGCCAAAATCCCTTCTTGACCAATGATGACACTAAGATGTGGGAGGCCACGCCCATGTTGAGC	1	+	chr1:15584388-15584507
AGMAT	chr1_15585336_1	TCTGGACTCAAGTGATTCTCCCACCTTGGCCTCCCAAAGTGCTGGGATTACAGGTGTGAGCCACAGCAGCCACCCCAGAGTAATATTTTTAAAGCCAGAAAGATATGAAGGAAAATGATC	1	+	chr1:15585336-15585455
AGMO	chr7_15559582_1	GATCCAAAAGCAAAGCCAGAGAAACAATGTTCTCTATAGTTCAAGACAGGGATTTTTACCTTACACTTGAGGCAATAGAGAGCCAGTGAAGGGTTTCCACTGGATTCATATTATGGAAAT	4	+	chr7:15559582-15559701
AGMO	chr7_15562672_1	AATTTATTACATTACCAGTGAATATGTGGAGCTTGCCAGAATAGCCTCAGCTCTTTACCCAAAACAGCTGTAATCATCCTTTAGCTGCCATTTCATCATTTAAAGATGTTTACATAGATC	5	+	chr7:15562672-15562791
AGO1	chr1_35871052_1	ATCTCCTCTTGGCAATGCAGAAGATTTTCTGTAGTGGAATTGCTGTTTTACAGGGTGTGCACGTCTTCAACTTTACCAAAGAGTGTTGGTTGTACCAGTTTACACTCCCACCAACAGATC	2	+	chr1:35871052-35871171
AGO1	chr1_35884504_1	TATAACATTTATTCTAATATTTCTTAATATTTTCATGGCTCCTATCTTCCACTGGATATCTTTCCGTTTTCCTCTCCCCACTCCCCAGAAACTGTCAGGGCTGTCTTTAGAGCCAAGATC	4	+	chr1:35884504-35884623
AGO1	chr1_35868598_1	GATCCCAGCCACTCTGGAGGCTGAGGTGGGAGGATGGCTTGAGACTGGAAGGGCGAGGCTGCAAGCTGCAGTGAGCTATGATGGCACCACTGCACTCCACTCTAGCCTGGGTGACAGAGT	1	+	chr1:35868598-35868717
AGO1	chr1_35881560_1	GATCCACCCGCCTTGGCCTCCCAAAGTGCTGGGATTACAGGCGTGAGCCACTGCGCCCAGCCACCAATCCAAGTTTTAACAAGCTTTCCAGGTGATTCTGATGGTTGCTGTTTGAGAACC	1	+	chr1:35881560-35881679
AGO2	chr8_140633515_1	GATCATGAGGGCCAAGGTACGCTGAAAAATGAAATCGACAAGACAGCATCCCGGGGCAGTGCACACAGTACAGCAGTGAGCTGGGGTGGCTTCCTGAAGCCCCGCTGTCAATGACAAGTA	1	+	chr8:140633515-140633634
AGO2	chr8_140636195_1	GGCCGCTCGCGCAGGACCACACCGCCACCTCCCGGCGCGGCCCCAGAACCCAGATAATCCGTTTAAAGCACTGAGAAAATCTAAGAAGTTTTTAGTAAACTGTAGCTGGTATCAGGGATC	1	+	chr8:140636195-140636314
AGO3	chr1_35929931_1	GATCCAAAGTCCCACAGTGAGGGGAACTGAAGATAGGATATTCTTTCTCCTTTTCCTCTTTAAAAAATTATTTTGATTAAAAAAAACCGTATTACTGAAGCATAGGGACATGGGGAGAAA	5	+	chr1:35929931-35930050
AGO3	chr1_35931891_1	TGTTGGTGCAACGTTAAATTCAACATGGCATTGCTCCTACCCTCGAGTTCTTTTCTGTTGTTTGTGGCAGCATGGTAGATAGTTTCTGAGGAGCTTGGAAATGTCATAGCAGCCTGGATC	1	+	chr1:35931891-35932010
AGO4	chr1_35808210_1	TGTCGCTGAGGCCGGAAGAGCCGGAGCCGGGTCCCTGTCCCCGGGCCGGGCGCCGCCGCCGCCCCCTGCCCAGCGCCCGCGTCTCCGCGGCGCCACCCCAGCGCCAATATTCCGGAGATC	7	+	chr1:35808210-35808329
AGO4	chr1_35805830_1	GATCGCGCTGCTGCACCCAAGCCTGGGCGACAGAGCGAGACTCCGGGTCAAAAAAAATAAAAGAATATAGGGTATGGTATCAGTAGACAAGAATGTAGGCACTAGATTAAAAGTCCCAGT	1	+	chr1:35805830-35805949
AGPAT1	chr6_32174996_1	GATCCCACACATGAAGACTACTGCAAATGGTAGGACCATGGACATGTCAGCCAAAGCAAAATAAGGTATATAACCTTCACATGCTGAAATAAACATGCCAAAACATAAAATGTGCAAGTA	5	+	chr6:32174996-32175115
AGPAT1	chr6_32176564_1	CACTCCATCTCACTCTCCAGTCCTCTGGTCTGGTTTCCTTTGCCCTTTGTCCCTCACTATCTCCCAGCAGTCCAGCTCCCCCCTCCACCTGCCTTCTCTGGCCTTTAAAGAGAAGAGATC	1	+	chr6:32176564-32176683
AGPAT2	chr9_136686756_1	GATCAATAGCCCTGGGGCAAGTCCCCGCCGCCCCGGCCTCGGTTTCCCCGCTCAGGAAGCAGGGCTGAGCCTCTCCCAGCGCGGACCGGCCCCCTTTCTCTCCGAAAGCTGCTCCACCCC	4	+	chr9:136686756-136686875
AGPAT2	chr9_136688525_1	CCCTGCCCAGGCGGTCCCAGCTTTTCTTGAAAGTGGAGACACATCCTTTTGCCTTAGGCCTGTAGGCATCTTACAGCGAAACCCAGGAGAGCATTTTCCAGCCCAGTCTCCTTCCAGATC	1	+	chr9:136688525-136688644
AGPAT3	chr21_43883147_1	GGGGAGCCTCCTGCCCGGGTCACTCCACTGCGCATGCTCTGTGGCTACCGTGAGACTGACCTGCCTCAGACACCCTTCTCCTTGAGCCTCAAGGGCCTCATGGCCTGGACCTCCGTGATC	1	+	chr21:43883147-43883266
AGPAT3	chr21_43866162_1	TGGGGAAAATGCTTTTATAAATGGCTTCCCAGACCTTTAAAAAAAAAAAAGCACAATTTTAAAAGCTTTGTCTAGGAGAATACTTGAGCAGTTGGGTTCTTTTTCCTGGGAAACATGATC	5	+	chr21:43866162-43866281
AGPAT3	chr21_43881895_1	GATCCACCTGCCTCAGCCTCCCAAAGTGCTGGGATTACAGGCGTGAGCCACCATGCACGGCCTATTAAAAACATTTTTTTGCCAATTTCTTTTTACTTTTGAATGTGGCCTCTAGCAATG	1	+	chr21:43881895-43882014
AGPAT3	chr21_43925198_1	CCCTCCTGTGGTTGCTCCCAGCCATGCTGCTGGCTGCTTCTGCCGTCCTGGCTTGCAGAGACTCTGGGTCATGCGGGGAAGAGGGCAGAGTCCTCCTCCCTGCTCAGGCAAGAGAGGATC	1	+	chr21:43925198-43925317
AGPAT3	chr21_43944508_1	GATCCTGGAGGCCAGCAAGGCCGCCCCTCCTCCTAAGTGGCACTGATTGACAGGGGAGAAAGACAGAGGCTTGTTCCCCAGAAAAGCACAGAAAACCAGCCTTGTTCCTCAGACAGGAGA	1	+	chr21:43944508-43944627
AGPAT3	chr21_43864566_1	GATCCTTCCGCGGAGCCGCTGCGCGCAGGGCCGTCCCCACCGAGCCCGCCGCGCGGCGACCCCTGACGGCGACCCTAAGCCCCGGCCGACCAGGGCAGGAGCTCGCGCGCGAAACTTCCC	7	+	chr21:43864566-43864685
AGPAT3	chr21_43924543_1	GATCCATCTTCCTCCTGTTAGCAATCAGGCGGTCAGGGTGGCGGCCACTTCCCTGCCATGCCGCAGAGACCCTGACCTCCTCCGACATCATGCTCCGGCCCCGGCTTCTGTCCTAGCTGT	1	+	chr21:43924543-43924662
AGPAT3	chr21_43904741_1	GCTGCTGTGGCTGATGAGGCTGCAGGTCCCTTCTGGGTGGCCCTGGACCCTGTGTCCTTCTCCCACTGTGGCTGCTTTCTACCCAGGAGGTGTCTCCTCCAAATGCTGTCGGCAGAGATC	1	+	chr21:43904741-43904860
AGPAT3	chr21_43947224_1	CAACTTGGGGAAATAACTCTAGGACCCTGGTCTTTAGTTCCGATTCCCGGTGAGACAGTACCTGGCGGGGAGCTTCTCGCCCTCTTCAGAAGTGGCCTGGGGGCCCTGGGGCTACTGATC	1	+	chr21:43947224-43947343
AGPAT3	chr21_43902990_1	GATCCTGTCTCAAAAAAAATATGAATTTGTAGCTGGGGGACACAAGCATTCAGTCCATAGTGTCTGTAGTGGAATATTATCCAGCCTGAAATGTGAATGACATTCTGACACCTGCCACCA	3	+	chr21:43902990-43903109
AGPAT4	chr6_161274366_1	CTGTTGCATCCCTGCGCCCTAACGGCTCCTCTAACCTCAACCCAGACTCCGGCTCCGTCTGTGTTGCAACCTGGAAATTGTCCTCAGTTGGCTCATTTTTAATTCAGCAAGCGTAGGATC	1	+	chr6:161274366-161274485
AGPAT4	chr6_161273137_1	GATCAATATCTTATCTTAAGAAGTGTTTAGGTTTTCTAAAAAAAGACCAGACACTGAAGACTTACATAAACATCAAAGCATTCTTTTTTTAATTCCTCGATATGGAGAAATTCATAGGCC	6	+	chr6:161273137-161273256
AGPAT5	chr8_6708945_1	CCTCTCCGCTCCCCCACAGCTGGCGAGGGTCACCCGGCCGGCCCGGCGGACCCAGCACGGAGAGCACGTGCCGCCTCCCCGCCTTCCTCTCCGCATGCTTCCTGCCGTTCTGCCGAGATC	5	+	chr8:6708945-6709064
AGPAT5	chr8_6707470_1	GATCTGCTTTAACATCAATAAAACAGTTATCCACCCTTCGTAGCTTTTAGTGAAGGCTACAAAAGTATGCTTTTTATGGATTACACATGTGCACGCAACTACTTTAATTACTACAGAAAA	6	+	chr8:6707470-6707589
AGR2	chr7_16805287_1	GGCTGATTTGTCTTTACATGATTGGACAGAGTTTGTAGTTTGTAGATTTTTTTTCTGCTCCGTGGGCAGATTGCCTTTATTTACTTGAAGACACACAAGAGATGATTCACAATTCTGATC	5	+	chr7:16805287-16805406
AGR2	chr7_16804032_1	GATCACAGGTTGGAACTATTGATATATTGCTTGTGTTTTACGGCAGGATGACTCAAGGAAGGCTAACATAACTCCTGCTGTACAAACATCCTGCTGTGGGGTGACTTTCTGAGATTCACT	2	+	chr7:16804032-16804151
AGR3	chr7_16881045_1	GATCTTGGATATAAAGAAGAGTTAAGAAAAGTCAATCTGGAAGGAATCTTTAGAAAGATTTTTCTATGTTAGCTACAGAGACAAGCAGGTGGAATCTGCATTTTAAAAAAGAAAAAGCAT	6	+	chr7:16881045-16881164
AGR3	chr7_16882887_1	GGATACCAAAATCTGTGCACACTCAAAGTCCCATATCTGGCCCTGCGTAACCCACAGATATGAAAAGTTGGTCCTCCGCATATGCAGGTTTGGCATCCCGTGAACACAGTATTTTTGATC	1	+	chr7:16882887-16883006
AGRN	chr1_1020608_1	CAAGTGCACCTCGCCCACGGACTGCGGCTGCCGCGCGCCCTCCCTACCGGCCGAGAAGGAGAGGGGCCTGGGGAGGGGGGGCCTTTGCCCGGGCGGGGAGCGGGGGCTGGGCCTGGGATC	7	+	chr1:1020608-1020727
AGRN	chr1_1019808_1	GATCCAGACCCGCCCCCCACTCTCCTCTCCCCGCCCCCTCCCGGGCCGCCCCTTTCCCGCCCCACGGCCGCGCCGGGCGCTGCGTCCCGGGGCTTTGTTCGCGGCGGCGCGGGTCGCCGG	9	+	chr1:1019808-1019927
AGRP	chr16_67483054_1	GATCCTCTTCTGCCTGTTCTGCAGTTGTCTTCTTCAGTGGGGCCCGCAGGCCCAGGCCTGGGGCAGAGGATGTGAGGGCAGGAACCCCCATGCACAAAGCACCCACCTCCCAGGGGAGGG	1	+	chr16:67483054-67483173
AGRP	chr16_67484350_1	AGATGGCAGGACATACAGGACCCTGCTGCCCCTGCCTTCCCTCACCCCACTGCAGAGCTGTTTATCACACACGTGTCCATCTGGGAAAGGAATGCAGGCTGAATCAGCTTTGAGAGGATC	1	+	chr16:67484350-67484469
AGT	chr1_230713682_1	GATCCCAGCTGGAGACTGACCGAGCCCGGCCCTTCCCTCCAGCCCCAATTCCTGCACAAGCCCTGCTATTCCTCCTGATGGCAAGAGGACCCGGTGGACTCTTGGCCATGATGACTCTGT	1	+	chr1:230713682-230713801
AGT	chr1_230714829_1	TTTCACATGACCAGTAAAAGGGTTATAATTCTTATTTTCCTATAGGTAAGACTTGCTTTTGTAGTCATTATAACAGGGCATGACAGAGACCTTGGTGAGAGTCGCCAGAAGCCAGTGATC	4	+	chr1:230714829-230714948
AGTPBP1	chr9_85741664_1	GATCCGGGGTCGCCCCTCCTACCCCCGGGCGCCGTCGCTCGCATCTCCCGCGGCCCGGGGAGAGCAGAGGGACGGCCGGCCGGGACATGAGGACTGCAGCAGGGCGCTCACCGGCTCAGG	7	+	chr9:85741664-85741783
AGTPBP1	chr9_85742301_1	TTCTGTACACTCCCAACGAGGGCCCCAGCCTTTTCCCGGAACTAAGCCCGCGCCCACCCCCTCCCCCGCCATCAATCAGTCACTTTCTTAGGAAGGGTTCTTAAAGCTCCCCACGTGATC	1	+	chr9:85742301-85742420
AGTR1	chr3_148699015_1	CCTGGCTATTGAGCCCACCTGGGCCTCTTCTCTTTGTTTGCTGATAGCCTCGTTAAGTATTAAAAACCTACTCCCCCCCTTCAGGAGCCCTCTTTTAATGAAAGTTTGGGTACTGGGATC	1	+	chr3:148699015-148699134
AGTR1	chr3_148697323_1	GATCATCCTTACTCTTCTATTTTTTGGAAGAGTTTGTGAAGAATTGATATTATTTCTTCTTTAAATATTTATTGGGTTTTTAAAATACATTTTTAAAATGCAACTTGGGTAGCATGTCCA	6	+	chr3:148697323-148697442
AGTR2	chrX_116170100_1	GATCTAGGTTGAAATAGCTAGCGAATCCCTCTTCACTTTATGTGCTTTGTATTTAAACCACAAATATGACAGAGACCTATGAAAGGAGACTAAACCTCTTTTTGGTCGTGTAAAAATTAT	5	+	chrX:116170100-116170219
AGTRAP	chr1_11736295_1	CCCGGAAGGTGGGAGGAAGGACCGGAGTTTTGGGGAAAGAGGGATGGTAGGGAGGAAGGGAAGGTACAGACCCCACGCAAGAAGGAGATGGGCAGGCAGGCCACAGCAGGGAGAGTGATC	1	+	chr1:11736295-11736414
AGTRAP	chr1_11735733_1	GATCATATGAGGTAGGTAGCCTAAATAGCCCATTTACACAGGGAAGTGGGAAGGAGAGAGGGTGCCCCCAAGGATGAGACACAAGCTGTTGCCACATCAGCACTTTGCGCCTGGACGGTC	1	+	chr1:11735733-11735852
AGXT	chr2_240867480_1	GATCACCTGGAGACCATCAAGCAGGCCCCAGGTGGGGTGGGTGGAGGGGAGCCTCTTTATTTGAGAAATGTAGAATGAATTAGACTTCCCTATTATCTAAAGTTGGCACCTGGTTCCAGG	1	+	chr2:240867480-240867599
AGXT	chr2_240869279_1	ATGTGCTGGAGCCTGGGGACTCCTTCCTGGTTGGGGCCAATGGCATTTGGGGGCAGCGAGCCGTGGACATCGGGGAGCGCATAGGTAAGGGAGAGGCCCAGGTGGGGATGGCCCTGGATC	1	+	chr2:240869279-240869398
AGXT2	chr5_35047394_1	GATCACACCACTGTACTCCAACCTAGGTGACAGAGGGAGACCCTGTCTCAAAAAAGAAAAAATAGAAATCATCCTTGGGCATCTGTAAATTGAAGTCACACTCTATTTTGATTGCTTTCC	3	+	chr5:35047394-35047513
AGXT2	chr5_35048186_1	AAAGCAGGCAGATAAAGCAAAGGTCATCTGACAAGTTCTGTTAGTTTAATATTCCATCGGAGTTTCATCCGGGTACACTTTTCTCTGCAGGAGGGTGGTGCTGGGTGTGGGAGAAGGATC	1	+	chr5:35048186-35048305
AHCTF1	chr1_246931901_1	CGGACAGCGCCGGCCCCGCTCTGCGCATTACCCTGCGCCGACAAAACCGAGTTCCACACGCCCCGGAAGGGAGGGAGCAGAGGAAAGGGCGGAGAGGGAGGGGAGAACCGGCGGGAGATC	3	+	chr1:246931901-246932020
AHCTF1	chr1_246931053_1	GATCTGACCAATCGGGTGAGCTGGAACCTCACGGCTGAGCCCCGAGTCCAACTTCTTCCCCGCCAGGACTACTCACTGTGGCCAGGCCCAAGCGCATGTGGAACACACGCCAACACAGGA	1	+	chr1:246931053-246931172
AHCY	chr20_34302751_1	GATCGGAGCCGGCCTGGGGCTCGCTTTCCAGGCCTCTCCTCATACACCCTCCGGGGTGCCCTCGCCGTCCCTGTAGGAGGCCCAGAGAGGGGTGGACGCTCGTCGGGGCCGCCCAGCTGG	5	+	chr20:34302751-34302870
AHCY	chr20_34303654_1	CATCTGTAAAATGGGCCAAATGACATCTGCCACACAGATTATTATAAGTAAAGTTGCAGGCCAGGCGCGGTGGCTCACACCTGTAATCCCAGCACTTTGGGAGGCCAAGGCGGGAGGATC	1	+	chr20:34303654-34303773
AHCY	chr20_34312264_1	CTGCCCCGGAACCCACGCTGTGGTGCCCCTTGGCTTCAGCCCACAGTCCTGGCTCTCCTCAGGGTGGAGCCAGGGAGTCCCCTAATCCAGGTCTCTGACGTCCCCCGCTGAGGCTGGATC	2	+	chr20:34312264-34312383
AHCY	chr20_34311323_1	GATCCCCGCCCACGCCGCTGAAAGCTGCCCTGGACGTTAACTGTTGATGTCCCTTCTCCAGGTCCAGGCCCCAGTGGAGCTTCTGGCGGGAAGGTCGAAACCCCAGGCAGAAGCAGGTCC	1	+	chr20:34311323-34311442
AHCYL1	chr1_109983544_1	GATCTTGTGGCCATTGAGAAATCCCCGGGTGGTAAGACAGCCAAAATAACTTTTCAGAACATTTCAGAAATGTGTTCTTAAATTGTTTGCTGTGTGATGTAATCTCTCCCCTGTGACCCA	3	+	chr1:109983544-109983663
AHCYL1	chr1_109984999_1	GAGGGGGAAAGAGGCGGGGGCGGCGGGTCAGCCGCTGGCCGGGCCGGCCGGGGAATGTCGATGCCTGACGCGATGCCGCTGCCCGGGGTCGGGGAGGAGCTGAAGCAGGCCAAGGAGATC	6	+	chr1:109984999-109985118
AHCYL1	chr1_110002725_1	GATCTGATGTTCTCACTTTAACCAGGACTCAATCTTAGCATTGCTAATAGTGGAACAACCCGACATGTGCCTCCTGATAATGATGCAAGGTGAAATATACTACATAATGCAGGAAATATT	5	+	chr1:110002725-110002844
AHCYL1	chr1_110004840_1	GAGGGTAGAATCTGTAGAAGAAAAAATAAATTAACCAGAAAATATGTGTGAAAAAGGGATTAGAAAAGATGTAGGAATCTTGAAAAGTGTTCTGACACACTATGCTTAGTAATGATGATC	6	+	chr1:110004840-110004959
AHCYL2	chr7_129377531_1	TCTAACTGCAGGAAGTGGAGCCGTCAGTTCCTGCTTTCATTCTGGTGTACTGTATGTTCTGCCCATCAAGGAACCATCTTTTTATCATTAAAGGTAGAGTCACTTGTCAGACCTTTGATC	2	+	chr7:129377531-129377650
AHCYL2	chr7_129225378_1	GCGGCGAGGCCCTGGTCAGCCCCGACGGCACCGTCACCGAGGCGCCGCGCACAGTCAAGAAGGTACTGGGGCCGGGCTGCCTCTCTAGGAGAGGAAGGGAGGGGAGGGGAACTGCAGATC	4	+	chr7:129225378-129225497
AHCYL2	chr7_129224511_1	GATCGCAGACGGGCACGCGCGGAGGAACTTCACGCTGTCAGGACAACGAGCCATTCCTCTACCACTTCCCCTCCCCTAAGGCTTCTTGGCGTTCCCTCCCCGGAAGTCACAACTCCTCTG	1	+	chr7:129224511-129224630
AHCYL2	chr7_129368511_1	GTAATGAGGGCACCTCAGCTTTTCACATGCCTGAGTGGATGGTGAGTTCACTGGTCGTTTTGTTTCTCCTTCTGTTTCTTGATAATGAGAGGCAACCATTTCTGACGGGTGACAAGGATC	1	+	chr7:129368511-129368630
AHCYL2	chr7_129367825_1	GATCTTCCTAGGCTCCATCCGAACCTCCCATGCAATAAGACTCTAACTTGAGATATGCGAGAGTTTGGTGCCAGACCCCTGGTGTGAGCAGATGGGGAGCTTCTGCATAGCTGTTTAAAC	1	+	chr7:129367825-129367944
AHCYL2	chr7_129374584_1	GATCACTTGAGGTCTGGAGTTCAAGACCAGCTGACCAAAATGGTGAAACCCCATGTTTACTAAAAATACAAAAAATTAGCCCGCGTGGTGGCACATGCCTGTAATCCCAGCTACTTGGGA	1	+	chr7:129374584-129374703
AHI1	chr6_135498095_1	CTAGCGCAGGGAAAAACTGACTGGGCAAAGGAAAACTGGGGAGGCTGTCATGGAAGCCGCCCAGAATAAGAAAATGAATGAATGAGGCAAAGAAACAGATTTGTCACTCCCCACGCGATC	1	+	chr6:135498095-135498214
AHI1	chr6_135497182_1	GATCACCTTTTCTCAGACATAATTAAGAAGGCTTTGACAGGTTGAAGATTCAGCCCCAGGTTGACACTCTAAAAGGAAATAAACACACTCAGTACACATCTGATTTAAAAGCATTTAAAT	5	+	chr6:135497182-135497301
AHNAK	chr11_62546248_1	GATCTCGGAAATTTCCCCTCCAGTAAACATGGGATACGAACGGAGCAGCCCCCGAGCCACCGCCCCATGCAGGGAGAGGAGGTGGGACAGAGGCCACCAGGCCCGGAACGGGGCGCCCTG	1	+	chr11:62546248-62546367
AHNAK	chr11_62547135_1	CAACTTATTTTGCAGGAAGGGCCTGGGGGCTCTGAAGGTGGCTGGGTGATTCAGCCGCGACCGTCAGCTTGCTCCGGACCTTTGAGTTTTCTCTCAGCTTAGGCAACTACACTTCAGATC	1	+	chr11:62547135-62547254
AHNAK2	chr14_104954182_1	GGTCTTTCCATGGAGCCTGGCTGCCCTGAGTCCCCCTTCCTGAGGGGTTCCCTCGCAAAGTCTAGGGTCACCGAGCTCTGTGGGCAATGGCATGCTCTGAGCAGGCATCACTTCTCGATC	1	+	chr14:104954182-104954301
AHR	chr7_17297428_1	GATCCAAAATTTAGTAGCCTACTATATCTCACCCACTGTCCTTCTTTCCTCCAGCTATGGTAGAGAACTGCTCCTCCAACTTTATGTACATTTGAATCACCTGGGAGTTCCTGTGAACTT	3	+	chr7:17297428-17297547
AHR	chr7_17299305_1	AGCGGCGGAAGCCGGTGCAGAAAACGTGAGTGTCCCGAGCGCGTCCTCATCGCGGGGGCTGGGCGCTCAGGCACGCGGGTGCGGGAGGCAGCCCCACCCCGCCCCCAAATCCCTGCGATC	5	+	chr7:17299305-17299424
AHRR	chr5_419960_1	GATCCCCTTTTCTGGCCATCGGGATGTGGATGTGCATTTGTTAAACTTCTCACACGCTGCATCCTTCAGCCTGGAGACCCTTTGGAAACACGAGGTGACGCCACGGTAGTTATTCAGCTA	1	+	chr5:419960-420079
AHSA1	chr14_77459166_1	GCAAGTGCGAATCTGATAGGTCAGAACACCGTGCCAATGAGGTCAGGGTTATTGGTTTAATCCTTTCTGGGCCTTTTAGCTAAGTACTATTCTTTCATGGTCCAGTCTGTGTTCCTGATC	1	+	chr14:77459166-77459285
AHSG	chr3_186613496_1	GCAGGCAGAGGGCAGGAGAGGAGACATTCTGTATGGCAGTCATGGGTGTCAGGAGGGAGCTGGGTGGGGTGTGAGGTGGTGTGCAGGAGAAAAAGTGCTTCAAATGGTAGTGTGCAGATC	1	+	chr3:186613496-186613615
AHSG	chr3_186612737_1	GATCACAGTAGAAGACATTTCCTCTGCTGCCAAACCCATGGCACTCTGAGGCTGACTGTGTCCACCTCATTCCCTCAGCTGTCTTCTCTTTGCTGCTATTACCATGTTCCAAGCAGACTT	1	+	chr3:186612737-186612856
AHSP	chr16_31528351_1	AGAGGAAAGAGAATGTGAGAGTTGGTGCTGTGGCACTATTCTAGTATTCCCGAATCCCATTGCTGACCACATTCTCCCTTGCCAACTGCCTCTCCGCAACCCCCCAGGTCTTCAATGATC	1	+	chr16:31528351-31528470
AHSP	chr16_31527570_1	GATCACATCGTTGTGATTACACAAAAGCCTCTGTCATGTAATAGGGCTCAGTAAACGTCAATTTCCATAGCATTTCGAGCCTGGATACTGAAATATGGGGCAAAAAGCAGGAACATGCCC	2	+	chr16:31527570-31527689
AICDA	chr12_8611818_1	GATCGCTTGGGCCAGGACTTAGAGACCAGCCTCGGCTGGGCTAAGACCCTGTCTCTACAAAAAAATATATTTTTAAAAAATCTTTATTCTGTAATGTAAGTTCTTTATAAAGGAGTTAAA	5	+	chr12:8611818-8611937
AICDA	chr12_8613484_1	AAAAATCCTTAATTTGGAGTCAGAAGCAGCAGCAGTCCCCCAAAATACAAAAATGCTTGTTTCACCAGACAGATTCAGTGTCTAACTGGCTGCACTGAATTTGGAAAACAGGCTAAGATC	3	+	chr12:8613484-8613603
AIDA	chr1_222712897_1	CCCTTCTTCCCTTAGAAGAACTGCTGAACCGACTCTGAGAAATTTGGTAAGTATGTCAGAGGATGGGTGTTTCTCAGTAATATCCCCCGCTACTTCCCCGGAGTCTCAAGCAATAGGATC	1	+	chr1:222712897-222713016
AIDA	chr1_222712070_1	GATCTCAGCCCCAGTGCCTGCGGAGCCCCACCCTGAGAAGCCTTGGCTGCAGATACGGTGATGAGAGACACCGACAGAAACAAGGGAGAGGCGCACGACTGGAGCCGGTCTGGCCTGCTC	1	+	chr1:222712070-222712189
AIF1	chr6_31614847_1	GATCTACAGAGCAGAAAAATTCAGCCAGCCCTTCCTTGTCTTCCTATCCACAGCTGCCTGCCCAGACTCATGAAACCTGACAAAATGCAAGGTCTTATCATTACCTGAACCTTGGACCTG	1	+	chr6:31614847-31614966
AIF1	chr6_31615457_1	GCTGGTGTCAGGGTAAGGAGAGGAAGGGAGGGATGAGGGCTGATTAATTTTTTTCACCCCACAGGAGGAAAAGCTTTCGGACTGCTGAAGGCCCAGCAGGAAGAGAGGCTGGATGAGATC	1	+	chr6:31615457-31615576
AIF1L	chr9_131113158_1	GAGGGAGGACAGGAGTGCTCAGCTGTGGGGAGGGGGTGCAATTTTGAAAGGGTGGGGAGGCCAGGCACGGTGGCTCACACCTGTAATCCCAGCACTTTGGGAGGCCGAGGTGGGTGGATC	1	+	chr9:131113158-131113277
AIF1L	chr9_131096738_1	GGGGACGGGGGCGCGTGGCCCGAAGAGGACCCCGCTTCCCAGGCCGCCTCTTTGTCTCCTCCAGGAGGGAAGGCGTTCGGCTTGCTCAAAGCCCGGCAGGAGAGGAGGCTGGCCGAGATC	4	+	chr9:131096738-131096857
AIF1L	chr9_131096217_1	GATCCTCGCATTTCATTTGTGTGGCAGGGACTTGCTGAGGTCCGGGGAGGGGCAGAGAGGAGGGGTGCGGCCGCCCCGCGCTTTGCACTTTCCGCGTCCTCCAGCAGAGGGGTCGGCCGG	2	+	chr9:131096217-131096336
AIF1L	chr9_131110263_1	GATCACATAGGTAAGGGCTTCACCCTGGAGGCCATTGTTAGTGTCCAATCCTCCCCACCCTGCCCATCTGGTCCTGAAAGGACTCATTTGAGTCTCTCCAAGCATCTGAAGGGAAGGCAG	1	+	chr9:131110263-131110382
AIFM1	chrX_130137583_1	GATCTCTCAAGCTGGGAACCATCATGTGCCCAAAGAAGTTTTTGGCATTTTACAGGAAGCAGCAGTTCAAAGACACCCATAATTCTGTAGTCTGCATTGCCCTTATCATCTTCATAACTC	3	+	chrX:130137583-130137702
AIFM1	chrX_130165295_1	GATCCCTGAACAGCAAACGCTCCCGGGAAAAGGCCTCAAGCCGACTACTGGGTTCAAATCTCTTGAAGGTCAGGTCGGCATGGCTGAGCCAATTCCTCCGCTTGCAAGACTCAGGGTTCG	1	+	chrX:130165295-130165414
AIFM1	chrX_130166082_1	GGTGACGAGAACTGATAACAGCATCTCACAACAGCGTAGCCCCGGCATCGCACTTTGTTTTTTGGTTTTAGGACACCAGTTACTTGATACCGAAGCCTTCCTGATTCTTTTGCAGTGATC	1	+	chrX:130166082-130166201
AIFM1	chrX_130138592_1	CCCTTTCTGCCAAGAGCACAGGCCAGTTCGCTACCAAGGAAGCCCCCACCGATAATCGTAATTGATTTGACTTCCCGTGAAATCTTCTCCAAGCTTCTAAAGTCTCCAATCTGCAGGATC	1	+	chrX:130138592-130138711
AIFM2	chr10_70133449_1	CATGTATAGAGAAAACAAAAACCATGTATCACCAACTGCAGTAAGAAAGATTGGGCATGGCCAGGCACGGTGGCTCATGCCTACAGTCCCAGCACTTAGGGAGGCCAAGGCGGGAGGATC	1	+	chr10:70133449-70133568
AIFM2	chr10_70123341_1	GATCCCGCCCAGGCCCTGCAGAGGGCCCTTGAGCCAGCTGGCAGCCGGGCTGGCCCTCACTCACCTCGCCACCCTGCAGCAGCACCATCTGGTTCTTCAGGTCTATCCCCACTACTAGCC	2	+	chr10:70123341-70123460
AIFM2	chr10_70132383_1	GATCCGGGTTACACCCGCCCCGTGTTCCCTCTTCCCCGGTTCGCCCTTCCCGGCCTAAGCCCATCTTCCTTAGGAAAACTTAGCAGGGATTTAGGGGCCAAACCAGGAGGGTGGAGTTTT	1	+	chr10:70132383-70132502
AIFM2	chr10_70124996_1	AATTATAAAAGGGCTTTGAGGCTGCAAGTTCAAGCTCTTCCTCTCTCTCGCTCTCTCTTTTGCCTTCCACCATGGGATGACTCAGCATGAAGGCCCTCACCAGACACTGGGCCCTTGATC	1	+	chr10:70124996-70125115
AIFM3	chr22_20965522_1	GCTTCCCAGAGAGAGGGAACTGCACGTGCAGAGGCGGGGAGAGTGGACAGAGGCTTGCCCTGAGCTCCGTGGGGGAGGGGAGAGCGCGGAGCCCCCACACTCGAAGGCAGGACTGGGATC	2	+	chr22:20965522-20965641
AIFM3	chr22_20967558_1	GCGGGGCTGGACGATGGGCGGCCGAGGTTCGGGCAGAGGAACTCCACTGGAGGAGTGAGGGAGCTGAGCTTGGAGGGCTTCAAAGGGGAGGTGACCTCCAGGGCCCCACGCTCTGGGATC	2	+	chr22:20967558-20967677
AIFM3	chr22_20964555_1	GATCAGGGAGGGCCTCCTGGAGGAGGAGGCACAACATCAGGGTGCACTGTGATTTCTGGAGACCCAAGGAGTTCTGGTAAATGACAGGTGAGAAAAAGAAAATGTAATAAAATATAATTG	1	+	chr22:20964555-20964674
AIFM3	chr22_20966842_1	GATCAAGGTGGGAGGGTGGGGTGGGAGGCCACAGGGATGCCCCTGCTGCTTGACCTTGATGGGACCTTGACCCCTTGCTTTCCCCATATGCTGTTGGGCATGACTGCCCACAGGCCTGGT	1	+	chr22:20966842-20966961
AIG1	chr6_143061300_1	CAACTGGGGGACAAATGGAGGTGGGGCGCAGCCAGGTGGTGGGCTCTTTGGAGGGGGACACCGAACTGCTTCTAAGAGGTGACACGGGAAGAATCTTCAACAAAAGCATCGGACCTGATC	1	+	chr6:143061300-143061419
AIG1	chr6_143060530_1	GATCAGCGCGCACTTCCCGAGCCCTCGTAGCACTCAGAGGTCGCATCCACACCTGGGATGCCTAGGGGGCGCCTCCTGGCCGGGTGTCCCGGGACCCTGCGAACGCAGGAGCAGAATGAC	2	+	chr6:143060530-143060649
AIM2	chr1_159074956_1	GATCCTAAAACCTAAATGAAAAAAATAAAGACAAAAACCTGCAAAACAAGTTGAATATGTTTATCAGGATGTACTATCCCTACTACTAGGTATCAATACTTACTACAAATGTATAATTAT	6	+	chr1:159074956-159075075
AIM2	chr1_159078269_1	TGAGGGAAGAGATTTCTGCCCACTGGCTCACTGCATCCACTTCACCTGACACAGTGCCAGGCACAGAGAAGGTGTTCAGAAAATATTCGTTGAATGAGTGAATGCATGAATGAGTGGATC	1	+	chr1:159078269-159078388
AIMP1	chr4_106314993_1	GATCGAAAAAGATAAAACACTAATTAGCATAATCAGTGTTCTTTTTCCACTACCTCTTAAATGGTTGTACATAAAAAGGCTCACACACAAAAATACACACACATACATTCACTTACACCT	6	+	chr4:106314993-106315112
AIMP2	chr7_6009611_1	ATCTGTGCCGGCCGGCCAGGGACTCACTCAGACTTTTATGTTTTAAAAGATTTATCCAGGCCGGGCGCCGTGGCTCACGCCTGTAATCCCAGCACTTTGGGAGGCCGAGGCGGGCGGATC	1	+	chr7:6009611-6009730
AIP	chr11_67483403_1	CTGAATTTAAGTAGGGGGTGAATTCGGGCCTGTCTGCCCCGCCCCCTGGCTCGGCCTTGTAGCAGCATTGGTGGGGGAGGCCGTCAGTCATCACAAGCGGGTTGGGGTTGGGGGTTGATC	1	+	chr11:67483403-67483522
AIP	chr11_67482653_1	GATCCAGGATGCAAGAGTCCCGACAATCATACTAGATATGCGAAAGAGAAAAAGCCGGAAGAAAATACACAAAAATCATAACACTTTGAGGGTGTGGCTTACGGGTGTTTTTTTTTTTTT	5	+	chr11:67482653-67482772
AIPL1	chr17_6434596_1	GATCTGCCCATCTTGGCCTCCCAAAGTGCTGGGATTACAGGCGGGAGCCGCCTCGCCTGGCCAAAGCCCGAATTCTGTAGCCACAGACGCACCCTTCAGTCCAGGGAAGCCTAACAGACA	1	+	chr17:6434596-6434715
AIPL1	chr17_6436223_1	GCTCCACGAAACCATTCTCTTCCTGACACCAGGCTCACCGGTTGCAGAGGGAAGGGGTGCAGGACTCTGCTACAGGGAGAGATAAAAACACGGGACTAAGGAGGCTGAAGTAGGTGGATC	1	+	chr17:6436223-6436342
AIRE	chr21_44286112_1	GACGTGGTCCCCGAGGACAAGTTTCAGGTGGGCTCCCCGCCCGCCCCCCGCTGCCCCCAGGCCCTGTGAGCCAGGGATAGTCCCCGGGGAAGTTCCAGGAGGACCCCGCCCCTCCAGATC	5	+	chr21:44286112-44286231
AIRE	chr21_44285464_1	GATCCAGCCTCCATGGAGGCTCTTGCCGGCCACTGGGAGGGGCCGGTGCACCCTGGGCAGCCCCTGCCAGGGCCCTGAGACCCGAGCCTCCCCGCCGAGGGCACCTGTCTCGGCTTTGCC	5	+	chr21:44285464-44285583
AJ009632.3	chr21_15496854_1	TTAACGTGATTCCTCCTTAAGAGATGAGACTTCCTATTTTGTCCTCATCAAACAAGGTTGCTCATTCTCACAACTCCTTTTATCTGCAACCTAAGGTCAGCCTATTAGTACTTCTAGATC	4	+	chr21:15496854-15496973
AJ009632.3	chr21_15495759_1	GATCCCTGGCTCGCGATGATGTGGCCTGCCAGAGTCCTTATGGGAATGTCTCTCTAGATGCCTCCTCATAGCTGTGTATCCATGAGACTCAGTGGAACTTTCACTTCCCATTGGCTTCCA	1	+	chr21:15495759-15495878
AJ239322.1	chr2_131978360_1	GATCCTGTGGAGAAAGAACACTGACAGACAGTCCCCATGATGGTATCTGTCTGGTAAATGTGATTGAAGCTCCAGGAGGATATGAGAGAAGCAGAGAGCCTCCCCATGTGACTCATTTTT	1	+	chr2:131978360-131978479
AJAP1	chr1_4653269_1	GATCCTGGAGGCCTGGGGGTGAAAGGGCTGCTTGGGGGACTTAAGCCCCAAGCTATGGTTCGCCTGGGAGACTGAGCCCCAAGCCATGGTCCTCCTGGCTCTGCCCTTCCACCCCCTCAC	1	+	chr1:4653269-4653388
AJAP1	chr1_4656465_1	TGGGATGCACTGCGCTCCCGCGTTGGGGACGAAAAGGCCAGTAGTTGTTAGCCCGCTGCTTGAGCCGCCCCCACTCAGGGATGAAGCTGCGGGGGGAGTGAGGCGAAGGGAGGGAGGATC	1	+	chr1:4656465-4656584
AJUBA	chr14_22978106_1	GGAAGGAAGGAGGGACTCCAGAAAGGGGACCCACCAGGCGGAGGGAGAGCCAAGTAGAGGACAGACAGGGAAGCAAGAGAGGCAGAGCAGCTGCGGACCTCCAGACACTTGGTGGGGATC	1	+	chr14:22978106-22978225
AJUBA	chr14_22976401_1	GATCCCGCTCCTCAGCCTCACAGTGAGACTTCTCAGCTGAAAGCACTTTACTTACCTTCTCCAAAATCAAGTGACCACAGACACAGCATTTCTCAGCTGCCTCCTGAAACCCTGAAAACT	1	+	chr14:22976401-22976520
AJUBA	chr14_22980720_1	GATCCCCGAACCCCACCCCTCCGCCGCGCGGCGGCAGCCGCCCCGCCCGCGGGCACCTGGAGCGCCCGGGCAGGAGTCGGCACGCACGCGGCCAGCCTGCCCCGCCCCCCCACCCGCGCA	9	+	chr14:22980720-22980839
AJUBA	chr14_22983402_1	AAAGGAGTGAGGAAAAGGTTTGGGACTAATCTCTACCTTAAGGGTAGGACAGTTAGAGGGATAGACACCCCCTGGTGTTGGGAAATGAGATTTTTCTCATTTCAGGTGACTGTGGAGATC	1	+	chr14:22983402-22983521
AK2	chr1_33038199_1	TCATTTTCTACATCTTGATGATGAATTTGCTATCCCTTCAGCTGTGGTCTCTTCTTTTTTTTTTTTTTTTTGAGACGTGGTCTCGCTCTGTTGCCCAGGCTGGAGTGCAGTGGCGCGATC	2	+	chr1:33038199-33038318
AK2	chr1_33036670_1	GATCTCCGGCCGCCTTGACCTTGGAGTTCAGCAGGCTCCGCCGCCAAGCCCAGTCCTGCCGCTCACCTGGGTCCCTTTACCGGCCCCGGGAGGCCCCAGCAGCACGGCCCGGATGCCTTT	4	+	chr1:33036670-33036789
AK3	chr9_4742723_1	TCCCGAGTAGCTGGGATTACAGGCACACGCTACCGCACCCGGCTAATTTTATATTTTTAGCAGAGACAGGGTTCCTTCATGTTGCTTAGACTGGTCTGAAACTCCCGACGTCAGGTGATC	1	+	chr9:4742723-4742842
AK3	chr9_4741647_1	GATCCACCCGCATCCACCCCTCCAACAACCCTTTCGTAGCCCTCGCCCCTAGTCCATAGCAGGCGCTGCCCTACCCAGTCCTTGCCGGACACACCGCGACCCCTTTCGTGCTCCCTTGAC	1	+	chr9:4741647-4741766
AK4	chr1_65148515_1	CGGCCACTTCTTGCGGGAGAACATCAAGGCCAGCACCGGTGAGGGGCTGCGGGGACGAGGGCCGGGGGCGAGCCGCGTTGGGCTGGGGTGAGGCCCTGGAGGGACTGGGGCTCCCGGATC	5	+	chr1:65148515-65148634
AK4	chr1_65147173_1	GATCCTAAGCGCCTAGAATAGTTTCTGGCACACAGTAGGCACTCAATAAACATTTGCAGAATGAATCAATGAATGAATGGTCACGCTCCATTCCTCGGCTGTAAACACAATGAAATCACC	3	+	chr1:65147173-65147292
AK5	chr1_77281567_1	GATCCGTAACCTTAGGAATAAATGATAAATCCTGTGACTATTAGGTTTTTCCTGGGAGTTCCTCGGAGACCCGGAGGTAACCGTGTATGTGCGTGCGAGTGTGTCTGTGTGCGTACAAGG	1	+	chr1:77281567-77281686
AK5	chr1_77282475_1	ATGTAATGAAGGGGCTTGTAGAAGCGCACTCGCCCGCTCCCCCGAGGGTAGTCGCCTTTCCCGCGGGTTGCCAGGGTCCTTGTCAGAAGGCTGGGCTTAGAAGCCTGCATCTCACAGATC	1	+	chr1:77282475-77282594
AK5	chr1_77532957_1	CTAATGATACATAGCGAAGCATTTTGAAAAAAATTAGATGGTATCTCATTGAAACATTTCAAAAAATTTTAGGTATTAAAAACAAATGGTTCAGGTCACTTCCAAATAGAATAACTGATC	6	+	chr1:77532957-77533076
AK5	chr1_77531709_1	GATCCTGCACTGGGCCACAGGTGGAGCTGCCTGCCAGTCCCGCGCCCTGCGCCCGCACTCCTCAGGGTGGATGGGACTGGGCGCCGTGGAGCAGGGGGCTGCGCTCGTCGGGGAGGCTGG	6	+	chr1:77531709-77531828
AK6	chr5_69372387_1	ATTTTCTTCAAGAGAGGAACATTGTCTAATAAATAGCTCAACTGTGGCTGAGTATTCTTGAAAGAAATATATAACTTGGTTTCTTTTTGTTAGCCAGGCAGTAGATTCTACAACCAGATC	6	+	chr5:69372387-69372506
AK7	chr14_96391109_1	GATCACCGAGGTGAATGTTATCTTTTAATTTGTGGATTTATCTCAGCAACTGCATGTATAATCTCTTGTGGAACGGTCAAGTCTAAATTTCTTCCCTTGGTGAATGTGAGCGAATCCCGG	3	+	chr14:96391109-96391228
AK7	chr14_96392431_1	CCAGGCTGGTCAAGAGATTCTACATGGAAGCTCAGGTGTCTGGAAATCACTGGTCCATCCCCTGTTCCTCCTTTTAATGAGGGGAAACTGAGGCTAAGAGGCAGGGACTTGCCCAAGATC	1	+	chr14:96392431-96392550
AK8	chr9_132877430_1	GATCTGAAAACTGAGCTCCAGCTTCCCCTTGCCTCTCAGAACCTTTGAGTGGCTGAGAGTTCTTCCCCTCCAGCTCCTGAAAGCCTTGACCTCCACCACGTGCAAAAGGGAAAACTGGGG	1	+	chr9:132877430-132877549
AK8	chr9_132878618_1	CCCGGCCCGGCTCCCTGTGCCTCAGTTTACCCATCTTTAAAACAGACGCGGGAATAAATGTGGGGGAGGGTGTTTGAAGGGGGAGGGGCGTCCATGAGATGGGCCGGAGGTTCGAGGATC	1	+	chr9:132878618-132878737
AK9	chr6_109690077_1	GATCTTTGGTATTACATGAATGTTATCTGGGTATGCTATAATTCTATAATTTTTTTTTAAAGTTTCCTTACACTTAGCAGTTGAGAAGCCCTCTAGCAGAGGTTTCTGAGGTTTAGAGGT	6	+	chr6:109690077-109690196
AK9	chr6_109692023_1	TTAAAGACAGATAATTTGTTTGGATAACATCTTGCTTTTCACTTGACTTTTTTCAACATAACATTTACTTTTAAAATTTTATTACTTTGAATGGCCATGTAAATAGTGAATAAGCAGATC	7	+	chr6:109692023-109692142
AK9	chr6_109551179_1	ACTAACCTTTCCTTTTACTATTCTTACTTGATATTAATATCAGAATATGCAAACCTTGGCTGCGTGCGGGGGCTCATGCCTGTAATCCCAGCACTTTGGGAGGCCGAGGCGGGGTGGATC	1	+	chr6:109551179-109551298
AK9	chr6_109550171_1	GATCTTTTCTCGATACTTGGCTGCTTCTTCTGTGTTTCCTGGTTGCAGGATGAAGTTTTCTTTGAGGACCACCGGACAAAAGTGTTTTGTGTCTCCCAAATGCCTCTTTCTCTCCTTCAT	2	+	chr6:109550171-109550290
AKAIN1	chr18_5196226_1	GATCTACCCCTAGAGACAGCGTCGGACGTTCACAACGACCACGCTTTTCCCCGCTTCCTCGATTAGCCTGGCCTCCCTTGCTCCAGTGGGGCGGACTCAAATGCGCACGCACGCACACGC	1	+	chr18:5196226-5196345
AKAIN1	chr18_5197776_1	CTCAAGGTCATCACTTTAGAAAAAGCAAGGCCGGCCAGGGCACAGGAAAGATAACGCATACACCCTTCACAAGGAAGAGCCAACAGAGCCCCCTGCAAGTGTGAGAACAGCCCTGAGATC	1	+	chr18:5197776-5197895
AKAP1	chr17_57097240_1	TTGAGAAAGCCTTCCTGGGCTCCCTTTGCCCACTTCTCAGCTGCTTGTGGCGCAGGGGTGTGTGTGTGAGTGAGTGAGAGAGATTGATTCTTCCATCAGAATCGTGTGCTTCTGGTGATC	1	+	chr17:57097240-57097359
AKAP1	chr17_57095671_1	GATCAGGGTCTTACCTCTTTGGTTTTGCCCATGTGAGGTGCTGCGAAGGGTTTCTTGCTGCACACCAACATCTTTTCTGATGTCTTTACTGGCTTTTAAGTCAGGTTGTTGTCAGATTGC	1	+	chr17:57095671-57095790
AKAP1-DT	chr17_57085540_1	AGGTGTCCTGGGGGCTCTCGGCCGCCGCGCGCTGTCAGGCAGGCCCATCTTTCCCTCCCTCGTCTGCGCCCCCTCTCGTCCTTCCCCGCCGGTTGTCTGCCCGCGGGCTCCTGACAGATC	5	+	chr17:57085540-57085659
AKAP1-DT	chr17_57084452_1	GATCTATTTTCTATATTTTGGCCAAACAAATGTTCATTTAAAGTCACTTTGTTTTAAGGATGACAGCAGGGCTGGACAGCCAAAACCCTACCCTCTCCATTTATTTTGGAGGAATTTATT	5	+	chr17:57084452-57084571
AKAP10	chr17_19977270_1	GATCCACGGTCCTCAAAGAAACACAAAAAAACTAACCCCCACCTAAGAACTGTTCTTAACCAAACAGGCAGGAACTTCTATGGGCTTTAGCAATCGCTTCTGAACCAGCGCGACAATACT	1	+	chr17:19977270-19977389
AKAP10	chr17_19978265_1	GCACCCCAGTCCCTGCTTCCTCAGGAGAACCCGCCACGGCCTGCGGGTTCGAGGCGATGCAGAACCCTGATTAGGAAAAGGCACAACCTGCCGCATGCGGAACCAGCAGCTCCCTGGATC	1	+	chr17:19978265-19978384
AKAP11	chr13_42271525_1	GATCTGGTGGGGCTGCCACTTTGGGAAGGGCCCCGGGCTTCGGAAGAAAGCAAAACTAGCCTTGTGGCGAAGAAGGAGCCCAGCTGGCCCCAGGCTGTTAAGACTAAGGGGTCGAGGGAA	1	+	chr13:42271525-42271644
AKAP11	chr13_42272609_1	GTGTTCGTGGTGTGCGCACAGGAACATTTGCAGCGGTTGGGAGGACGTTGCACTTTGTTCCCGAACAGCATCCTTCACTGTCAGACCCCCGGAGCCTTGGAAGCAGGCGCTGCTCAGATC	1	+	chr13:42272609-42272728
AKAP12	chr6_151324975_1	GATCTAAAAAGTTAGCTAACTTCTGCCATTTAGAAAAAGACCCCATGCTCAAGTCTGCTTTTGAAAAGTTGCCTTGGTCAAGTGTTGAAGACAGCACTTGTTAGAAGGAACAAGTTCACT	4	+	chr6:151324975-151325094
AKAP12	chr6_151326667_1	GCCATTGTACTGTGGCCTAACCTGCGTATTTTCTCTTCCTGTCATCAAGAAAATTAAATTCCGTTTGTGAATTTAACTTTATAGGAACAGGACTTCTTTATTCTTTAAATATTTGAGATC	6	+	chr6:151326667-151326786
AKAP12	chr6_151240965_1	GCGACTGCGCCATGCGCAATAATAAAACCCGCGCCCTGCCCACGGCGGCTGAGCCTTTCTGCGCACTCTTCCGGTGGGAGCCATGCAGCCCGAGGCGGAGGAGCTGCGCGGAGGGGGATC	2	+	chr6:151240965-151241084
AKAP12	chr6_151240062_1	GATCCATCATTTAATAAACCCCAGAGAATCCAGTGTCCCCGGCAGGCTTTTTGCTCCCCTGCTCTCTTGCCTTCTGAGGCCCTGGGTCGTCCCCGCAGCTCTAGTCGCCCTGTTAGAAAC	1	+	chr6:151240062-151240181
AKAP13	chr15_85379387_1	GATCAGTGTTTCCCAAATGGCAGTCATTTGCATCTTTGCTTTTCTTTTGGGGGCGGGGGGGTAATATCCTGTACCAGATTTTTGAAAACTGACATTAAAAATACATGTTTAAAATGTGCA	5	+	chr15:85379387-85379506
AKAP13	chr15_85381570_1	AAAAAGGAAAAACCCTAAAACTTTTTAAAAAAAAATCAAGAAAGGGGGTAGATAGGTTTGTTTTGTTTTGGAAATAGTTCTTATAGCAGAGTGATACCGTCCCATTTAATTTTCTAGATC	6	+	chr15:85381570-85381689
AKAP14	chrX_119894129_1	GATCCCCATAAAATCCCTATTCTGTAGGCATTGTTATTAACCCCATTTTATAGACAAGGGAACTGAGAAAGAAAAATGTTAAATTGTTCCTGAGTGTAAGCTGATAAGCACTATATCTCT	5	+	chrX:119894129-119894248
AKAP14	chrX_119896137_1	TTGTTGTTTCCTTGGCAGCACTTGCAAACATTCCATCTGGCAATCTGAGAGAAGCTACTGAGAGAATCCTGAGACATCCCCAGCCACCTACCACTGCTCCTGTTCCAAGCAAAGAAGATC	1	+	chrX:119896137-119896256
AKAP3	chr12_4648697_1	GATCTCCTGAGCGCGGAGGGCTACGCCTCCTTCTTCCTCCGGACTCACCAGGGCTGCCAGCTTAGCTTACATTTTCAGGGAACAGGAAACTGAGAGTCAGGAAAGGTGAGCTCTTCTACC	1	+	chr12:4648697-4648816
AKAP4	chrX_50201355_1	AACCAAATGTCTCTCACTCTGCCCAAGTCTCATCTTTCCTTGTCTTTTCTCCATGTCTCCACTTTAATACTGCATGCATGTAAATAAATGCATCTGAATTAACAATCAGTTGAGATGATC	5	+	chrX:50201355-50201474
AKAP4	chrX_50200008_1	GATCTTTTTGAACTCTTCCTTCAGGAATCTCTGTGAAACCTTGAAAAAGTTATAGGAAAAGACTCACTCTGAAGAGGGAGTTTCTTTTTTTCCAAGAGCTACATAGGGAACACTAGCCTA	5	+	chrX:50200008-50200127
AKAP5	chr14_64464957_1	GATCTGACACTCAAGCCACTCCTGAGAAAGTCGGGTTTCTTTCTGTTTCCATTTATATATGTAATTTTCGCTTCAAACAAACATGACCTCGCTATTCTATGCACAGTTTTGAATCCTGCT	4	+	chr14:64464957-64465076
AKAP5	chr14_64466560_1	GAGGAGAAACACTGTCAAATGTTCATATTTTAGTTCCGTCATTGTTCTAGAATGACTTTATCTTTCTGTTAGAGGCACACAGTATGAAACACCCAACCTAAGATAATATTTACTTAGATC	6	+	chr14:64466560-64466679
AKAP6	chr14_32329805_1	AAATATTCAGTGATTTGCAGTATGAAATTCATTATTTACCTCGGTTGGGTTTCAGTTTCTTCATGGCAAGGAACAAATGCTGAATAAGCATTTGACATAACCCTGATGTGAAAGGGGATC	5	+	chr14:32329805-32329924
AKAP6	chr14_32328965_1	GATCAAATTGTCTAATAAGGAAACATTGTACATTTCAGTTTTTATTTGCTTAGTACTAATTCTATTTTCTCCTCCCACCTTTTTTTTCTAAATGTATAACAACAAAGGGGGAGATAATTT	6	+	chr14:32328965-32329084
AKAP7	chr6_131249427_1	GATCATGAAAGTAGGTGGACTATGTTCAGAACCACTTGAGGTGTTCAGCATCATCCTGTTCCCTCTCCTTCTAATCCATGGGAAATAGGTGTGCCTAGCTAGTAAATAGAGGAGTAAGAA	2	+	chr6:131249427-131249546
AKAP7	chr6_131134528_1	GATCAGCTCCATAAGTAAAAGACCTGTCTTACCTGCACATCCTCAGCACAGAGCTCAAGCATTAAATAAATATTAGGGGAACTGGTTGTACTTTCCTACCAGCCCATAAATGGGCATCAG	2	+	chr6:131134528-131134647
AKAP7	chr6_131251794_1	ACAACAAAGTCATTCACTTTCTAACAAAGACCATTGGCATTCATTTGGCAGCCCAAGACTCTTCAGATTATTTGTCAGAATGATTTATTTGTAGTTCCTGAAGATTTGGGTTGGTTGATC	5	+	chr6:131251794-131251913
AKAP7	chr6_131136503_1	AAGTGAATGATGACAGTGAGTTTTTGCATTTAGGAAATGCATGGGAATGGAAATTGTTAAGGAGAAAAGAGCCATACTCCAGTTCCTTGTTTAAGTGCCGTGGCTTTGCAATTCAGGATC	4	+	chr6:131136503-131136622
AKAP8	chr19_15378842_1	GATCGGCCCTACTGCAGGCCAAGCGCTAAATCCTAGTGGGGAAAGGACACGTTCCCTCCTGCACAGCCCCTCGGCCCCTCCAGGCCACCACAACAGACTGCCTAAAGGAGAACTGCCAAT	1	+	chr19:15378842-15378961
AKAP8	chr19_15380066_1	TATTAGGTTTGGTTTCCAGCTTCGGCCACGCGGGCTCCGCCCGCCCCGAGCTCGGGTCACGGGGCGCCCCCGCCGCCCTCCTCGTCGTCCTCCACGTCGAGGCCCGGGATGCCGCGGATC	5	+	chr19:15380066-15380185
AKAP8L	chr19_15419684_1	AATCCTCACTTAAAACTGAAGCTTGGAACTCATGATTTGCTCAAGGTCCTTGACAGTTACGTGTTAAAATGGGAGCTTTGCTTCTAAAACCCTCCTGATTCACTCTGGGCTCGAGAGATC	2	+	chr19:15419684-15419803
AKAP8L	chr19_15418456_1	GATCGGGATGGGGGTGTAGAGCTGCGGCGTTTTTGCAGAGAAACTGCGCGGGGGAGGACGCGACAATGGCGACGGCAGCCGAGCCTGCTGCCTGCTCGCAAGGACCAAGGCCTGAGAAAG	1	+	chr19:15418456-15418575
AKAP9	chr7_92057968_1	GATTTGTAGTTTTTTTCCTGGACTTTCCCCTTCCTTTTATTGTGCAGTTGTATGAATTAATTTTATAACATTTATTTGATAGTGCTAAAAAAGAAACTTTTTATACTGCTATGGTAGATC	6	+	chr7:92057968-92058087
AKAP9	chr7_91938766_1	GATCCACCCCGCTCAGCCTCCCAAAGTGCTGGGATTACAGGCGTGCACCACCCCGCCCAGCCTCCTCATCTCTTTCAAGTCTTTGCTGAAATATCTTCTGAAAGAATCACCTGAGTAAGT	1	+	chr7:91938766-91938885
AKAP9	chr7_91941345_1	GCTGATAATACTTCCGCGAGGATTGAATATTGTGGCTCCTTTCTCGTGAATGTCCAAATAAAACTCCCCTTTTACTGTATTGCTGTAAACTAGTGTTTAGTTGCTTCTAAACCTCCGATC	4	+	chr7:91941345-91941464
AKIP1	chr11_8910497_1	GATCCTCCCACCTCGACCCTCCCGAGTACCTGGGACTACAGATGCGCGCCACCACTCCTCCTACTGTGTGTGTGTGTGGACACGGGTTGTCGCTATGTTGCCTACCTAGCTGGTACCCCA	1	+	chr11:8910497-8910616
AKIP1	chr11_8911675_1	AGGGTCGCTGTGCCGGGGGCCGCCCCAGTCCTTCGCGCCGCGGTAGCCCGCTGGGAGCCAGGGGTGCGCAGCGCAGAAGCAGCTGAGGAAACCTTCCCTTAGCGGAAGCTGGAAAGGATC	3	+	chr11:8911675-8911794
AKIRIN1	chr1_38991830_1	CCTGGAGGGGTGGACACCAAGAGGAAGATGGGAATACCTCTGGCCGCTCCGGGCCCTCCCTGTCGCTGAAGCCCCTCCTTCCTCCGCTGGCCGGGTCTGCACCGAGCAACCCTGCAGATC	2	+	chr1:38991830-38991949
AKIRIN1	chr1_38990388_1	GATCTGTTGAAAACACCGGAACTGCTCCCCAGAAAAATACAGACGCGCAGAGTTTCAGAAAGCAGAACCCCCCTGTTATCTATTTATTTTTCCACAATATCAAAAGCACTTTACAGCTGG	3	+	chr1:38990388-38990507
AKIRIN2	chr6_87702511_1	AAAAGAGAAGGTTCTGAGACAGTGGGAGATGGGAAAGCGAACCCGTGGCAAAAGCAGGCTAAGCGACATAGAAATCTTTTAAGATTCTCCGTATAGTTGCTCCCACAGTGATTTCAGATC	1	+	chr6:87702511-87702630
AKIRIN2	chr6_87701121_1	GATCATTTCCGCTGGGGCTCCAGCGACTACGGAAACAATTCCAATCATTCGGCCCAAAGAAAAAGATGTCCCTGTTCTACCCAATACGGGCAAGGCAAAGCCCCTACCCACCTCCAAACA	1	+	chr6:87701121-87701240
AKNA	chr9_114378010_1	TCTATCCTCACCCACATCCCACATCTGAAAACTCATCCATGTCTTCCTGTGGAAGAAAAGCAGAACCTTCACTATGGTCCTAAGGTCGCTGCCACCCCGGCCCCATTAGCTCTCCTGATC	1	+	chr9:114378010-114378129
AKNA	chr9_114375825_1	GATCATCCTTGAAACACGAGTACAATCACTGGTCTTTTTGAGCAAAGGGCTTGGGTGTATCTCAGGGCTCCAGGTACACCCTCCCTCCACCAGCAGGGAGTTCCTGGCCCAAACCCCAGG	1	+	chr9:114375825-114375944
AKNA	chr9_114387706_1	GATCCCCTAAGCCAAGAGAAAAGCGGTGCAGCTCCAGCAGCTGCAACTTCCTGGCTGGGCTGGTCCGGCTGCCTGGACTGTCCCGGAGAGTCTGTGACTGGCCCGTCCAGAAGGAAAGCG	1	+	chr9:114387706-114387825
AKNA	chr9_114388468_1	CTGAATCTCAGGGAGACCGTGGTGATTCCTGCCATCTCAACCCACCGTCCTCACCCCGAGGTGGTCCTGCAGCCAGAGTGGGATGTTCGGGGCAGCATGGAGGTGTGAACCTGGCGGATC	1	+	chr9:114388468-114388587
AKNAD1	chr1_108857689_1	TGTAGGACCCAGACATGGAGGAGAAAGCAGGCATTGTTTCTACTTACCTTATCTGCCCCTCCACTAAGGTACCAGTTAGTACAACCACGTAACACTCACAAGTCCTACACTTCTAAGATC	1	+	chr1:108857689-108857808
AKNAD1	chr1_108856657_1	GATCATGCCACTGCACTCCAGCCTGGGTGACAGAGCAAGACCCTGTCTCTCTCTCTCTCTCTCACACACACATAAACACACACACACAAACACACACACAGACAAAGAAAGAAAGAAAGG	1	+	chr1:108856657-108856776
AKR1A1	chr1_45550796_1	GGCCCCGCCCCTTGCACCGCCCACGTGGCCAGCGCCACCTGCCTCATTGTGCCCAGGAGTTCTCCAAACCCGCGCTGCGGAGTGAGTGACCAAGTTCCGGCCAGTTCGACCTCGAGGATC	2	+	chr1:45550796-45550915
AKR1A1	chr1_45549423_1	GATCCGCCTGCCTCGGCCTCCCAGAGTGCTGGAATTACAGGCGTGAGCCACCGCACCCGGCCAAGTCTGATTGTTTTTATGAGGATGGCCTGATACATTAGACATTTGGTCCACCAGGAC	1	+	chr1:45549423-45549542
AKR1B1	chr7_134459527_1	ATAGTTTACCGCACTTTGTTCTTAGACAAAGGTGCATGCCAGAAAAATGGCTTGCAATCCTTTTGCAAAGCACCTTCACAAAATATGGGTTTGCCCAGACTTTTTGTAGCCTTCTAGATC	3	+	chr7:134459527-134459646
AKR1B1	chr7_134457911_1	GATCACTTGAGCCCAGGAGTTCCAGGCTGCAATGAACCATGATTGTGCCACTGCACCCCAGCTTGGGCAACGAGACCCTGTCACAAACAAACAAGCAAACAACAAAAACAGAAACTGAGA	1	+	chr7:134457911-134458030
AKR1B10	chr7_134525870_1	GATCTTTGGAGCCAAGGCTAATTATTTCAAAGCAATTAGATAATCCTCATTTTTTCCTTGAAAAGTTTTGTCTTCCTTTATTTCCCCAAATATACACATAGTTTACTGTGGCATGCATAT	6	+	chr7:134525870-134525989
AKR1B10	chr7_134528260_1	GTTCTAGGACACTTAATTGGGCTCAACGTTTCCCCCAAGTCTTGGCTGTGGGTTTGTTGTGGGCTGGGTGGTTGAGGAGAGGATGCAGAGCCCGAAGTCCTTGGCACCCCTTTGCAGATC	1	+	chr7:134528260-134528379
AKR1C1	chr10_4964196_1	CTTTTCTAGACTTAGCTATTTCTACACTGGAAGAAAACTTGTATCTCAAGACTGTCTTGGGAATACAATGTGTGTGAATAGGGACTAGTTACATAAAATTTGGGTTTCACATTTCTGATC	5	+	chr10:4964196-4964315
AKR1C1	chr10_4961825_1	GATCTGGCCGCCTCGGCCTCCCAAAGTGCTGGGATTACCACTGCTCCAGGCCTGTATGCCTTGTTATTTTATCTAATTGGGCATTTGAAAAAATAAACATCTTTTTTACTGTATATAGAT	3	+	chr10:4961825-4961944
AKR1C2	chr10_5002789_1	GATCTTCTCTTCGCTGTGCAAGCAATCAAAGGCTTACCAAGGCCGGAGCTTCAGTGGTATCCTCATCTTTACTTCCTCTCCATGCCAATTTATATTACAAAATAAACCACTCCTGTCAAT	3	+	chr10:5002789-5002908
AKR1C2	chr10_5006262_1	TGCATATAGCATAAAGTCAAAGAGACTCAGACCTATATGTGTTATCATCCAACTCTAAAAGCCAGACAAAGAGATAATCTTTAAATAACAAGAGATTTTGGGAGCCGAGGCAGGCGGATC	4	+	chr10:5006262-5006381
AKR1C3	chr10_5076558_1	GATCCGGCTTCATCTACATTTTTCTTTGCTTGTTACTGATGGTGAAATTTTCCTGTTGTCTTTCATTTATGGCTTACACTATCACATGCTCTGTACTAATTCATGCCTTCTATTTCCTTC	5	+	chr10:5076558-5076677
AKR1C3	chr10_5078084_1	GGAATGATGTCTTTTGTTTCCAAAGTCAACATACTAGAGTGATTCAAAAATAATAATAAGTCAGGTGCGGTGGCTCATGCCTTTAATCCTAACATTTTGGGCGGCTGATGCGGGTGGATC	3	+	chr10:5078084-5078203
AKR1C3	chr10_5094789_1	AAACTCAGTATTGAAGAACACTGTTGGTCATCTCCCTCTGGTGGAGATTAATTGCAATAGGAGTGATTTCTCTGTTTCTACAACTGAAGAAATCTTTCCATCTTCCAAGAACATACGATC	5	+	chr10:5094789-5094908
AKR1C3	chr10_5093288_1	GATCCACCATATTGCTGAAATCACTCTGTAAAAGCTTTCAATGATTTTATATTATATTGTATCAATGTATAATAATTAACTTATTTCTCAACTTACTTTTTGGTTATTATTTGAGGAAAA	7	+	chr10:5093288-5093407
AKR1C4	chr10_5197228_1	ACTCAACAGTGAAGAACACTGCCTGGCAGTTCCCTTTCTAGGAGATGACTGCAGTGAGAATGGTTTCTCCATTTATTTCTGTGGTTGAAGAAATCTTTTATTCTTCTACTAGACGTGATC	3	+	chr10:5197228-5197347
AKR1C4	chr10_5196532_1	GATCACCAATCATTCTATAAACCTGTTGGATGAGTTTATCAGACAGACAGAGAGAGAGATTGATTGATTCTGAATAGAAAATTTCACTTTAGAAAAAAATATTTTGACTATATAATAATG	6	+	chr10:5196532-5196651
AKR1D1	chr7_138076998_1	CACTAGGCGATAGAAGTGTCATATATGAGGAAAACAATGTCTCTGTTATCTAGGGATTAAAAATCAAATAGAGGGGGCAGATTCTTGACAACTAATTGTAGAATGACCAAGATAAGGATC	5	+	chr7:138076998-138077117
AKR1D1	chr7_138075677_1	GATCCCTTTCCAGTCCTGCTGCATCCAAATCTCCCAGGAAGTCCTAGAAAATGTCTAGTCTCCCCTGAAGCTAGCCCTACTGCCAGAATTTGAGGAATATGAACCAATAAATTTCCATTA	2	+	chr7:138075677-138075796
AKR1E2	chr10_4826736_1	TCGGCCGGAACAGGGAACCTCGAAGCCTCCTCTCCAGCAAAGAGAGAAAGAAAAGTTGGGGCCGGGCGTGGGGTGCGGGCTTGTAATCCCAGCACTTTGGGAGGCCGAGGCAGTAGGATC	1	+	chr10:4826736-4826855
AKR1E2	chr10_4825087_1	GATCCCCCTTCCCACCTGTGAGGAGCTCACATTGAGGAGATGGATGCTCACAGGAGATGCAAGTTGGGTGGGAGGCAGGGGGACACCCAGAGTGACCCTGGGAGTTTCTCTGGCTGCAGC	1	+	chr10:4825087-4825206
AKR7A2	chr1_19311808_1	GATCTGCAGCTACTGTTACCTCTGCAGTCGCCACCGCCCAGCCCGAGCCCCAGGCCGCCCAGGATGGTCTCGGACTGGCCGTCGCTGTACATGAAGGCCGTGTCCAGTTCGGTGTGGCCG	2	+	chr1:19311808-19311927
AKR7A2	chr1_19313699_1	GTGGGTCAGGAGGCAGGAGATAAGGTTGGGAGGGCAGTTCTTGGAGTAACTTGAGGCCTAGCCTCAGGTAATTTGGACTTCATCCTGTAGACAAAGGTGGACACATGATTGGCTGTGATC	1	+	chr1:19313699-19313818
AKR7A3	chr1_19289219_1	AGTGACATGGTTAAAGTGTTGAAAGAAAAGAACTGTTGGCATTGAATTCTGTACCTAAGTGAAAAAAAACTGACTGGCTCTGGTGACTTAACGCCTGTAATGCCAACACTTTGAGAGATC	4	+	chr1:19289219-19289338
AKR7A3	chr1_19288171_1	GATCCCAGTGTTTTTTGTGCTCCAGAGAGGGGCTAGCCAAGTCATTCCAGGCAAGACCAAGTCATCCAGGCGTCAGTGAGGGTGCTGGCTACCTCCCGGAAGAGAAGAGAGACGAACAGA	1	+	chr1:19288171-19288290
AKT1	chr14_104797424_1	CCTCCCAGTCTTCCCAGCCTGGTGCCCTGGCATCTGCTGGTGCCTGCAACCCACTGTGGGCCCCACACTCCAGTCCTGTCTTCACCTTGGCATGAACTGCCCTCCCCCAAGACGGGGATC	1	+	chr14:104797424-104797543
AKT1S1	chr19_49878717_1	CTTTTGCTCCTCTCTGTGAAATGGGCAGAGGATGCCCATTCAAGGAAAAAGAGCAGGGAGCATAAGACGCACGGTCGTGGGGACGGCTGACCCCTCTCTCCCTTTGCTTCTTGGGAGATC	1	+	chr19:49878717-49878836
AKT1S1	chr19_49876619_1	TGGCCGGCCCGGCGCCGTCACCGCCCTCAAAAGACATGGCGGCGCCTTGCGTCACGTCCGCGCAGTTGCCCCGCCTCCTCTCCGCACACTCCGCCTCCCTTATCGGGGCCGCCCGAGATC	5	+	chr19:49876619-49876738
AKT1S1	chr19_49875216_1	GATCCGGGGCCTGTTCTAAATCCTGACCGCCATCCTGCCTGCCTTTAGGAGGGCAGATATTCTAATCCAGATGGAAAAGTGAGGCTCAGAGAGCTTAGGACACTGGCAAAAAAGCACACA	1	+	chr19:49875216-49875335
AKT2	chr19_40285589_1	CGGAAAGGCGAGATGGGGCTACGCAGGCGCACTAGGACTCCGACGTCTGCTTTCCCTAGGGCCTAGCCGTAGTGATTATTTCCCGGCAGCCCCTAGTCCGTATTTACATACGCTTTGATC	1	+	chr19:40285589-40285708
AKT2	chr19_40284873_1	GATCTGCCCGCCGCGCCCGAAAGGTCCAGCCCCCGGCCCGCGCACGCTGCGGCCTGCGCTCCCCGTCCCGCAAACTTGCAGCGCTCCCCCCACCGCCTCAGTGGTATGGCCCGCCGCCAC	7	+	chr19:40284873-40284992
AKT2	chr19_40264400_1	GATCAGGCCACGCATCGGCTCACGACATCACAGGGCTGCTCTCGTCTGGAGTGCCAAAGCCAAGGTCCTTTTCCATGACCTGCAGGCGCGACACAGCTGGACTCCGCGTTGCTCCTCTGC	1	+	chr19:40264400-40264519
AKT2	chr19_40265870_1	TCAACAAACTAAGCACACTCCCGTCCCCCCATGCCATCCCATGCCATTCCCTGAGCCTCAGCGGCCTCCCTCCCCCCATCAGATGACAGAGAAAAGACAGGTCTCAGACAATCCGGGATC	1	+	chr19:40265870-40265989
AKT3	chr1_243843051_1	GATCAACTTCTAAGACACCACTCACTGCTAGCACTCTTACCAACCGTATTATTTTTGGTTTGCGGAGCACTTACCCCTCTTCTGAACCCAACCTTCTTTCACAATGGTAACATCGCTCAT	2	+	chr1:243843051-243843170
AKT3	chr1_243850585_1	GATCGGTTCTCGCCGTCGCCGCGGGGCTTGTTGTTGACTTTGAGGAAAACTCCTGACGTCAGGGGCTGGCTCTCGGCGACTGGCGGGAGCGGCTTCCCCGCGTCCCCGGCCCTGCCCGCC	4	+	chr1:243850585-243850704
AKT3	chr1_243852969_1	TTCAGAGCATCTAATGTCTTAGTCCATTCAGGCTGCTATAACAAAATACCATCAACTAGGTAGCTTATAAAGAACAGAAATTTATTTCTAACAGTTCTGGAGGCTGGGAAGTCCAAGATC	5	+	chr1:243852969-243853088
AKT3	chr1_243844066_1	TATGTACTTATTATAAAGTAAAGTGAAACAAAGGGAATATGAAAGTAGAAAAAAATATTTAGTACTCAAGATGTGCCAAGAACTGTTACGGGTACTTACATCTATTATTCTTATGTGATC	6	+	chr1:243844066-243844185
AKTIP	chr16_53502201_1	GATCTTTTAATCCAATGTTTCCAGCAGCAACATAATCACGAGAAACTGTAGCACACTTTTCAGGGTCTAGTCTAGGACAAGCACAGCATACATGTTCTGAGAGGAATGACATAGATGGAA	3	+	chr16:53502201-53502320
AKTIP	chr16_53504912_1	TCTCCCATGGGAGGATTGTCTCCAGAGGTGGTGCCCTGGTCTTCAGGCTCTGCTTTCCTTGCAGTCCCTGGAATTGCACTTTCAGGCTGGTAGCAAGATGGCCGCGGCACACCCAGGATC	1	+	chr16:53504912-53505031
AL022341.3	chr16_650271_1	TGTGTCTTTCTCCAACCTCTTCAAGGAGTTTAAGTCTACGGCCACGTGGCTCCAGTTTCCCTTGGTCCTGGAGGCCAGGACACCTCAGAGAGGTGACACCAAGATGGGGTGTGGATGATC	1	+	chr16:650271-650390
AL022341.3	chr16_647933_1	GATCCTGACCCAGGCCCTGCCAGGTTCCCACCCCAGGGGATGAGGGAGGGGACTCTTGTGCAGAAACCCCTTCTTCCCAGCGCCTGCCGCACTCGGAGTCCGGGTGAGCGGCTTGTGGTT	1	+	chr16:647933-648052
AL109763.1	chr21_18486204_1	GATCATTCAAAAACATTTGGAAATTCTGTATATCTGTGTTATTTCCATTTTAAGTATTTTAAAGAAATTCCTGGGGAAGCCATTTGATTCTAGGATTGGACTCAAGTTTTTAAAGTATTG	6	+	chr21:18486204-18486323
AL109763.1	chr21_18486958_1	GCGGGTCTCCTATTTCTACTTTCAAACACTTCGGTGCAACATTTTGCACAATCTCTTGGAAGTTCATGCTCAGTAATAATACCACCAGCTGTGGGTATTTGTTGTCATAATATAGTGATC	4	+	chr21:18486958-18487077
AL157871.2	chr14_100290170_1	GATCCAGGGTGATGGGGACCACAGCCACAGGCCACACTCAAGCTGCCCTGAGAGATTCAGCCACCCAGGCCTAGAGAGGCAAAGGGGCTGCCAAAGCTGGACATGGAGGAGCTAGGGAAG	1	+	chr14:100290170-100290289
AL157871.2	chr14_100291647_1	CAGCAGACTCCATGGCTTCCCGGAGGGTGCAGGGTCCCCAGTTCACCCTCCAGCAGGAGTGGCAGCAGCTGGGGTACCCCTAGCAGTGGCATGTGGAGAAGCTGGGGTATGCAGAGGATC	1	+	chr14:100291647-100291766
AL450226.2	chr17_2233102_1	TAGAGGCACCAGCAAAGGACACACTTTTAGAGAAAGGAATCTGCTCCCCTGTGGCTCTCCAAATCACACTCCTTAGGCACCACATCTACAGGGAAGACCCAGGTAGAGACTGTGAGGATC	1	+	chr17:2233102-2233221
AL450226.2	chr17_2232275_1	GATCAATAGGTCACCCTCCGGCACCACGTCAACCAATGAGATGACTACCGAAGTGTTAAATACGGAGGCACGTGGAGAAAGCCCTTCCTCGCTTCAGGCTCAGGAATGCCTTAGAGAGAT	1	+	chr17:2232275-2232394
AL591893.1	chr1_151995001_1	TTTAATTGTGACTCAGGGTTAAATACAAACTACTAGCAGCTGTTGGTGGAAAAGAGCCCAATCCCAAACTCTGGGGTTTTCCTTTGTTCCCAAGGGAGGCCTTGGGAGGAATGAATGATC	1	+	chr1:151995001-151995120
AL591893.1	chr1_151993005_1	GATCCTTCATCAAGCCTGCTCTTCCTCCATCTCTTTCTGGTTCCACTTATTAAGACAGCAAGGGAACCCTTTCAGTAGAGAAACCACGTCACACAGGGCCCTCTCCCACAAACCCCAGCC	1	+	chr1:151993005-151993124
ALAD	chr9_113400773_1	GATCGCGCCATTGCACTCCAGCCTGGGCAACAAGAGCGAAACTCCGTCTCAAAAATAAATAAATAAATAAAATAAATGAATGGTCAATGCACGCAACGCTTAGTACAAAACGGCTGTTAT	3	+	chr9:113400773-113400892
ALAD	chr9_113401794_1	TATTTCTCAGGGTACGGCAATGCTATGAGTTGAGAGATGTGATGTGAAAGACATGGGCGTTTAGGAAAACTCCAAGTCTTGATAGGGGCATCAGACCTATGATAGGTACAATGATAGATC	3	+	chr9:113401794-113401913
ALAS1	chr3_52197756_1	GATCTCCTTCTTCCTCCATGTCCAAGACACCCAGCTTAACAACCCTGTAGCCCCCAACTTGGCCCTAGCGGCACCTCGCCTCGACCTTGCCATTTTATACTCAATTGGGGCGTAGGGTTC	1	+	chr3:52197756-52197875
ALAS1	chr3_52198284_1	CGGCCGAGGAAGCCCCGGGGTGTCCTGCCAGCCGTGGCACCGCTGCCCCGGGTGCTGGGACCCCATCCCCCACTGTCCCAGTCACCCGCCGCCTTGAGGTCAGCGTTTATCCTCCAGATC	4	+	chr3:52198284-52198403
ALAS2	chrX_55031283_1	AAAAGGAGGGCAATAAAACCCAGAAGTGACTGTGGCACAAGTTGGGAGGGCTCTGGAGTCAGACCTAGAATACAGTGTTGTGCTTATGAGCTCAAACAGTCAGCTTCCACAGACTAGATC	1	+	chrX:55031283-55031402
ALAS2	chrX_55030153_1	GATCACAAAATCAAAACTAGAAAGGGTGGTGGAAATTACAGGCCAAGCCTTTTTTTCAGAGAGTGAATGACTTGCCTAGGGTCTCACAGTGAATTAGGATGAGAATAGAAATCTGTTTAC	4	+	chrX:55030153-55030272
ALB	chr4_73403564_1	GATCCCATGAGATATACTCACACTGAATCTAAATAGCCTATCTCAGGGCTTGAATCACATGTGGGCCACAGCAGGAATGGGAACATGGAATTTCTAAGTCCTATCTTACTTGTTATTGTT	3	+	chr4:73403564-73403683
ALB	chr4_73404654_1	GTAACTTAGAGTGACTGAAACTTCACAGAATAGGGTTGAAGATTGAATTCATAACTATCCCAAAGACCTATCCATTGCACTATGCTTTATTTAAAAACCACAAAACCTGTGCTGTTGATC	5	+	chr4:73404654-73404773
ALCAM	chr3_105367340_1	GGGGCCCGGGACGACGCCCCCTCCTGCGGCGTGGACTCCGTCAGTGGCCCACCAAGAAGGAGGAGGAATATGGAATCCAAGGGGGCCAGTTCCTGCCGTCTGCTCTTCTGCCTCTTGATC	1	+	chr3:105367340-105367459
ALCAM	chr3_105365730_1	GATCCTGCATCCCTGATTTAGAGCCACTTAGGGCTCCGACAGCTCCACCCCGGTGTTCTAGAGGAAAATCTTCCTTCATGCTCTCTGCCTGATTTGAAAGCAACACAGCTTCCCGATGTT	1	+	chr3:105365730-105365849
ALDH16A1	chr19_49453446_1	GCTCGCTGCGTTCCCCAGGCCTGGGCGCCCGGTTTTTCGCGGGGAGTCCCGTCATCCACTGCGGTAGCTCAGCCGCTCCGCCTCTCTTAGTCCCCGTGATTCCCGCCGCCCAATAGGATC	2	+	chr19:49453446-49453565
ALDH18A1	chr10_95655948_1	GATCCGATGGGCCTCACCACCTCAGAGGGCAGGGGATAATGATGGGGGAAGGACGAGGTGGGGTATGTGGGTGCGTCCTGCTGTAACAGGAAGACCCCAGCATACACAGAATGCCATACT	1	+	chr10:95655948-95656067
ALDH18A1	chr10_95656977_1	GGGCCTTCCAGGGAGGTAGAAGAGGTGCCTGGCACCCTCAGCTGCTGGTAGATTTCATAAGGTGTGTTTGTCAATGTTAACCATTTATATCCCGGGCACACCTCGGAAATAGGTTGGATC	1	+	chr10:95656977-95657096
ALDH1A1	chr9_72952300_1	GATCTAGCTCCTGCTCTTGTTTCTCTAAATATTTATCAGTTAACAATTACACATCTGCTCCAATGGCAACAAACTTGGCTGAAGAAATAATGCTTTTCTTCCTCCCACCAAAATATGCAA	5	+	chr9:72952300-72952419
ALDH1A1	chr9_72953521_1	AAATCAAGGTGCTGTTTGGGGAAGAAAGGCCCTTTATCTACACCCTACCCTAAGTTAGTTTTAAAATATCGTATCAGTCTTGTGTATTTTCAGTGCTGGGTAAGTAGACCTACTGTGATC	4	+	chr9:72953521-72953640
ALDH1A2	chr15_58014521_1	ACTAAAGATACAAATAAGGATAGAGTGTCTCACATACATACAATCATACACTGATGCTAAGGCAAGAGTTATCGATAGCCCAAGCTCTGGCTAGTATCCATGAGGGTTAAATAGCAGATC	4	+	chr15:58014521-58014640
ALDH1A2	chr15_58013455_1	GATCCCCAAATCCAAACATGTCTCATTTTTCATATGTATTACCTATTCCTTTGCTTTTTCCCCAGGTCTGCTTCAAAGTATCCTTTTAGGAGCTCAAGACCAGCCTGACCAACATAGTGA	3	+	chr15:58013455-58013574
ALDH1A2	chr15_58064726_1	GATCATTTTTTTTCTATGTCGAATTTGTGGAAAGTAAATTCATTTTATATTAGGTAGCAGACGCATATTCTTTTTTAGGCGATGCAACAACAAAAATCCTGCTTAGCAAACCCAAGATGT	6	+	chr15:58064726-58064845
ALDH1A2	chr15_58278770_1	GATCAGTATGAAGAAATTTCACCCTTCATGTGGTATATGGTTCTAAAACCACCAAGAGATGGAATTGTGCATAATAAAAAGAACAGGACATACAAGAAAGCTGGGATTGGAGAAAACACT	5	+	chr15:58278770-58278889
ALDH1A2	chr15_58066306_1	CGCCCTCTCCCCCGACCCCCCGACTCCCCTCAGCCGGGCCGAGGTGCATGGTGGCCAGAGGGTCAGGGAGAGGTGGCAGTGGGTGCGAGTCCCCCTCGCCTCGGGCTCAGAATGAGGATC	5	+	chr15:58066306-58066425
ALDH1A2	chr15_58280042_1	ATAAAAGTAACAACATTAGGCTCTTAGGATTCCCACAAGCCAATCTCCTTCATGAACATAGAGGCATAAATTTTAACGAAAAAATTTATAAATCAAATCTAGTGATATACAAAAAAGATC	6	+	chr15:58280042-58280161
ALDH1A3	chr15_100879271_1	GATCGGGCGGCTGGACCCAAGAGCAGGGCACGTGCGCAGCGACGCGGGGCGGCCCCGCCAGGAGCCCCGACCCGGGCGCGGCGCAGGGCCCGGCGGAGAGCGCGCATTCCCGAGCGCCGC	9	+	chr15:100879271-100879390
ALDH1A3	chr15_100880071_1	CGGCGGGGGCGAGGGAGCAGCGGGCCGGGGGTCCGCCGGGCGCCGCCGAGACCCGAGCCTCCCTGCCCGGGCGCGGCTCTCCAGAAACCGCACCTTTCGCGGGACGTCTCGGGCGGGATC	8	+	chr15:100880071-100880190
ALDH1B1	chr9_38393329_1	CTTCCAGAATGGGGGTCATCATCAACCCTGACCACCCAGGGACTGCAGAGAGGCTTGGCAAATTTCCCGTGAGAAGACAGCCTGCAAACTGTAAAGCATGATGCTCTGTGAGCTGTGATC	1	+	chr9:38393329-38393448
ALDH1B1	chr9_38391317_1	GATCAGTGGAGAGGCAGGGATTTAATACAAGGAACTGGGTGCTTACAGACCTGCTGCAAGTGCCGGAGGCAGAAGCAAGCCTTAGCCAGACCAGGACCAACTCTCAGGACAATATGGACG	1	+	chr9:38391317-38391436
ALDH1L1	chr3_126181749_1	ACACAGTGATGGCTTGTAGCAGTTGCTAAATAAATGTTTGTTGAATGGCTTAATGCATGTATTTTGCTCACATAAGCCAGTATGGGCACCCAGGATTGAGGTGGCCTGTGCCTGCTGATC	1	+	chr3:126181749-126181868
ALDH1L1	chr3_126180215_1	GATCCTCGGCGGGCCAGTCCTGGCGCTGCGGTCATTTAGCCTGATGACCCCTGGCCAGGTTCAGCCTCAATTGCTCCAAAGAACTCCGGACCCGTACCCCGAGCCCGGCGTCCCAGCGGC	2	+	chr3:126180215-126180334
ALDH1L1-AS2	chr3_126206577_1	GATCTTTGTTCACTTTATTTTGTAAAGGGTTGTTGCAAGTATATATAAATGCAACTTATCACTGTGTTTATTTTATATCCAGCCACTTTATTCTCTTACTATTATCCCTAAATACTTGCT	6	+	chr3:126206577-126206696
ALDH1L1-AS2	chr3_126208075_1	TGTCACTTTTTTATTGTAAAATTTTTTAGTAGTGCAATAAAATAAAAACAAAATAGAATACATAATTATTAAGAGAGAAGACATAAAACATTACTATTTTCAGATACAATGATTTTGATC	7	+	chr3:126208075-126208194
ALDH1L2	chr12_105084032_1	GATCTCATGATTGAAGTGAAAAAGGAAAGGAAGCAGACTCTGTCCTCCTTACCAAGTGACTGTTCCCACCTTGCCATCCCAGCCAGACTTGACACGTCCAAAAACTGCATCCTCAGCCCC	1	+	chr12:105084032-105084151
ALDH1L2	chr12_105084792_1	TCCCAGGGACCGCGCCTCTCCGCTGCCTGGACTTTCCGCCAATTCCAGCCAAGGTCCAGGTGCTTTCTAACTGTGGGACCCTCTACCAGTTACTCAGCCCCGCAGCAGTGTATACGGATC	1	+	chr12:105084792-105084911
ALDH2	chr12_111767673_1	CGGCTTCCAACGCCGGCTTCGACCAAACCAAGGAGGAGCTTTCCAGGATAAAACTGATTCCTGTGGTCCATTTATTGATTGCTCAATCAGTAATACTTTGGAATATTTTTTGTTTTGATC	3	+	chr12:111767673-111767792
ALDH2	chr12_111766571_1	GATCTCGCTTTTGGGTTTACGGCCGGTCTCTTCACCTGGAGCATCAGCCGGGAAGGTCAGGGTCGCCCTGGCTCGGGCCTGTTCACATTGGGGTCAAAGGCACACATTGGGGGCTCAACC	1	+	chr12:111766571-111766690
ALDH3A1	chr17_19747894_1	GATCTCACAGTTAGCAGGTGGCATGTCAGGGTTTGAACCCACATGCATCTCTGTCAGCAGCTCATGCCTTTAGCACTCGGCTCTGCTGCCTTCCTTCCAGTCATGGAGTCTGACGGCCCA	1	+	chr17:19747894-19748013
ALDH3A1	chr17_19748551_1	CCTATGTTTGCCCTGGGCGTGGGGGCTGCTGATTGATTCAGCCTGGCATGGAGCTCTTCCAGCTTTCCAGACTTGCCGCTGCCAGATGCGGTTCTCTGAGTTCTCTGGTTACATAAGATC	1	+	chr17:19748551-19748670
ALDH3A1	chr17_19745819_1	AGTTTTTCAAACATACTTCTCTGTGACGAAAAGGTCCTACAGCCTTTCCTAAACATTCACGAATAAGAAAGTCATCACTGTTTTCTATAACAGGGAAGTATTGTAAACATCCCAAAGATC	5	+	chr17:19745819-19745938
ALDH3A1	chr17_19745118_1	GATCTTGCTCATGGCGCCTGGGGACAGAGAGCACCTGCAGCTGGCTGAGGGGCACGAGCGCGCCCTGCCTCCCACCCTGCCTGAATTCTATAGGAAGGGACTTCCCTGGGCTCGGCCTTG	1	+	chr17:19745118-19745237
ALDH3A2	chr17_19649129_1	GCACGCGTGCGGCGGGGTGTGGGGAAACTGGCCCCCGCCGCGCACTTGTGGACTGGAGCTTCGGCTGGGTTTTGTTTTTGCTTTTACATTTCGGATTACTCCAGCACTGGGAGTATGATC	1	+	chr17:19649129-19649248
ALDH3A2	chr17_19647981_1	GATCAGCTGAGCCAACTGCTGCTGAGTACAGTGATGAGAGCTGAAGTCTCTCGCCCGAAAGGCAATAAGGCGGGAGGGGGAAACCTGAGGGCAGCGGGTTCTCTCTTGGGAGCGGGAACA	1	+	chr17:19647981-19648100
ALDH3B1	chr11_68007788_1	GATCCATGCCTGCCGAACCCTCTCATTCACCCACAGATGCCCCCGGGACTGTAGTCAGCCCCATTCTCACATGGGAACACTGAGGCCCAAAGAGGCGAAGCGTCAGCCCAGCAAGGAGGA	1	+	chr11:68007788-68007907
ALDH3B1	chr11_68008887_1	CACAGCAGCTTGCACATCATCCCCACAGCACGCTGGCTCTGACAGGTGTATCCGGGGCGGGCTGGGGGCAGGCAGGGACAGGCTTAGGCACAGCTGCCTGTGCCGAACTTGAGGAAGATC	1	+	chr11:68008887-68009006
ALDH3B1	chr11_68011021_1	TGAGGGGATACGCTGGTCCCTGGCTCCCCAAGGGAGGGGCTGCTGAGCTTTGGGAGGCCTCATGAAAATCCAGCTTAAGGCCATCAAAAGACAAAATGACAACACATTTAGTTATAGATC	1	+	chr11:68011021-68011140
ALDH3B2	chr11_67681679_1	AAAGGTTATAGTAATGCTTATGTTTTGCTATAAGTTAATTGCTATAAGTCTATAACTAAAACCAAGATTACAGTAGCTCAACACATAGAAATTAAAGATAGATAAAGTTATTGCGGGATC	6	+	chr11:67681679-67681798
ALDH3B2	chr11_67680655_1	GATCCACCTGCCTCGGCTTCCCAAAGTTCTAGGATTACAGATGTGAGCCACCGCACCTGGCCAATTGTCAAATTGTTAATGTTATTTATCTCTCCTTGTTTTACCTCCAAGGAAAGCAGA	1	+	chr11:67680655-67680774
ALDH4A1	chr1_18890498_1	GATCGTGCCACTGCACTCCAGCCTGGGTGAGAGAGCGAAAAACTCCATCTCAAAACAACAACAAAAACCCACCTTGGGGGTCCACAACCCAAGGTTCAAGTCCCAGTCCCACGGTTGTGT	1	+	chr1:18890498-18890617
ALDH4A1	chr1_18891254_1	AAGGGCACTTGAAATTGACAAACTTCCCATCTACCGTGGCATAGGACGGGCCTCACCAGCCACCTCTCTACAGAAATAAGGTCATTTTGGTCCTAAAAGGAAAATGACTAGTTCAAGATC	1	+	chr1:18891254-18891373
ALDH4A1	chr1_18902126_1	GATCCAGTATTAGGAGTGAGGTGAGTGACTACAGAGGCTACTTTCCGAGCGTGGGAACCGGCAGGGCCACCGAGGCACCCTACTCGGTCGCAGGATTCGGGAAGAGGGGTCCCCTCGCTA	1	+	chr1:18902126-18902245
ALDH4A1	chr1_18903132_1	GGGGCTGCGGCCCCTGGAATGAGCCTGCCTTCCAGCTTCTTGGCCAGGACCCAGCCGCTCTCCACCTACCCTCCAGGCGCGGGGCCGGCCAGCTTCTTAGCTTCCTTGCAGATTACGATC	1	+	chr1:18903132-18903251
ALDH5A1	chr6_24495710_1	CGTGTGGCCCTTCAGAGTAGCTGAAATATCTCCGCAGCTGCAGGGAGCCCACGCAGGAGGCTGCTTCAGCGGCCCTTGAGAAGGCTGGTAGTGAGGGCCCCTGGCCAGAATCATGGGATC	1	+	chr6:24495710-24495829
ALDH5A1	chr6_24494519_1	GATCACGGCCTTGGCATTTAGGGCAGGCACCAGCGCATCTATGGACCGCGCACAAATTCCGGGGATGCCGAATTTGGGGGATGCTAAGGGGAGAGAGTGGGTCTCTAGCAGCGATTGGGG	1	+	chr6:24494519-24494638
ALDH6A1	chr14_74083885_1	GATCACCACGGATAGTGAAGTAGGGTGGGGGAAGGGAGCAATGGCAAAGTGGACGCTCACGGCAGGGGACAGAGTAACCAAAAAGAGTAGTTTCTGGGGGAGAGAGAGAAGGCTGGTGCA	1	+	chr14:74083885-74084004
ALDH6A1	chr14_74069963_1	CACCTCATGGGACTACCTGCACATGCCACCATTCCTGGCTAATTTTTGTATTTTTTTTGTAGAGACGGGGGTTTCGCCACATGGCCCAGGCTGGTCTCGAACTCCTGGGCTCAAGTGATC	1	+	chr14:74069963-74070082
ALDH6A1	chr14_74068694_1	GATCATGCCACTGCACTCCAGCTTGGTGACAGAGAGACTCTGTCTCAAAAAAAAGAAAGAAACACTGACATTGGAGTGGGATGAGTGGCCTCTCTGCTGAAGGTCTGTTCCTAGGTAATT	1	+	chr14:74068694-74068813
ALDH7A1	chr5_126595745_1	ATTGCTGCATTTCCTCTATAAATATCCTGCCTGGGTATATTCTTACTTTTTTTTTTTTTTTTTTTTTTTGGAAACGGAGTTTCGCTCTTCTTGCCCAAGCTAGAGTGCAACGGCGCGATC	5	+	chr5:126595745-126595864
ALDH7A1	chr5_126594684_1	GATCCGCCCGCCTAGGCCTCCCAAAGTGCTGGGATTACAGGGGTGAGCCACCGCGCCCGGTAGACCATAATGTTTTAAATATGCGCGGGAAGTTTAGCCCCTACAGCTCCAAAATGACGT	1	+	chr5:126594684-126594803
ALDH8A1	chr6_134948697_1	GATCAGATAGGATATTTGGAAGTTGGATTGCTGAGAAACTGAACATATCTATTACTCTACTAGCTAGCGCATCCATAGCTCATTCTATTTTCTAAAAAGTTATGAGCCATTAGCTGCAGG	5	+	chr6:134948697-134948816
ALDH8A1	chr6_134950707_1	AGAGCTGTCTCTCCATCCCAAAACCGGGGCCACAGTGGCTGCTCACATCTTCCTAGATGTGCCATGGAGATAAAGACAAGCCAAAAACATGTGTGACACATATAGCAAGGGCTTCAGATC	1	+	chr6:134950707-134950826
ALDH9A1	chr1_165698148_1	GATCCTACCACGCAACTCATCAGCTTTGCTTTTCCTCCCTACCCATCCCTGCCCGGAGGCACTCGCGTTGCCCCAGAATCGCTAGTTGCCTACACACACAACCTTAGACTCTCCACTGTC	1	+	chr1:165698148-165698267
ALDH9A1	chr1_165699404_1	CTATGCCATTGCACTCCAGTCTGGGTGACAAGAGTGAAACTCAGAAAAAAAAAAAATTATCCAGGTGTGGTGGCACACGCCTGTGGCCCCAGGTACTTGGGCGGCTAAGGTGGGAGGATC	1	+	chr1:165699404-165699523
ALDOA	chr16_30064523_1	CCCTCCCCATCAATAGGGCCGACCCAAGTCTTCCTCCCCCTTCCCCCATGCCGGGCCCCACGATAGTGTGAATGTCAGGGGCTTCAGGTTTCCCTAAATATAGGTCCCTGCCAGAGGATC	1	+	chr16:30064523-30064642
ALDOA	chr16_30066108_1	GCTGCGCGCGCTGAGTCATGGCGGGGGAGGAAGCCGGACGAGATGAAGGACCATTCTCCCCCTTTTCTTGCAGGGACCCCTGTGGCAAAGGATTAGGGCCCCTTAGCCCTGGCGGGGATC	1	+	chr16:30066108-30066227
ALDOA	chr16_30063827_1	GATCAAGCTCCGATGAGGACCCAGGGCCCCTGCCCTCTGGGGAGCGGCCAGCCCCCAGGGCCCATGTGCCCTCCTCCCTGAAGAGCCTTTCCCCACGCCACTGGAACCACAGATGGCCTG	2	+	chr16:30063827-30063946
ALDOC	chr17_28577354_1	TCCTCCAGGCGGTGAGCCAGGGAACAAGCAGTCCAGTGCCCAGAGTTTTGGTGAAAGCAGAGGAAGGGAGGAAGGGCAGGCAGCCTTGGCTTTGGATGCAGCAGGAGGTGGAGAGGGATC	1	+	chr17:28577354-28577473
ALDOC	chr17_28574411_1	GATCTAAGCTGGGGGTTCTGGGGAACAGACACTCCTGCCGAGCTGTCCCTGCAGTATGTTTGTGTGCCCAGGTGTGGACTCACCTTCTCTGTAACATACTGACAACGTTTGAGGTCGTGG	1	+	chr17:28574411-28574530
ALG1	chr16_5071418_1	GATCCAGAAGCAGAACCCACCAGCCCCTAACTTCTAACAGCGAGGACTGGTTTTTATTTACATAGACGGAACTCTACAATTCGTACTCGTCAGCATCTGGCTCCTTTATCAATGTTAGGA	1	+	chr16:5071418-5071537
ALG1	chr16_5072816_1	CTAGTGAGGAGCAGAGAGAGGTTTTGAAATATCTTACTTTCCAAAACACTGTCCGTGATTCAGCCTGAGTTGGGAGATTATCTGACTTTAGATTGCTGCTTCTGGTACATTAAAGGGATC	3	+	chr16:5072816-5072935
ALG1	chr16_5033299_1	GATCCCGAACTGCGCGTTCTGCAGCCCCCCGGAGCTGCTCACCCGCCGCTCGTCGCTCACCACGTTCCCCAGGCACTCGCCCGAGTTCATGCGGAAGAAGCCGCCGTTCTGGGCGACACG	3	+	chr16:5033299-5033418
ALG1	chr16_5034323_1	TGATGTCATCCACAGCTAACCTTCAATTGTCCCTCTAATGTCTTTTTTTTTCTTTTCCTTTTTGTCCGCCCCTGACCCTGTAACCCAGGAGTTGCTTTTAGTTGTCATGTCTCTTTGATC	3	+	chr16:5034323-5034442
ALG10	chr12_34022809_1	GAGAGGTCCCAGCGTCCCCACGTCCTCCCATCCTTAGACTTCACTCGTCCTGTTCCACCCCCTCAAGCCTCAGAACATGAAAGAAACTGGGTATAGTCTTTTGTTCCTGTCTCTGAGATC	1	+	chr12:34022809-34022928
ALG10	chr12_34022108_1	GATCACTGGAGAGAAATAACAGAAATAACGGGGGAAAAAATGTGTCCATTTTAGGGCTTGGAATTGGAAACGTGGGGAAACGTCGCCACCTTCTGGTAAGTGATGGAAGTGAGCAGGAAA	1	+	chr12:34022108-34022227
ALG10B	chr12_38316419_1	GATCACTGGAGAGAAAGAAAAGAAATAACGGGGGAAAAAAATGTGTTAATTTTAGGGCTTGGAATTGGAAACGTGGGGAAACGTCGCCACCTTCTGGTAAGTGATGGAAATGAGCAGGAA	3	+	chr12:38316419-38316538
ALG10B	chr12_38317107_1	GGTCCCAGCGTCCCCAGCTCCTTCTCCCATCTTTAGACTTAACTCGTCCCTTTCCACCCCACCCCAGCCTCAGAACATGAAAGAAACTGGGTATAGTCTTTTGTTCCTGTCTCTGAGATC	1	+	chr12:38317107-38317226
ALG11	chr13_52012737_1	TCACACTCCAGTTAGTCTGTCATAAATTATTCATATTCATTCCTTATTTTTCTTTACGATTGAGCCACGAGACATTTTCCAATCTATCATGTCTCTTTTCGGTAAAGAAGAAACCGGATC	5	+	chr13:52012737-52012856
ALG12	chr22_49918884_1	GACAAGTTTAACCAGGTGGGAAGGGGCCGGGCGGGGTCGTCAACCTTGGGCCCGGGGTCCCCCTCACCCTGCATCCGGGGTCGCCCCACCTTGGGCCCAGGGTCGCCCTCACCCTGGATC	4	+	chr22:49918884-49919003
ALG12	chr22_49917901_1	GATCCCCAGCCCCCAGGTGAAAAACCCATCCCCCAGGTGGGAGGTCCGGCCCCAGGTGAGGAGCCCGGCCCCAGGTGAGAGGTCCAGCCCCAGGTGAGAGGTCGGGCCCCCGGATGAGAG	4	+	chr22:49917901-49918020
ALG13	chrX_111680402_1	GATCTTGGGCTCACTGAAACCTCTGTCTCCTGGGCTCAAGCAATTGTCGTGCCTCACCCTCCTGAGTAGCTGGGATTACAGGAGCCTGCCACCACGCCCGGCTAATTTTTGTATTTTTAG	1	+	chrX:111680402-111680521
ALG13	chrX_111681705_1	GAGCCAGCCGAGCTCGCCTCAGAGCCCGGCTCCTTCCCCTCAGCACTTGGCCGGAGCCCGCGCGGTTCCTCTCCTCAGCGCGCGTCGTCCCCTCAGGGCTCCCGGTTCTCGCAGTTGATC	4	+	chrX:111681705-111681824
ALG14	chr1_95073661_1	AAAGCTCAGTGGCTCTAGGTAGCAGGATAGACAAGGCACAGTCCTACAATTAATATTCAGTTAATTTTATCACAAAGCATTTCCAGTGTGTTTCTCATGTCCTCAGCCAAAATGATGATC	4	+	chr1:95073661-95073780
ALG14	chr1_95072317_1	GATCATTGTTTTTATCCTCTTGGACTTTGTATATTTATAAATGTGACAATTCATTTTGCCTCATTTGTCATGTAGCATTCGTGTTTCCTAAACTAAATACGCAATACCTAGATTAATAAT	6	+	chr1:95072317-95072436
ALG14-AS1	chr1_95062509_1	CTCATTGTTCAGCTCCTACTTATAAGTGAAAACGTGTAGTATTTAGTTTTCTGTTCCTGCATTAGTTTGCTGAGGATAACGGCTTCTGGCTCCATCCATATCCCTGCAAAGGACATGATC	3	+	chr1:95062509-95062628
ALG14-AS1	chr1_95060911_1	GATCAAGTTAAGATGAGGTCCTTCTGAATTAGAGTGGGCCCTAAATCCAACCGGTATCCTCATAAAAAAGGCATGTGAAGACAGAGATACAGAAAAGGTCATATGATGGTGGAAGCCGAG	2	+	chr1:95060911-95061030
ALG1L9P	chr11_71814996_1	CAGAGGAAAGGGCTGGGGACACCCAAATGCATATACTAAGTGTCTTTGATACAGCCTCCATTTCCCTGCTAAATCTATGCAATGACACACTGAGAAATCTAGCAAGTGGGGCTGAAGATC	1	+	chr11:71814996-71815115
ALG1L9P	chr11_71813433_1	GATCTACCTACACCAGAACCCCGGAGTCCCCCCGAATGGGCTCAGTCCCACCCAGGCCAGACGCCCCAGAGCCCCGTAGCCCGGGTCCTCCAGCCCTCGCTGCCGCTGCTTCTCGCGGAG	4	+	chr11:71813433-71813552
ALG2	chr9_99221439_1	GATCTTTGCGAACCGCAGACAGGGAAGGTCTTCTCTCAGGGGTCATGCCCGCGGCCGCCCTCCACGGCGAGGTCCGCACTCGCGCAGCCGGCCCCGCGGCCGCCTCACCTGGTCGCACAC	5	+	chr9:99221439-99221558
ALG3	chr3_184249044_1	GATCCGAGTAGCCAGTCTTCATTTACTCCACTAAAATGTAATTTTTCTGCATTTGTCTCCTCTGATGCACTCCACGCTCCATAGGAGCAGGGACAATGTCTTACTCCTCAGTTTATACCC	2	+	chr3:184249044-184249163
ALG3	chr3_184249899_1	TCCCGGCGCGGCCCCGCCAGGTAGAGCTGGCAGGACCGGCGCCGCATGGGCTTGGCCTGGTCCGCTTTCCTCCCGCCTGTCTATCCCTCTTGGAGGACGCCTGCGTTGGGACGCGAGATC	4	+	chr3:184249899-184250018
ALG5	chr13_36998726_1	GATCCACGCATTTATTCCCATTTGTAACAGATGGCTGCCGTCAAGGCTCCGTCACCCCTATTTGCTTAACCACATCAGCCAAGGGAGCAGGCTAGGGAGCACACCCCTTCTGGGGGCTCG	1	+	chr13:36998726-36998845
ALG8	chr11_78138557_1	GATCACCAAGAGCCTGAATCAAAGGATACCAATAAAACAAACCCTAAACTAGGAAGTGGGAGGGAAAGGAGAAAAGGGATGAGGGAGAAAAAGAAAAAAGAGGAAGGATGAAGGGAAGGC	2	+	chr11:78138557-78138676
ALG8	chr11_78140193_1	ACGGTTCATGTTAAAATAATTCGGATTCTGATTCAGTAGGCCCAACAAACTCGCAGATTGCGTAATGACTGAGGCACATGCAATTTAATTAGGCTTGTCTCATTATTTTACTGTATGATC	5	+	chr11:78140193-78140312
ALG9	chr11_111871159_1	GATCTAAGGTGGGCGAAGACTGAATGCTGACCCGCCCAGGAAGACCAATAGGACCTAGCTGAAGAGGGAGCTCGGGCCTCCCGCGGTGAGGCCAGGCCGGACTGAGCCCCGCGCGCCACA	1	+	chr11:111871159-111871278
ALG9	chr11_111872123_1	CAACAACCTTGTTTTATTTACCAGGAAACTAAATAAACTTGGAGCTAGTAAATGGTGGAGCTATGTTCCAGCCCAGGACTATCTTACCGGAAAGCCCATGCTCTCTCTTCCCACCAGATC	2	+	chr11:111872123-111872242
ALK	chr2_29922439_1	TAGGCCTTTTTTACTCACCTGTAATGGCTGTACCTCTCCTCTCCCTTTCCTTTCGTCTCTCCTGAGCTGCCAACACAGAACTCATAATAGCTGTTTTTATAACAAGTGGTTCACTAGATC	2	+	chr2:29922439-29922558
ALK	chr2_29920773_1	GATCTCCAGAGGACTGTGCGTGCGCGCAAGTCTCTTGCTTTCCCCCAACTGCACGGAGGCGAGCAGGAGTCTAAATGAAACAGACCTGGAAGCTCAGGGGCGAGTCCAGAGACACTCAAG	1	+	chr2:29920773-29920892
ALKAL1	chr8_52565744_1	CCCCCCGAGCCTCGGGGTCCGTCACGGCTTCCCCTGGCTGGCGGGGTCAGTAGAACCCGCGGCGCCTAGGTCCGGACGGAAAAAAGCAGGGCCGGGGTGCGGCCTGGATGAGCGGAGATC	5	+	chr8:52565744-52565863
ALKAL1	chr8_52564849_1	GATCCCATTGCCAGCCGGATTTCTTTACTTAACTCTCAACCGTGGTAAATCTAATTCGCTTACGACCTCTTTCCGAGAGCTGGGAATCTGCAGAGATGCTCTGTTTTCTGCTGTACTAAT	1	+	chr8:52564849-52564968
ALKAL2	chr2_285980_1	GATCTTGGCCCCTAACTCCATAGTGAGGAAGGAATAGGCAAATTTGAGCTAAGAAGGCAGGGGCCTATATGAGGAAATGGAAAGAGGGGAACCGCTGCCTGCACTGCTCTTGCATTTTAT	1	+	chr2:285980-286099
ALKBH1	chr14_77709691_1	TTACCTTCCAGAGCTGGTTTGTTTTGAAATCAGTGTCTTCTAGGACTTTAATTATCTGGTATAAAACATATGTTTAACATTATTTTGTTCTCCAGTATCATATTCTGTGAGACCTTGATC	6	+	chr14:77709691-77709810
ALKBH1	chr14_77707184_1	GATCCACCCGCCTCGGCCTCCGAAGTGCGGGATTACAGGCTTGAGCCACCGCTCCCGGACTGTGTTCCCCTTCTTAATCTCCATGGGGAAAAGCTGAGAGAGAGAACGGTGCCTGTATTC	1	+	chr14:77707184-77707303
ALKBH2	chr12_109092990_1	GATCCAGGGTCTCCCACGTCCACCTGTGCATCAGAATCAGCTGGCTAGCTTGCAAAAACCCAGAGGTCTGCACTCCACGCCTGAGCACCTGAATTTTTAAAGAACTACCTCCTGGGAATT	1	+	chr12:109092990-109093109
ALKBH2	chr12_109093903_1	AGGATGCATGAGAAATGCTCTGTCCTCTAAATAAATGTTGGTTCCATTATTGCTCGTTTTTCTTTGTTTTCTTGTTTTTTGATGTTGTTCTTGTTTGTTTTGTTTTTTTGAGACAGGATC	6	+	chr12:109093903-109094022
ALKBH3	chr11_43879978_1	GATCTTAGAGAATGACTTGCATAAAACAGTCAATTCAGTGCTACTTTTGCTATTTTCATACTGTAAAGTACATGGTTTAACATGACCATTTTAAAGATGTTTCTCATGAGCTCAAATGGG	6	+	chr11:43879978-43880097
ALKBH3	chr11_43881105_1	GCTCGCTTAGTCTGCACCTCAACCGTGCGGAAAGTGACTGCCCTGTTTACTGAGGAAAAACTGGGGCTCAGAAAGGTGAAGTCATTTGCCATGGGCCATGCAGCTGGGAAGTGACAGATC	1	+	chr11:43881105-43881224
ALKBH3-AS1	chr11_43920093_1	GATCTCATGATGTGGCTGTTGGGAAGATGGTGGGGTTTGTTTGCCAGCTTGGAGTCCTATTAAATGAAAGCCAGCAACTCATGTTGGTAATAGGTCTACTGTGGGAACAGTTATCCCTAA	1	+	chr11:43920093-43920212
ALKBH3-AS1	chr11_43921119_1	GATGAAAATAGGGCGGGAGAGTTAGAGTTTCTCTGTCTGCCAGTGGGGGAAAGGTACAGTGCCTTCTTGCTTTTTATCCTGTTTCCATTCCAGGCTGTAAGATTGATGCTGTCCATGATC	1	+	chr11:43921119-43921238
ALKBH4	chr7_102464484_1	GATCCCCCCAGAGTCCCCGAGGTGACCTGTAATCGAACCCACCCACGTTCCAGCTCCTTCCCCACTCCCAAGCCCGCTCCTTAAAGCCCTCATCTCCTCACCCTGCATCACCCCTACCGT	1	+	chr7:102464484-102464603
ALKBH5	chr17_18182674_1	GATCCTCCCACCTCAGCCTCCTGAGTAGCTAGGACCATAGGCGCGCGCCACCACGCCCAGTTCATTTTTAAAAATTTTATTGTAGAGATGGGGTTGCCATGTTGGCCAGGCTGGTCTCAA	1	+	chr17:18182674-18182793
ALKBH6	chr19_36012804_1	GATCTGAACTGGGCTATCTCAGCCTATGTTTATAACCCCCTATTCTCTAAGCTAGCAGGATTGGGCTATCTCAGTAGAGGGAGTATGAGCTCTGTAACTTCCTTGTTCCTTCTGTCGGGG	1	+	chr19:36012804-36012923
ALKBH7	chr19_6372149_1	GATCCACCCGCCTCGGCCTCCCGAAGTGCTGGGATTACAGGCGTGAGCCACCACGCCCGGCCGAGGAATCAAAAAGACAACCATAATGCCATTTTCAAACCTAAAGTAATAGTGATACGG	1	+	chr19:6372149-6372268
ALKBH7	chr19_6374317_1	GTGCACGTGCTGGACCTGGAAGCCCGCGGCTACATCAAGCCCCACGTGGACAGCATCAAGGTGGGCAGAGGACGGTGCCTTGGCACTCCCAGCCAGGGGGTAGGCAGGCCCGGTTAGATC	1	+	chr19:6374317-6374436
ALKBH8	chr11_107566422_1	ATCAGGACCTCCTGAGGCTGTGTCACGGGCGGGCGTCCTTAACTTTGGCAAAATAAATTTCCTAAATTGTCTGAGACCTGTCTCAGATATTCAGGGTTCACAGAGATATGGGAGAGGATC	1	+	chr11:107566422-107566541
ALKBH8	chr11_107565230_1	GATCATCAGCACTGCCTTTGCATCGATGCAATCAGACCGATTGTCACCGGTCAGAAAAGCCCCAGAAGCGCCACACTAACACGCCCCATGTTGCAACCGTCCTCTCCAACCCCAAAGAAA	1	+	chr11:107565230-107565349
ALLC	chr2_3657388_1	GATCTCCCTGGGACGCAGGTTGTCTTTCTGGAGCCCCAAGGGCCCCTGTGCGCGCCATCTGCTGTGCTGGGTTCTGGTTCCAGCTCAGTCCCTCCCTGCGCAGGTGACCTCGGGTGGCTT	1	+	chr2:3657388-3657507
ALLC	chr2_3659946_1	CTCCTTTCTCACATTTTTTTATCTTAGGGGTGGGGAGACTTTTCACATAACAGCCTTTGAGGTTGTGGGGTGCTATGGTTTGGATGTTTGTCCCCCCAAACCTCATGGTGCAATCAGATC	1	+	chr2:3659946-3660065
ALMS1	chr2_73386522_1	AGGACCGGAGCGAGTGGTTGCCTGGGGAGCATCTTGTTGGGGAGACAGTGAACAGATGAGCTTGACTGAATTGCAGGACTCCCCTGAGGGAGTAATGTGGATAATGTACACCGCGCGATC	1	+	chr2:73386522-73386641
ALMS1	chr2_73385340_1	GATCTTTCTGATGCCAGTGCCCAGTTCTTAATCCCTCTAACAACCCGTGACACTTTTCCACGGTTAGGTTCAAGCGCCCACCATACAGCTTGACACTTTAGGAGATACTCAACCTTTAAA	1	+	chr2:73385340-73385459
ALMS1-IT1	chr2_73457179_1	AACTGCTGCCAAGATTCCTATTCTCATTTCTTGTATCTATATAATACTTTTTTAAAAATCTTCTTATTTTTGAGACAGAGTCTCACTTTATTGCCCAGGCTGGACTGCAGTGGCATGATC	5	+	chr2:73457179-73457298
ALMS1-IT1	chr2_73455640_1	GATCCTCTTGCCTTGGCCTCCCAAAATGCTGGGATTACAGGCATGAGCCACTGTGCCTAGGCAGGCATCTTAATTTTTCAAAAGTTAAGATATAAGTATTAGATTCTTACAGTCTAGATA	3	+	chr2:73455640-73455759
ALOX12	chr17_6996318_1	GGCTCGCGGCGGGAGGGCGGGAGGCTGGGGGCGAGGTGACAGCGCGACCTCGCGGACTGGGACTTCCACGAAGCTGGGACGAGGTGGGCAAGATTAGGGACAGGGTCCGCAGCTGGGATC	4	+	chr17:6996318-6996437
ALOX12	chr17_6994980_1	GATCTAGACAGGGACGCGTGCAGCAGGCTTCATCTGACTGATTCCTGACACGGGAGAGAAAGCCTAAGCTCCGAATCATCCTTCAATGTTTACAAAGGCCCTAAATAGCAGTGGGCTAAT	1	+	chr17:6994980-6995099
ALOX15	chr17_4641301_1	GATCGGGTAGCGGCAACATTTATTGAGCGCTTACTGTGTGCCACCGACTGCCCTAAAGCCCCCCACCCCCGTGGCCTCCGCGCGCTTTGAGCCCAATGCGCGGGCCCTTGGCAAAGAGAA	1	+	chr17:4641301-4641420
ALOX15	chr17_4642642_1	GGTACTTTCACCCCCCACCACCCCACCAGAGTGAATTAGCTTTCCTTTTTTTTTTTTTTTTGAGATATAGAGTCTCACTCTGTCACCCTGGAATGCAGGGTGGAGTGCAATGGCACGATC	1	+	chr17:4642642-4642761
ALOX15B	chr17_8039990_1	AGGGGGTTACTGATGGGGGAGGGTGTGCCCAAACGATGAGGGGCAGCTTGAGTGTCCTGGTCATGACAGAGATTAAAAGCCCCTGCCTCCACCTCTCCTATCAAAGCTGCTCCTGGGATC	1	+	chr17:8039990-8040109
ALOX15B	chr17_8038655_1	GATCATGCTGCTGCACTCCAGCCTGGCGACAGAGCAAGCCTCTGTCTCAAAAATAAATAAATAAATAAATTTTAAAAATAATGAACGCAGGCCCAAGAAGAGTTGTGGGAAATGGGGTGA	3	+	chr17:8038655-8038774
ALOX5	chr10_45374637_1	CGTCCAGGACCCCTCGCGGCGGCCGCGACCCCTGTCGGAAACGGAGACTTCCCGCGTGCCGCCTGCAAGGCGTCTTCCCTGGGAGGAGAAGGCCCAAGGTTTCCCCTCCACTTCAAGATC	2	+	chr10:45374637-45374756
ALOX5	chr10_45373313_1	GATCAATACACGCGACTGTGTGCCCGTCAGACCCTGCGCTGCCGGCGGGGCTGGGAGAGGCGGGCGCCAGGAGTGGGCGGGAACCTGGGGGTCAGGCCCCAGCCGCGGGAAGCCGCCCAG	6	+	chr10:45373313-45373432
ALOX5AP	chr13_30734959_1	GATCTTTTGGTGTTCTATACATTTTTTTAAAGTTTCATTTTACATTTGTGTGTGCGTGTGTGTGTGTGTGTGAGACAGTCTTGCTCTGTTGCCCAGGCTGGAGTGCAGTGGCATAATCAT	3	+	chr13:30734959-30735078
ALOX5AP	chr13_30735847_1	TAAATTTGGGGTTTTCCTCCTCTTAGTCTTTCACTTTTGTGGTGATTACCAGTCCCATTTTTAGAGCCAGGGCTGCAACTTGAAGGTTTTGCTAAAACCCTCACCGAAGTGTCTATGATC	3	+	chr13:30735847-30735966
ALOXE3	chr17_8119341_1	CGGTGGAGGGTAATAAACATACTTTAAAACAGTACAAACGCGAGCCGTATTATCGAATTTACATTTTCTGGTAGCCACATTACAAAGAATAAAAAGCAAGCGAAATTAATTTCACGGATC	5	+	chr17:8119341-8119460
ALOXE3	chr17_8118646_1	GATCCCCCCACGCATGGCCCTCTTTGTCCCCAGCCTTTGGCACGCCCGACCTCATTCTCTGCTCTGGAGTAGGGCAGGTCAGGAAAGCGAAATACAGCGCCGGCAAACAGGGTCTGAATG	1	+	chr17:8118646-8118765
ALPG	chr2_232407201_1	CAGCCCTCACAGCCCCGGCGCCCGGACCCTCAGTGGTTCCAGGACAGCCCTGGGGAGCAAGCCTCACACACTTCTGCTCCTTCAGGGATGGGGGTGTCTACGGTGACAGCTGCCAGGATC	1	+	chr2:232407201-232407320
ALPG	chr2_232405981_1	GATCCCCATGTGAAAGGCTACAGTTCTGGGCATGCTCAGGGCCCACCGAAAACAGAGTCCGCCCAGGCACCCTCTGCCTGTGCAAGGGAACAGGTGTCACAATCAAGTGCACAAGCTGCT	1	+	chr2:232405981-232406100
ALPI	chr2_232456495_1	AGTCCTCACAGCCCCGGCACCCGGGACCTTCAGTGGTTCCAGGACAACCCTGGGGCCCAGGACTCACACATTTCTGCTCCTTCAGGGTTGGGGGTGCCCACGGTGACAGCCACCAGGATC	1	+	chr2:232456495-232456614
ALPI	chr2_232455094_1	GATCTCCAGAACATTCTCATCCTGCAACCTTGAAGCTCTGTCCCTATTAAACTCCAACTCTAACCCTAACCCCAACCCTAACCCATTGCCTCCTCCCTCAGCCTCAGGCAACCTCCATTC	1	+	chr2:232455094-232455213
ALPK1	chr4_112298077_1	TTAATTAAAAAATTCTAGTGTTTGAAATTAGTACTTTAGAGTACTTTGAAAAGCCACAAATTAAAACCTTTAAGATGGTTTGGGATTTGAGGATGGGTGAGGGTACAAACAGGCAGGATC	6	+	chr4:112298077-112298196
ALPK1	chr4_112296534_1	GATCGAGCAACTGACTATTCAACTATTTCCTCCTATTTTGTTGTAAACAATTGACTTGCCAAAGCATTTATGACCCAGCTTTTGGAGTCCTTCACTCTCTCAGTTTCTAGGAAGTATACC	4	+	chr4:112296534-112296653
ALPK2	chr18_58627722_1	GATCTGAACATGGTTATTGGCCATCCATGCTTTTTAATACAGGATTTGTGAAGTTGTTGATTCGGAAGGTAACCCACAACATCCTTGGTTTCAATTCAGAAGCCACACAGCAAAAAACCC	3	+	chr18:58627722-58627841
ALPK2	chr18_58629376_1	GTGGAGGGGGTGTTGGGGAGGTGAAAATATGTGTCATATGTTGTTCATTTAGAACAGGCATTATAGCCATCCTCTGAAGTTCTCTGAGAAAGGCAGAAGCCACAGAAGGAAGGCAGGATC	1	+	chr18:58629376-58629495
ALPK3	chr15_84817667_1	TGGCCCCTGGAGGCCTGGGCTGGGCCTGCGCCCTCGAGCCCTCTCAGCCCCAAGGCCCAGGGCCTGGGGACATGGCCGGGCTGGAATGGCTTTCATAGCCCCTTGTGACCCCTCCTGATC	4	+	chr15:84817667-84817786
ALPK3	chr15_84816806_1	GATCCCACGGGGTTCCGGCCTCCCAGGGACTCAGGTCACTAATGGAGGTGGCTTGGCTTGTCTATGTGCTGGGCCAACAGCCACTGGCGAGGCAAGGCGAGGGTCAGTCACGGCTGGTGC	1	+	chr15:84816806-84816925
ALPL	chr1_21510263_1	GGCCGAGGAAAGCCTCCCCCACTCCCCATTGTGCCTTATGACTCTTTTTCAACACATAATGGGGTCGAAGGCGGGGCCTTTACAAAGGCCTCTGGGTGGAGGGTGAAATTCCTTGAGATC	1	+	chr1:21510263-21510382
ALPL	chr1_21508116_1	GATCTCTCTGGGCCTCAGTTTTCTCCTCTGGAAAATGGAGCTTTTGGAAGTTAATGCATGCACAGTGCCTGGCCCTGAGACTGGCATGGAGTGAGTGGAAGAGAGGTTGCCTGACCTGGC	1	+	chr1:21508116-21508235
ALPL	chr1_21551673_1	CCTACCCCAGAGCCGTCACTTCTGGCACTGGAGCGCAGCTTGCGTGGTTTTTTTTTTTTTTTTTTTTTTTTTTGAGACAGAGTCTCGCTGTCGCCCAGGCTGGAGTGCAGTGGCGCGATC	1	+	chr1:21551673-21551792
ALPL	chr1_21550860_1	GATCATCCATTCTCCTTGCTGTCTGTGGTGGTTTCTGTGTTGTGAACACACACAATGTATTATCCAGCCTGCCGTAGATGGAGGCAGTTTTGAAGCCATTATAAACAGGGCTGATGTGCA	1	+	chr1:21550860-21550979
ALPP	chr2_232378423_1	GATCCAGTGACAGGGTGTCTTGTTCCACACAAGACACAGTGAGCAGGGGTTGGGGGAGGGGCTCCTGGCTGCGGGAGGCACACCACACTCACCCAAATGGCATCTGTACTCAATACCGCA	1	+	chr2:232378423-232378542
ALPP	chr2_232379115_1	CAGCCCTCACAGCCCCGGCGCCCGGACCCTCAGTGGTTCCAGGAGAGCCCTGGGGCCCAAGCCTCACACATTTCTGTTCCTTCAGGGATGGGGGTGTCTACGGTGACAGCTGCCAGGATC	1	+	chr2:232379115-232379234
ALS2	chr2_201780045_1	GATCTTCACTTGGGTACAGCAGTCAGTTCCTTCTCCATCCTAAACCAGAAAGAAAGCACTGTTCTTGGATATGCCACTTCAACAAGAGTGTTTTTTCTCTTCCACCATCAAAGCCTTAAG	3	+	chr2:201780045-201780164
ALS2	chr2_201781720_1	TGCCATCGCTGGACCTGCAAACATGCAAATATTTAGACCATCAACGACAGATGTGTAGTCGGGTTCTGAAACTCCTATATCCTATTCACCAACACCCTCAACTCAATTTCCTCCCTGATC	1	+	chr2:201781720-201781839
ALS2CL	chr3_46693074_1	GATCCCTCAGTCTCATGCTCGCCTCTCCCCGCTGCACCCTTCCTCGGCCCCACCATGGCTACAAGCCTCTTGTCCTAGACAAGCACCCCTCCCTGCTGTCGCATATGTCCCAGCTTCCCT	1	+	chr3:46693074-46693193
ALS2CL	chr3_46695143_1	GCTGGGGCACTTGGCTCCCTGAGTCTACAGCACAGCCTGGCAGAGCCACCGCCCCAGCAGGTGGAATGAACTGAGGCTTCAGGTTCTAAACAGGCCTCCAAGGTCTTCCCTGTGGGGATC	1	+	chr3:46695143-46695262
ALX1	chr12_85279814_1	GATCTTCCGAAATGCCAGTCCACTGTCACGGCGGCAATGAATCTGGGTGTCAGGGGCTCGTCTCTCCTGGCATTTGTCTGAAATGGAGCTGTCTGTCTGTCTATCCTAGGCCTGGACGCC	1	+	chr12:85279814-85279933
ALX1	chr12_85280430_1	CCCCGCGCCGAGCATCACGTGCGCTTGGAGAGGACCTCGCCCTGTCAGGACAGCAGCGGTGAGTCGCTAGCGCCCCAGCCGGAGCCGCCGCAGCCCTTCCGCAATCGAAAATGCAGGATC	2	+	chr12:85280430-85280549
ALYREF	chr17_81890922_1	GATCCGGCCGAAACGGGGCCGCCAGCGCTCCCTCCGGCGCTGCAGCTGCCCCAGCCCGAGGCCGCACGGTCCCACCGCGGCCGCACAACTTCAGTTCCCTTAGACTAACTTCCCGCCGCC	5	+	chr17:81890922-81891041
AMACR	chr5_34007705_1	GATCGAACGGCCAGGCCCCTCCCCTCCGCGGGAACTTCCCGAGAGCAGCCCGCGGGGCCCGGGCTCACCGCGGCGGAAGGGCTCCAGCAGCACATCCGACCGCTTGCACAGACGCCGCAG	6	+	chr5:34007705-34007824
AMACR	chr5_34008870_1	GAATTTTAATAGAACCAGAAATGGGTGCCAGAGATATGCCTGCACTAATCTTAAGTGGGGATTTATGTATTTCTCAAGCAAGTGATTAAAGCAAAACTAGGCACGATTGAAATCAAGATC	5	+	chr5:34008870-34008989
AMBN	chr4_70592539_1	TCAACTAAGAAAAAAAAAAAGACTTTTATTTATAGATTGTGTTTTTTTTAATGTTTTTGATTATAGTGCCTAATTCTTTTTAATATTAGAAGATGAGTAAATTTCTAGGCTATTCAGATC	7	+	chr4:70592539-70592658
AMBN	chr4_70591499_1	GATCGAAATATGTCTTATTAACCTGGCTTGATACTAATGCCTGGGAATGTGTCTATCTGAAGAGTGAACTGACACTTGTGCCCATTGATTTGGTTCATAGAGAATGTTCTGATTTACGTC	4	+	chr4:70591499-70591618
AMBP	chr9_114079600_1	TCCTAGCAGCCCTAGGAAACTAATACAGTAGTTATTAAACTTAAGGTTTTATTTATTTATTTATTATTTTGAGACGGAGTTTCACTCTTGTCGCCCAGGCTGGAGTGCAGTGGTGCGATC	4	+	chr9:114079600-114079719
AMBP	chr9_114077981_1	GATCTGAGTGGAAGCCTGAGACCCCGAGACAGGCCGCACTTGCCCAGCAGGGCCCATCTGCCTGGACTCCCCATCACCACATCCACCCTACCACAGAGAGCGGCAGCCTTACCCGAGAGA	1	+	chr9:114077981-114078100
AMBRA1	chr11_46594698_1	ATTTTCATCACCACAACAATGGCTTTTTTCTGTAGTCTCTTAGTTGATAAATGAATATGCTCAGCACAAATATGGATTAATATGTACATCCTAGATGTGATTCAATAAATCACAAAGATC	6	+	chr11:46594698-46594817
AMBRA1	chr11_46590015_1	GATCAAAACAAAAGTTTTATAAGTTTCCTAACACATATTGAAAATATTGTGAAAATTATACAGTATAAAAATGTATGGCCGAGCGAGGTGGCTCATGCCTGTAATCCCAGCACTTTGGGA	5	+	chr11:46590015-46590134
AMBRA1	chr11_46593029_1	ATCAAGAAACAAAAAGAAACTGTCATTGCTACACTAGTTAAAATGATACAGACTTTGAAAAGCAAAACAGCCAAGAAACCACATGGTTCCTTTACTTCTGAAGCCTCTTGTGACAGGATC	5	+	chr11:46593029-46593148
AMD1	chr6_110875072_1	CTGTGGTTGTTGGTTGTTCGCTAGTCTCACGGTGATGGAAGCTGCACATTTTTTCGAAGGGACCGAGAAGCTGCTGGAGGTTTGGTTCTCCCGGCAGCAGCCCGACGCAAACCAAGGATC	1	+	chr6:110875072-110875191
AMD1	chr6_110874366_1	GATCAAAACCACCACGCCAACCCAGCGCTGGCCACCGTCCCCGCTGAACCCCGCCAACACCCCTAAGGACCCACCCATGTTTTCTGCTAATCATTTTTTTTTTCTAAACAGCTCTGCACA	1	+	chr6:110874366-110874485
AMDHD1	chr12_95943890_1	AGATTTCTGATTCCACCTGCGTCCCCCACTCCCTATCCCTAGAATTTTAGAATCAGCATCACTGGGGCTGGAGTTCTGAGACCTGAATTTTTCAAAAGTACCTTTCACATCCTCGTGATC	1	+	chr12:95943890-95944009
AMDHD2	chr16_2520657_1	GGGGCCGGGGACCGGGCGGGGTGCAGGGTGCGGGGCCGGGGACCGGGCGGGGTGCAGGGTGCGGGGCCGAGGTCAGGCCCGCGATGCGAGCGCCCACCCACTGCGTCCCCAGGGAGGATC	9	+	chr16:2520657-2520776
AMELX	chrX_11293001_1	GATCTGAAAGGGCTGGAAAAATCCTGGAGGATATCCAGATTACACTAGAGAATCTCAACCACCTACCTTGATTTTTGTAAAGAACAACGTTGTTTGCTAGAACTGAGGAAAAGGCGATGG	3	+	chrX:11293001-11293120
AMELX	chrX_11293647_1	ATAATGCAACAAAGTGCTTGTCTAATTCCAAAGGTCTTTCTTGGCCACATTTCACAGTAAAATATTTATTTTAATTAATTATCGATTAAAGTAAAAATAATACATTCACAGGCTGTGATC	6	+	chrX:11293647-11293766
AMER2	chr13_25172491_1	TTATTCCTGTCACTGCGGTACCACTCCCCTCCCCCATACCACCAGGGCTGACTTGTAGTCCCCTTCCCCAATGTACAGAGCAGGAAAAGCTTGGCAGGGGTCCCTGTGTGTCCAGGGATC	1	+	chr13:25172491-25172610
AMER2	chr13_25171960_1	GATCACGAAATGCCTCTAAAAACGACAACGCAATTCAACCCACCACAAAATGCTTGTTTTTCTTATCCTCTCTCCTAGACTCCCTGCATCTTCATGCCTTTCCCAAGCCCTTCATGTCTG	1	+	chr13:25171960-25172079
AMER3	chr2_130757469_1	GGCTTGCAGATAAAAGCACGGCCCTCGCTGAGACCTCAGGCCGGGTGTGGTGTGTACAGCCCATCTCCAGGCCTCATCCCTCTGGCTTGCTGCTCTGGTCACTTGAGCTGCTTTCAGATC	1	+	chr2:130757469-130757588
AMER3	chr2_130755020_1	GATCTGCCAAAAAAGGTCAAGACTACCAGCAACATGGGCGAGGGGGCCTCTGGGGTCACGTTGAGTTAGTCGCTGCATAGAAAGAGGGCTCAAATCTAAAAAATGCAAGAGGGTAGGTCA	1	+	chr2:130755020-130755139
AMFR	chr16_56424674_1	GATCTTCTAGTTTCTCCCGAGGGTCCCTCAGAAAACCCAGCCCGTTCCTCCCCACTGCCCCTTAACCCCTTCCCCTGCCCCAGGCCCCGTCCGCGCCCCAGCGCAGACCATCACCCGCCG	2	+	chr16:56424674-56424793
AMFR	chr16_56426603_1	TCTCCAGTAGCTGGGATTACAGGCGTATGCCACCACACCTGGCTAATTTTTAATTTTTGGTAGAGACAGCGTCTTGCTATGTTGTCCAGACCAGTCTGTGGCTCCTGAGCTCAAGTGATC	1	+	chr16:56426603-56426722
AMH	chr19_2249698_1	GCGGGACCCTGGGGGGCAGCGCCTGGTGGTCCTACACCTGGAGGAAGGTATGTGGGGCCCAGCCCCAAGCTTGGCACCGCCGTCTTCCTTCAGGTGGGCCGGGTCCTCCTAGGGAAGATC	2	+	chr19:2249698-2249817
AMH	chr19_2248856_1	GATCTGGGGTCCTGTTCTGGGGAGGGAAGAGCAGACTCCACGATATCCTTGGGGTCTCCAGATAGCCCACCAGGGGTGGGGAGGGTGAGCAGGGACAGGGCGCCCCCACTGACTTGGGAC	1	+	chr19:2248856-2248975
AMHR2	chr12_53424311_1	GTGTTCTTTGAGGCCCCTGGAGTGCGGGGAAGCACAAAGACACTGGGAGAGCTGCTAGATACAGGCACAGAGCTCCCCAGAGCTATCCGCTGCCTCTACAGCCGCTGCTGCTTTGGGATC	1	+	chr12:53424311-53424430
AMHR2	chr12_53423500_1	GATCTTGGGCAGAGCTGAATGGCTCTAAGCATTTGACCTCACATTGGTTTCCTCCTGAGAAGAGTCAACAGAGTCCAGCATCTTCTTCCAAGGTCAGGGAAGGGCAAAGATTTGAAATTA	1	+	chr12:53423500-53423619
AMIGO1	chr1_109508949_1	GATCTGGGAGGAGGTCACCCGGGCATGTTCTGGTGGGGTACGGAAGGGTCACTTGAGAGAAAGAGGATGGGTTTGTGGTCACCAAGGACTCCAGAGGGAAGGACACCCTCTCCCACTTCC	1	+	chr1:109508949-109509068
AMIGO1	chr1_109510695_1	GAAAGAGAGAGATGCAGGAAGAGCCTAGACCTTATCATTCAAGATGTTAGCTGTTCTTGAGATGGTGGACCATAAGAAATTACCTTTTTATTTGTTCCAGTCTCTTATAACAGCAAGATC	5	+	chr1:109510695-109510814
AMIGO2	chr12_47078916_1	GATCATCAGCAAACACAGCAGCTCCCTGCAGCCCGGTCTGACGACGGCTCCAAGCAGGGTGGGCAGAGTGTGTACACGTAACGACATTATGGTCGCCTCTGAGTCTCTTCCCGGTGTCTT	1	+	chr12:47078916-47079035
AMIGO2	chr12_47081013_1	CGAACAAGGCCATTCAGAAATGAGGTGGAGACTATGAGGCTGATGAGCTCTACGATTAAAAATCCATTTTTGTTTAATTCCAAGATAAGTTTTAACGATGGGATTTGAGTGAGTCAGATC	5	+	chr12:47081013-47081132
AMMECR1	chrX_110438497_1	GATCCAAGTATCATTTTCTCAGAGCTCCTTAGAAGGAGGAGAGCTAAGAAACTTCATGAATTACCAAGGACCAAGCAAACAGGCGGTAGTGAAGTCAGAAACAAATTCCTCCCGAGACTA	2	+	chrX:110438497-110438616
AMMECR1	chrX_110440757_1	TGGCCTTTGGCATAAGTAAATGTCAGCTTCTTAAAAATCAACAGAGAAGAGCAAACAGTAGGGTCTCTGTGATTTTCTTGGGATTTGAGAAATCTTCCCTCCCTAGCTTCTAACTGGATC	3	+	chrX:110440757-110440876
AMMECR1	chrX_110317265_1	GATCTCCAAAACCGGGGCAGGGTGAGGGGTGGTGGGGGTGGTGAAGGAGACAAGTAAAGGAGTCAAAACTCCTCGAAGTCATCGCAAAGAGAAAGCTAACACCTCTAGGAGCCACGGGGC	1	+	chrX:110317265-110317384
AMMECR1	chrX_110318907_1	ACTGGTTCAAAGATACTAATTGTGCTTTGGGACTTGCAGTGGTGGACTTTTCTGGTTTTGGTTTTTATTTCTTGGCTTGGGTACAAAGCAATTAGGAATATTATCTGTAGTGCTCAGATC	5	+	chrX:110318907-110319026
AMMECR1L	chr2_127884846_1	GATCTCTTCACCAACTCTCCCCACTACTAGAGAATTGAGCTACTCCCAAAGATGTAAGTAAACAGGAGACTGTTTACATCTCCTGTGGGTGGGAGAGGCCCCACCCACTCTATCCTAGGA	1	+	chr2:127884846-127884965
AMMECR1L	chr2_127887241_1	ATGTTTGTCCTCAAAGACCAAAGACAAGTATCTAGTAAAAAATGCAAATCATATCTAACAGTGAAGCTTTCCAGCAAAAACCTTCTGCTCTAGAATGCATAATTATGCGAGCATAAGATC	5	+	chr2:127887241-127887360
AMN	chr14_102922265_1	GATCTTCCTTCTATCATCCAACCACCACCCACAGCCCATGGGACAGGGGCACTGCGTGGAGAAGTGGACACCCAGTTCCAATGGTGAGCAGACTAGCTCAGCCCTAGCAGCACACAGGAC	1	+	chr14:102922265-102922384
AMN	chr14_102923496_1	CAGGTATCAGTAGAAGTCCGTTGGAGAGCGCCCGGGCAGGGCGCCCACAGTCTGGCCGGGAGGGACCAGGGTCTGGGTCCGGGCCCCCGGGGATGGGGTTCCTATGCGTCCCGGGTGATC	4	+	chr14:102923496-102923615
AMN1	chr12_31729406_1	GAAGTCGCTACTCTTACTAAAAGGATGCGTTGGATGCTGGGCCATACCCTTGGCGATGCACACTGGAGACCCGCTCGGATACGGACTCCATTAACATCAAACGGAGCGTGTTAGAGGATC	1	+	chr12:31729406-31729525
AMN1	chr12_31728529_1	GATCCGTGGTCTTAACCACTTTGTTACCTTTATCCCAGGGTCTGTCAATGTTTATTCCAGTTACAGGGGTGGAATTCTGCTAGAAGCTTTTGAGAACCTCATCTAGCGTTGTGTTTTTTT	3	+	chr12:31728529-31728648
AMOT	chrX_112840359_1	GATCGATTCACTCACGCCGAGGGCACGACCAAGTTCATGCCACCATGGATTCCTGCCCCAGTTCCCCGCGAAAAGTAACCACGCGTCTCCTACCCCTGAAGGCAAAGAAGACAAGGTGAC	1	+	chrX:112840359-112840478
AMOT	chrX_112821388_1	GATCAGAGACATGGCCCAAATACTAACAACAGGAACAATGAACAGAATCATAGAATCATAAGGTCTAGTGAATATAGCAGTGGGACAATGGACCTCTGAATAATTAAGAAGTATATATAG	5	+	chrX:112821388-112821507
AMOT	chrX_112823596_1	TTACCCCATAACAGGATTTGTAAAGCAGCTCAGCATATGAAGGCAGCTACAAAATGCAAAATAAAGACTCAAATAAATAAAAGGTGAAGAGAGCTTGGCTTGCACCAGACAGTAATGATC	5	+	chrX:112823596-112823715
AMOT	chrX_112841552_1	GCCTGGGCGGAGCGCGTCCCTGAAGCGTAAGTCCCGCCCACCATTCTTTTGCAGCTACCGGTTGGCCCAGCCTGGCCTAGTATACGCTTGCGATTGGGCCCTGGAGTCGCCAGTCTGATC	1	+	chrX:112841552-112841671
AMOTL1	chr11_94768017_1	GATCCGGAAACAGAATTTTGGCCGGCATTGGGCTGGTGGGGAAGGAAGACAAAGTGGAGGGAGAACTGGTGAGTCTGAAATTAATCAAAACCCGGCAGGGGACAAAGGAAGGGATGCTGT	1	+	chr11:94768017-94768136
AMOTL1	chr11_94768574_1	ACTCGAGGTGCCGGGAGGGCGTCTCCGAGTCTCCCACGCGAAGAACCCAGTCGCCCCGGGCTCCCCGGGCCCCTGCTGCTCACGGAAGGGGGCAGCTTCTGGGGGCCCGGGGCTGAGATC	5	+	chr11:94768574-94768693
AMOTL2	chr3_134374541_1	GATCAAAGCGAACCACAAATAACCTCTCAGCGCACCGCCCTCCTCCGCCCTCCGCCTTCTCCCGCTCCCTCCTCCCGGCCCCCGCCTTCCTCCGGGGAGGCGGCGCTGCTGGCCGAGCGC	5	+	chr3:134374541-134374660
AMOTL2	chr3_134375893_1	AGCTTAATTGCCAGGGACATTGTTAATTTTTAATAAAACTCACAAAAAGTGTGTGTGTGTGTGCGCACGTGTGTGTTTTACTTGGAAGTCAAATACTGTGTTTCAAACAGTGATTGGATC	5	+	chr3:134375893-134376012
AMPD1	chr1_114695214_1	GATCATCAAAGATGCAATATACATGATAACAGTTTTAGAAACTTACCCACATCCCAAAACTAAAAACAAACAAAAAACCCTTGAAAATATTTTGTGTTTTCCTGAAATGTATGTTAAAGC	6	+	chr1:114695214-114695333
AMPD1	chr1_114696737_1	GCTAGGTAAAGAAAGTACGCTGCTAGACTCAGCAGAAATTTTAAATTATAACAGCTTATATTGAAGATGAGCTTGGCACTTCAGATTAGCAACAGAATTATGGGCATAGACCAAATGATC	5	+	chr1:114696737-114696856
AMPD2	chr1_109623415_1	GATCAGGGGTTGCAGGTCTAGGGGCCTGCGAACCAGCCCCCTGAGCAGCTGGGCAGCGGGGAAGCCTCAGTGACTGGCCCCTACCTAGACTGGGCCATTTCCCCAGCTGCCAGCCAGCTC	2	+	chr1:109623415-109623534
AMPD2	chr1_109624019_1	CTGCAGCTTCACTGGCAAACAGGCGGGCAAGGGGCACAGGGCTGCTGGCCGGAGCTGCCTGCACTCTGCAGGTAGGGTTCAGGCAGGGGCCGGGGTGCGCAGGGGACGGGGTCCTGGATC	4	+	chr1:109624019-109624138
AMPD2	chr1_109621595_1	GGGGTGTGTGGGACTGACTGTTTTGTGGACTGGCCACTCTGACTGGCGCCTGTGCCTTTACCAGGCAGGCTTAGGCTGTTCTGTGGCTAGTTCCACTTTTTAGGACCCCACATCTAGATC	1	+	chr1:109621595-109621714
AMPD2	chr1_109620071_1	GAGGTCTGCGGGAGTCCACCTCCGGCCAGCTGGCAATTTTGAAAGACTGCCTTACTTTCCCCATCTCAGTGCCAGGGCAGGGGCCCTTGGAGTGACTTGGCTGGGGTCTGTGGCCCGATC	1	+	chr1:109620071-109620190
AMPD2	chr1_109618905_1	GATCTCTGCTGTGGGAGTGGTAAGAACTGGGAGGAGCCAGACAAACAGCATTAGAACAACTGGGTGTGGGGGGCAAAGGCCTCCCACAAGAGGGAAAATAGGGAAGAGATTAATTCCTGC	1	+	chr1:109618905-109619024
AMPD3	chr11_10460647_1	GATCTGCCCGCCTCAGCCTCCCAAAATGCTAGGATTACAGGCGTGAGCCAATGCGCCTGGCCAGAGTGTACATATTAAGTGCTATACAAGTAATTGCAAAAAAGGAAAGAAATAAGGAAA	1	+	chr11:10460647-10460766
AMPD3	chr11_10450290_1	GATCCAAGTGACCAGAAGGACGCCTGGAAGAGTGGACGGTTGGCGAGGGAGTGTGTGTGTGTGTGTGTGTGTGTGTGTGTGTGTGTATCCAAGTGACCAGAAGGACGCCTGGAAGAAACC	1	+	chr11:10450290-10450409
AMPD3	chr11_10451071_1	ACCTTGGGCCAGCCCCGCGGACCCTGCGGCCCAGGCGGGAATCAGCAGCGCCCTGGGGTCTGAACCGCGGCTTCCGCCTTCCCTGCTCGCAGAGGCGGTGGCGCTGACTCCGGTCCGATC	5	+	chr11:10451071-10451190
AMPD3	chr11_10457080_1	CAATTCTCCCAACTCAGCCTTCCAAATAGCTGAGACCACAGGTGCATGCCACCACACCTGGCTGTTTTTTTTTCTATTTTTTGTAGAGATGAGGTTCTGACATATTGCACCAGGCTGATC	1	+	chr11:10457080-10457199
AMPD3	chr11_10454986_1	GATCATGTGTCAACCCTGTAATACTGCTCTGTGCACACAGGAATTATGATGTGAGCTCAGTAAGACACAACCTCACGATTGGACATGCGGAGGTGACTCAGGCCCAAGTCAGGGTTACAG	1	+	chr11:10454986-10455105
AMPD3	chr11_10461818_1	GAGGCACCTCATGGGGACTGGTATGTCCCTAGAGCTGTGTTGGTTCCTTAACCAAGACCACTTAACTCACCTCTTATTTATTGAGGGATGTCTCGGTGCCTCTGTTGCACTGAAAAGATC	1	+	chr11:10461818-10461937
AMPH	chr7_38630846_1	GATCTGCGGGCCGCGTCCCCGCGAGCTGCCTGCGGGCGCGCTGGGAGCCGGCCCGGGGAGATGCGAGCGCAGGGAGATGCGCTCTGCTCCGGGCGCAGCGGGCAAGCTGCCGCACCTCCT	7	+	chr7:38630846-38630965
AMPH	chr7_38632949_1	GTTCACTGGCTGGCTGCAGCCACACAAGCAACCATCAGCAAGACCAGCAGAAGAACCACTCAGCTAATCCCAGCCAGAGTGCAGAATGTGAGCAAACAAAACAGTTTTTATGAGTCGATC	1	+	chr7:38632949-38633068
AMT	chr3_49422851_1	GCCTGGCAGGTAGGCAGCACCACAGTAGTCTGTCCTCATGTGGACCCCTAGTTCCACAGCTCTCCCACCAGGCAGACACAGGCAGCCAGCAGTCATGCATTCCACAAGTATTTATTGATC	1	+	chr3:49422851-49422970
AMT	chr3_49422072_1	GATCAGATGGCCAGTGTGCTCCCCTGGCTCACCTGCAGCATATGAGACACGTCAAAGAGCGAGCAGTGCTGGCGTGTGTGCAGGTGCGAGTCAGTGTGACTGTCCCGGTACTGCACTGGC	1	+	chr3:49422072-49422191
AMTN	chr4_70517387_1	GATCTTGTATTTCTCCTCCTACATAATGTTCCCCATTCCTAACAGAGTATCAGAGTAACAAACATTGATTATATAGATTAATTGAACAGTTAGAGAGAAGCTTTGAAAAAAAAATGTATC	6	+	chr4:70517387-70517506
AMTN	chr4_70519180_1	ATAAAGAGGTGAACTATATTTTCTAATTTTTCTACTTGGAAATGCTAAATATCTAGATTGTATAAATTCTAAAAAGACCACCAAAACATATGATATCAAAGGCATATGATTAAAATGATC	7	+	chr4:70519180-70519299
AMY2A	chr1_103617113_1	GATCTTTAAAGAGATGACAACAAATTTTGGTTTTCTACTGTTATGTGAGAACATTAGGCCCCAGCAACAGGTCACTGTTTAAGGAAAAATAAAAGTGCTGCCAGAACCTAAGAAAAACAT	5	+	chr1:103617113-103617232
AMY2B	chr1_103554305_1	GATCACACCACTGCATTCTAGCCTGGGTGACAGAGTGAGACCCTCTCCCTCCTAAAAAAATCCTTAAGAAATATATTGATGCTTGGTTCCTTTGGTCAGAATTTTGATTTAAGGTGTTGG	3	+	chr1:103554305-103554424
AMZ1	chr7_2680291_1	CACTCGGCTCTCTGGGGACCTGCCTGGGTCTCCGGCCCCACAGGCTCCCCGAGCCCTGCCAGGCTGGGCAGGTGTGCAGCCCACCCAGCAGGCACTGGAGACCCCGGGAGACCCCGGATC	5	+	chr7:2680291-2680410
AMZ1	chr7_2688714_1	GAACCTCCAGGGCGCCGAGAATCTCGTCGTGCCCAGGGCTCCCCGCAGCCTGTGTATGAGCCGGGGAGGGAGAAGGCTTCCTCCCCCAGGAGACTGAGGGAGAAGGCTGTGGATATGATC	1	+	chr7:2688714-2688833
AMZ1	chr7_2686578_1	GATCAGAAGGATGTCTGACAAGAAGGTGAGAGAGGTTACCTCTACACAGTTGGCTTATGGGGTCTTCTTTTTGTTTTTATTTTTCATAATTTTCCAAATTTTGCACACCGGACACCTAGT	4	+	chr7:2686578-2686697
AMZ2	chr17_68248853_1	CTCTTCAACCCCAGAATTTATAGGTTCAATCAGAACAGACATTAGCTTAAGTTTTCCCATCAATCGTCTATCATTAAACTGGCAAAATCTAAATAATTAGAAAATATGACAAAGATGATC	6	+	chr17:68248853-68248972
AMZ2	chr17_68246984_1	GATCACCTGAGCGCAGGAGTTCGAGACCAGCCTGGGTAACAGGGTGAAAACCCGTATTAAAAAAAAAAAAGCCGGGCGCGGTGGCCCACGCCTGTAATCCCAGCACTTTGGGAGGCCAAG	1	+	chr17:68246984-68247103
ANAPC1	chr2_111884722_1	GTTTGAAACCAGCCTGGGCAATATAGCGAGACCCTGTCTCCACAAAAGAAAAATTTTTTTAATTAGCCTGGAGGCGTGGTGCGCACCTGTAGTCCCAGCTGCTTGGGAGTCTGGAGGATC	1	+	chr2:111884722-111884841
ANAPC11	chr17_81893867_1	GATCACAGGTGTGAGCCACAAAGCGGATTGCTGCTGGGGCTTGCTGTTCTCCCGTAGCTCCCCTGCAGCCCTGACCCTCTGGGCCCAGAGCCCTTTACTTGTTATTTGTTTTAATAGAAA	1	+	chr17:81893867-81893986
ANAPC11	chr17_81894632_1	TCCCCTCTGTGCTGTCTGCTGCCTGCTGGACTAGCCTCAGTAGCTCCTGTTAAATACCTGCACGAAATACCCAGTTTCATTTTCTTTTTTTTTTTTTTTTTTTGAGACCGAGTTTCGATC	3	+	chr17:81894632-81894751
ANAPC11	chr17_81892470_1	AAAAAAAAATTATTTTTGCAACTTATTAATGAAAACCAGTGTGCCATTTCATTGATTTTTTTTTTTTTTTTTTGAGGCAGTCTCATTCTGTCGCCCAGGCTGGAGTGCAGTGGGGCGATC	5	+	chr17:81892470-81892589
ANAPC13	chr3_134484979_1	GATCTTTCCACATTTGGTCTCAATCTTTTTCACCTGTCCCTTCTCCAAACACCTCCAACCCTGTCACATTTTCCAGCCTTGACAGTTAAAACCCCCTTTTCCACATCACTAATGCCACTC	1	+	chr3:134484979-134485098
ANAPC13	chr3_134487072_1	AAACTTATTAAAAGAATTTATTATTTTAATAAAGCAGTATTGTAGGGTAGATGCCCTGTATTTATACAGTTCCTCAAGTGCTTGCATTTATTTTTTAGATACGAGGAAATCATAAGGATC	6	+	chr3:134487072-134487191
ANAPC15	chr11_72113319_1	GAGTTTTGACATTGGAGATTATGTACAGACTTGAATGACTAGTTAGCCTCAGGCACAGCATTCTGTTGCTGGGGGAATCAGCTGCCCTCCTCAGGCCTGGGCCAAGTACACTTAGAGATC	1	+	chr11:72113319-72113438
ANAPC15	chr11_72112247_1	GATCTCGGCTCCGAAAGCCCAACCCACCGTCGCAAAGCCACCGCCCTTTCTTTGCTCATTACGATAATGACCATGCAGTTGACCAACAGAAAGAAAGCAGGGCGGGTCTCAGACAGAAAT	1	+	chr11:72112247-72112366
ANAPC16	chr10_72215350_1	GATCGCGCCACTGCACTCCAGCCTGGGCGACAGAGCGAGACTTCGTCTCAAAAAAATAAATAAAATAATAATTGATGAGTTGTGCGCTTACAGAACCAAGAAGAGGTTTCGTGAGAAATA	2	+	chr10:72215350-72215469
ANAPC2	chr9_137188993_1	GGTGGAAGGAGGCCCGCCCTCCGCCGCCGCGCTCCTGCCCTGGGCCCACAGCGCCGCCCCTCCCGGCCCCCAGGCATAGAGGAGCTGTGCCAGAAGCGGGAGGAGCTGTGCCGGCAGATC	6	+	chr9:137188993-137189112
ANAPC2	chr9_137187974_1	GATCGTTCTGCAGCACCTCCACGAACCACTCCTCCAGGACCGAGTGTAGCCCGTGGCCCCTCAGAACCTCCACCGCCGCCCGGAGCTCCTCTTCCTTTGGCGGGACTGCACCGCTGGTCC	2	+	chr9:137187974-137188093
ANAPC4	chr4_25376942_1	GATCCCACCAGCACCTGGGTCCGGCGCGCGGCTCCCTCCCTCTCCGCGCCCCTCGGGGCTCCCTGCCCCGCCCGCGTGCCCCACCCTTCCTAGCTCTGCCCCATCGCTGCTCCCTGCCCC	7	+	chr4:25376942-25377061
ANAPC4	chr4_25378284_1	TCTGGCTTGAGAGTTATCTGGCCATGTGAGAGTTGTATAGAGCCAAATTTGGAAACTAGGTGATAAGGAAATCTTAGCACCCTGCAGACTGTAGTCTGCACCATGTTATCTACCATGATC	2	+	chr4:25378284-25378403
ANAPC5	chr12_121331957_1	CCTCCTGAGTAGCTGGGACTAAGGCACTCACCACCATGCTTGGTCGGCTAATTTTTTTAAAAATAGATATAGAGTCTCACTATGTTCCCCAGGCTGGTAAACTTCTGGCCTCAGGCGATC	1	+	chr12:121331957-121332076
ANAPC5	chr12_121330641_1	GATCTCTTCTGCCCCAGCACATAAAGCCAGCTCTGGCAAGAGAAATCATCAAAATATATCATAACAGTGGCAATGGCTGATGTTCTAGTGAAATATCAATGTGGTCATAAGAAAGAATTT	5	+	chr12:121330641-121330760
ANAPC5	chr12_121351871_1	GATCTGAGACTCTAACTCTCAGCTAATAAATACTGGAGCCAGACATGAACTTGCAAAAAAAAAAAATGCATGTAAAGCGCCTGGCCCACCGTAAACGCTCAGTACGTGTTAGCTACCGGT	2	+	chr12:121351871-121351990
ANAPC5	chr12_121352736_1	GTTGTCGTTGTTGTTGTTTGAGACGATATCTCGCTATGTTACCAAGACTGGAGGGCAGTGGTTATTCGTAGACGCCCTCAAAGAGCACTGCACCCTCCCAAATCCTGGGCTCGAGCGATC	1	+	chr12:121352736-121352855
ANAPC7	chr12_110404106_1	GGCTAGGGCCGCCGCGCCCCTCCTCAGGTGTTTTGTGTTCCTGCCAAGTCAGGCTTCGGCCCTGGGGGAACTCCTTGGTTCGAGGGGTATATTTCCCCATGTAAAATTATTCCCTAGATC	1	+	chr12:110404106-110404225
ANAPC7	chr12_110402980_1	GATCCTCCCGCCTCGGCCTCCCAAAGGGCTCGTATTAGAGGCGTGAGCCACCGCGCCCGGCCCCGTTTTCAGGGGTTTCCCAAGGCCAGAAAGTGGACCCTCCTGATACACTTAACGGGG	1	+	chr12:110402980-110403099
ANG	chr14_20685044_1	AAGCCCTAGGAGGCCTGCACTTGCCCACAACTAAGAAAGCTTTGCTAGTTATTCAGGCTAATCACCAGCTTTTTGAAGCAGGCCTTAGTTTTTTGCAAGCGTAACTAACATTTGGGGATC	1	+	chr14:20685044-20685163
ANG	chr14_20683835_1	GATCGAGGAGAATAAGCCAGAGAATAAGCCACACTTGAAACTTGGTGAAGATGGAAGGAATAACTAAATAAGGCCTAAGGGAAATGTCACAACAGAGGAAAAGAAACAAAACAAAAAACC	5	+	chr14:20683835-20683954
ANG	chr14_20688098_1	GATCAGAAGATTGAATGTTCAGGGTTAGTCTCTTGTGGACAGGTAAAGATGGAAGAAGGAGAAACCCAGGAAACATGGCAAGCCTGCTTCTGGGGGTTAGAAGCTGAGAAGTTGAGTGTA	1	+	chr14:20688098-20688217
ANGEL1	chr14_76812313_1	GATCGGTGCGTCCAGTACTTCGGCCATAAACCTCCCAGAGCCGACCCGCCTCGCCCGCTGAGAATTTGGGCACTCGCCTAGGTCCGAGCTACTACCCCTTCCCGACCCGCCGGGGTGCTG	1	+	chr14:76812313-76812432
ANGEL1	chr14_76813888_1	AACTCGTCATGAAGACCTGCACTGCCTCACCCCTTGCATACCCTCCATGCCAAAACTTCTTAAAGCCTCGCATTTTGCTTGGAAATGTGAAGCAGCTCCATTAAAGCAAAAGCCTGGATC	1	+	chr14:76813888-76814007
ANGEL1	chr14_76805155_1	ATTTAATCCACCCAAAAAAACACCTCTGAGGCAGGTCCCATTATATCCCCCATCGTATAGATGAGGCAAATGGGGTTCAAAAAAGTTAAGTAATTTGCTCAAGGTGGCAGAGCACGGATC	2	+	chr14:76805155-76805274
ANGEL1	chr14_76803788_1	GATCTCTTGGGGTGACAGGAGGTGACATACTGACAGCAATCAGTGATGCCCAGGGAGCTGGGCCACAGTGGGGCCTGCAGCTTCCTCTGGTAAAGCTGATGGGAGAAGTCTTCCTGTCCA	1	+	chr14:76803788-76803907
ANGEL2	chr1_213015335_1	GATCCAAAGCCACTGGCACAAGCCTGGCCGGCGGCCCATGAACTCCGCGCCAAGACCCCAGACCTCGTTGGCCCAGCGTCCCGCCAGCTGCGCGGCGGGTTTACCTATCCCGCTTGGTCT	2	+	chr1:213015335-213015454
ANGEL2	chr1_213016416_1	TTGCAATTAATGTTGCGGAAGCACAGCCATAGCTCTCACTTTAAAATGTACGTGTATGGGCCGGGCGCGGTGGCTCACGCCTGTAATCCCAGCACTCTGGGAGGCCAAGGCGGGCGGATC	1	+	chr1:213016416-213016535
ANGPT1	chr8_107336164_1	GATCTTCAAGATTTCATTTGTCTGTTGAAGAAGTTGCTTCTCTAGCTTGTAGGTGGATAATGAATTCTCCAGCAGCTGTATCTCAAGTCGAGAAGTTTGATTTAGTACCTTAAGATAAAA	5	+	chr8:107336164-107336283
ANGPT1	chr8_107336841_1	TTCATATATTTTATCTCCAATATCTGTAAGTGCACGTTAGTATTAAGTACAAGGTCTTAGATATTGTGAATAATTAAGAATAACTAATAGGCATGTAAAAGATACCTGCCTTGGTGGATC	6	+	chr8:107336841-107336960
ANGPT2	chr8_6562898_1	GATCACAGCTCAGAGTAAAGAAAACAATCTGCCACATTCTTTCTTCAGTAATAAACCAGCAGCTTAGCAAACTTGAGGGCAAACACACGTCCAGAGTCCCGAGCTGCTGCCGTCTAAAAC	1	+	chr8:6562898-6563017
ANGPT2	chr8_6563690_1	GGCTCCTGTAAACGTGTGCCTTTTCAGAGGGAAAAATAGATTCATTGATTTTAGTTGATTCTTGAACCACTAGCCAAGTTACAAAAGATTTTCATTTCCGAACAGTTGGATAGAAAGATC	5	+	chr8:6563690-6563809
ANGPT4	chr20_916691_1	GCCAAGCTCCAATGCTGCCCGCTTTGGAAAACCAAATGCAACTTAACTCTCCCTTCCTGTCTCTGTCTTGGTCTCCCTCTTTCCCTCCACCCCCATCCCCTGCCCCCCAAGTCTAAGATC	1	+	chr20:916691-916810
ANGPT4	chr20_915489_1	GATCTGACCTCAAGCAGCCACCCAGGGCCGCCACTTGCCCTCTTTCTTCTTCATTTTGCTTCACCATCTGACATAGTAGATTATCTCTTACTGCCTCTTTCCCCTACTAGTCCAGAGGGA	1	+	chr20:915489-915608
ANGPTL1	chr1_178872103_1	AGTTGCTGTAAGCTGCTTCTAGATAAAACTTTTGGGCTTTCTCTACATACCTGTGCTTTCCCTTCCTTATTGCTGTAGCTTGTGCTGTGTTTCTCTTTCTGTTAGGCCACACTGTTGATC	3	+	chr1:178872103-178872222
ANGPTL1	chr1_178869583_1	GATCCACTGTTGCTTGGAAATTTTGTTAGAATTTCTTGTAAAATATGTGTTTAACAGAAATCCTGCCAGCATTTACAGTTTTAAATCTTTAAGGAAAGGACACAAAAGCAAAGTTGGAAA	6	+	chr1:178869583-178869702
ANGPTL2	chr9_127122202_1	GATCCAGCAGCACACACCCCCAGCTGGAGGGTCAGGGTTCTGGAAGCCCTAGCCACGGGGCCAGCGGCTGCCTCTCGCCCCTGCCTCTCATGGCCGCAGAGCTGGCCCCTTACCTCTTCC	2	+	chr9:127122202-127122321
ANGPTL2	chr9_127122892_1	TTGGCACGGGCAGCCTGGCCAGCTCTGCTCCCTGGCCCGCCCTCTCCCCAAAGCTCAGGCAGCTCCCGCGTGCTGCGAGGCGGAGCGCTTCCCCTTTGACTCAGGGAATGGGTTTAGATC	2	+	chr9:127122892-127123011
ANGPTL3	chr1_62597111_1	GATCACTGTTTCCAAAAGAACTAAAGTACAGTTTGAGAAATGCATACTTAATTCATTACTTTTTTCCCCTCAACTTTAATAATAAATTTACCCAACAAAAAAGTTTATTTTTGACTTGTA	6	+	chr1:62597111-62597230
ANGPTL3	chr1_62597990_1	GAAGAGCAACTAACTAACTTAATTCAAAATCAACCTGAAACTCCAGAACACCCAGAAGTAACTTCACTTAAAGTAAGTAGAAAATAAAGAGGGTTCATGTTTATGTTTTCAATGTGGATC	6	+	chr1:62597990-62598109
ANGPTL4	chr19_8363178_1	GATCCAAGTCCTGCCGCTAAGGCACTCATAATTTCGGGCTCAGGGGAGAAATGGAAGTCAAAGAATCTCATAAACACAGCTGCGATGACGAACCCTTTCACGGGAAGGAACATGCGAGCC	1	+	chr19:8363178-8363297
ANGPTL4	chr19_8365138_1	CAGCCTGGGCAACAGAGTGAGACTCCTCAAAAAAATAATAGCGATAAAATAAAAATAAAGCCAGGTGCGGTGACTCACGCTTGTAGTCCCAGCACTTTGGGAGGGCGAGGCCAGTGGATC	1	+	chr19:8365138-8365257
ANGPTL5	chr11_101916821_1	TGCCAAAGAAAATATTCATAAATAGAATCCAGCAATACTTTGAATGAACACAACCAAATAGACTCTATTCCAGAATTAGAATGACATTTCCTATAAAGAAATACAACACTAAAAAAGATC	6	+	chr11:101916821-101916940
ANGPTL6	chr19_10104120_1	AAGATTTTGAGTCCACATAATTATTTGTTGAAAATAATACAAGTCAGTATAATAGAGAAGCATTCATATATTCAACACTGTGAGACAAAACACCAGAGACCTTGGATTTGATAATTGATC	6	+	chr19:10104120-10104239
ANGPTL6	chr19_10102375_1	GATCACTGACATGCCCCACCCCCCACAACAGAGATTGAGCAACCCCCCAGAACTGGGACGTGTGTATAACACCCGCTGCCTTTTACACTCTCAGCCTGGGGTGGCGGGGTGGCCTGGGGG	1	+	chr19:10102375-10102494
ANGPTL7	chr1_11190740_1	TTTCTGAAATTATCAGGAAAATATTAGTTGTAAGGAGCATATCCTATAGACATGTCATTTCTTGCTGATATAAAAACCATTGGTCCCATTATAAACTACATGAAGAACAAAGACATGATC	6	+	chr1:11190740-11190859
ANGPTL7	chr1_11188927_1	GATCCTCATATAAACAGCATGGATTACATTAACAGGCCTCCCTGGGTGAGTAGCGTCTCTTTCGCCTACCTTACGCTCACCCCATGGTTATATAACCTTTTGAACGGAATTTGGAAATTC	2	+	chr1:11188927-11189046
ANGPTL8	chr19_11239000_1	CTCATTTACTTCTCACAAGTAGCTCATGAGGCAGGACTAACATCACCGCCATTTTACAAGCAGGGAAACTGAGGTACTTGCACAATCACCCACGGAGTAAAATGGCAGTCAGTGGTGATC	1	+	chr19:11239000-11239119
ANHX	chr12_133234929_1	GATCTTACTTCTGCGGAATACACTTTTATTCACAGAAGTAGGGGCAGGGTAGTAGGTGTTGCCAAACTGCTTTCCAAAAGGTTTGTAAATCCTCACAGCCGCGAAGAACCAGGTAGGCTG	1	+	chr12:133234929-133235048
ANHX	chr12_133236400_1	CCTCGGCGGGGGGCTCCACCCAGGTGGGCCCTGCGGGTGGCTCCCTCAGGGGAAGCCTAGGGCAGCCTGACCACGGCTGACCTCCGTGACCACCGGCGTTCCGGGCACCACGGGGCGATC	6	+	chr12:133236400-133236519
ANK1	chr8_41897320_1	CTCCCTGGGGAAGAGCCGGTTCCCCGCGCCGCACGCTGGGAGCTTGATTTGCCCCTTTCAGACCATGTGGGCCTTTCATTTGCATATTTCCGAATTATAGATGAAAACGTATCCAGGATC	1	+	chr8:41897320-41897439
ANK1	chr8_41895767_1	GATCCGGAGGGTCAGGAAAGGTGCTCCCTGAGAAGGGTCAAGGAAGGGCAGGAGCCCGACTCTCGTTCAGAGACACCTGGGAAAGACGCTCTCTTCGTCAGAGTGGGTCACCTAGGGAGA	1	+	chr8:41895767-41895886
ANK1	chr8_41797175_1	GATCTCAATAGATTTGGACTATAATCCAAAAACCATCCCTCCCCAGCGCTATTGCTGACAGGACATAATTCAGAGACCCAGGTAGTTGGAACTCAATTTGACAGCAAATCTCTGGATGTA	3	+	chr8:41797175-41797294
ANK1	chr8_41798844_1	TGGGCCCACGCTGGTCCAGGTCCCCTGACGAGGCCGCCATCTGGCTTTAGAGCTTTCCCGCAGCACCAAACTGGCCTTGCCATGAGGGCACAGCTGCTGCGGAAAGATGCCACCGAGATC	1	+	chr8:41798844-41798963
ANK1	chr8_41665482_1	GCCCATCCCCATGGGAACTAGAAAGAGTTCTGCCCAGGGAAAGTTTCTTACTTTCAGAAAATAATACAGTCCGAGAAAGCAGCTACTTGTGTGTCTCCTTGGGCTGCTACTGCGGTGATC	1	+	chr8:41665482-41665601
ANK1	chr8_41664667_1	GATCCCTGGGGGCCTCCTGGTCCTTTTCCTCCGGCGTCTCCCAACTCTGGGTCCGGAGCTCCCCACAGCAGCGTCCCCTCAGCCCCGGCCTCCGGCGCCCACACCACCAGCCCTGCCGGC	5	+	chr8:41664667-41664786
ANK2	chr4_113293851_1	TGTGACACCTACCGCTGGCAAAGCGGTAACACACTCCACTGCAAACTTACCTTAGCCAGGAGGTCAGGCCAGCCTCTGGAAAGACCCTGCTCCTCCCAACACTGTGCTCATGACTGGATC	1	+	chr4:113293851-113293970
ANK2	chr4_113050106_1	GTGTTAACTGGGTAGAGAGAGTCGTTTTATTTTTAGTGTGTAAAAGGAAGAGTGTTAAGCAACGTGGATTGTGAAGCAAAAGGCAGATTTTTGGCCAGATGCGTTTGCTCTATGATGATC	4	+	chr4:113050106-113050225
ANK2	chr4_113292283_1	GATCATCTTGGGCTCCAAATAAAGCATCTGTGATGGTTTTGTTGTAAATAAGACTATTCAAAATGAAGGCTAACCTAATTTTCCTCTCCCTCTGCCAATCGGGTGCTGGGCCCGCCACCA	1	+	chr4:113292283-113292402
ANK2	chr4_113048970_1	GATCTAAAGCTCTTGGCCTATCAAGAAAAGATGGTTAGGTATCTGGGCAGTTGTGTAATACATTGTCACAGGTATACTGTCAGAAGCTTACATTGGAAAGAGAAGGCACAGGAGAAGAGA	3	+	chr4:113048970-113049089
ANK2	chr4_112818410_1	TCAAAGGCAGCGCTGATGTGCAAATGTTCCCCAGCCCTGGTTTTGGTTTGTTCTCCATGTGATGTGTTTTTCTGATTTGCATTTTCTCTTTCTGTAATCGTAGGGCAGATTTTTAAGATC	3	+	chr4:112818410-112818529
ANK2	chr4_112817690_1	GATCTACTGAAAGGCGGTGGGGTATGGTGGTGGTAGTGATTTATAGATGAAATCACTCCCACGGCATTGGCATCTTGGCAGTAGCTTATTCCTCAGCTTCTCTGAACTAGGCGTGGAACT	1	+	chr4:112817690-112817809
ANK2-AS1	chr4_113071556_1	GATCAGCTAACATGCGCAGTGTTCTGTCCCCTGCACACTACCCTCAACCCCAGGAGGATTCATTGCTTCCTTTTAGTTGCTATAAGGGCTTTACAATCTGGCCAGGCTTAGTGGTACACC	1	+	chr4:113071556-113071675
ANK2-AS1	chr4_113072195_1	TACCCTATAGATATAATGATGGAGCTCTGGCTTCATGATAACTTCAGGGTTACCTGGTATGGAAAAGAGAGACAATAAAACTTGGTTTTTGTAACAATTTTTATGTCCTCAAGCCAGATC	5	+	chr4:113072195-113072314
ANK3	chr10_60391506_1	TTTCCCAATATAAATCGTCTTATACTTTTGAAAAACGTTCATACAATTTCTTTTATTTTCAGCAAGTTGAAGAGAACAGCCAGCTAAAAAGCTGGCGTCTTTCCCACTGGCTCCTGGATC	5	+	chr10:60391506-60391625
ANK3	chr10_60389553_1	GATCCTCTCAAGCACACACGGCTTCCTTGTAAAAGGTGATATCCTCAGGCACCTCTAATCAGGCTTACAGCAGCATTCCAATCACTAGAGAGAAAGCTTTGACTAGAAGCAGGAAGATAT	1	+	chr10:60389553-60389672
ANK3	chr10_60140638_1	GATCCTTTTGACCACTTCGCAGACATCCTTTTAAAGCTCCTTCTGATTGGATTAAAAACTCCTCTGGCAAGCCTCTAGCAGGACAGAATGGTGACATAAATGCAAGCCCCTGAGTTATTT	2	+	chr10:60140638-60140757
ANK3	chr10_60573001_1	CTAGCAGGCTGGGAAGCTGAATGTAAATTGCTCTCCGTGCTGCTAGCCTCCCATACTAACACATGTGTTGAATGCATCAGGGCATACCGGAGGAGGCAGTCGGGAGAGTGATAAAAGATC	1	+	chr10:60573001-60573120
ANK3	chr10_60733088_1	GATCCGCAGGAACCGGGTCCCCTCCACTCGCCCTCCCGGAGCCTCGCGGCGCCGCCTGGCACCCCCAGGAGGGCAGGACTCCTGGGGCCCCCCGGCCCGGGCCTCCCGCCCGCCCGGGTC	9	+	chr10:60733088-60733207
ANK3	chr10_60733737_1	TTTCATTAGCCATCCCCATAATAATAATAATAATAAAATAACATGGCTTAAGGGAATAAAATCATCTTTAGGCAATTTTGTTTTTGCATTTTTATTATTATTAATCTGTAGCATGCGATC	7	+	chr10:60733737-60733856
ANK3	chr10_60141740_1	GTAGAACCGATAAAGTAGGGGGAAAAATCTGTTTTCCCTGGATACATGCATAGATGAATGGATAAATGCATGATTCATATAATATTAGGATGCTATGACACCTGGTGCTTTACTCTGATC	5	+	chr10:60141740-60141859
ANK3	chr10_60571979_1	GATCAATAATTAAAATGGAGTTCACCTCCATGCTGTAATTTTAAAGTATAACTATAGGTTTCTCTAAGTTTCCCTAAAATATATGTTAAAGCTAAACATCTATACCATAATAATATTCAT	7	+	chr10:60571979-60572098
ANKDD1A	chr15_64921613_1	GATCCTCCTGCCTCAGCCTCCCAAAGTGCTGGGATTACAGGCGTGAGCCACCAAGCCTGGCCGGCAGCTGTCTTATTTTTAAGTTTCATTTAGCAAAAATAAATTTTAAAAGTTTGCAAT	2	+	chr15:64921613-64921732
ANKDD1A	chr15_64912114_1	TCCGCGCACTGGGCCGAGGGGACCTTGCCAGTGCGTCTGGGACTCGGGGACCACACCCGCCAGGTGAGCGGGGAGCAGCGGCTGAGAGGTTAGCTACAAATAATAAAGGTAATAGCGATC	1	+	chr15:64912114-64912233
ANKDD1A	chr15_64922589_1	GATTGGAAAAAAATGCATATTTATTTTGGCTAACTTCTTGAAAATTTAGCATTTTTTTCTTTCTTTCTTTTGAGATGGAGTCTTGCTGTGTCACCCAGGCTGGAGTGCAGTGGCATGATC	5	+	chr15:64922589-64922708
ANKDD1A	chr15_64910946_1	GATCCCCAAAGTAGTAGTAACTACACCTATCATGGCTTTGCTGGCTTCTTGCCTTGGGATAGAGATGCCTGAGACCCCATTATCCCTAAATTCAAAGAAGCTGTAAATGCCTTTAAGGCA	2	+	chr15:64910946-64911065
ANKEF1	chr20_10034479_1	GATCTCCATATTTGCTTCCATTTGTGTATAAATATTTTTTAAGCATATATGCATCCTAGAGTATGGAAAGAAAATTTCTGGGAAGATTTGCAAGAATCTGTGGCAGTTGAGAGTAGGTTC	6	+	chr20:10034479-10034598
ANKEF1	chr20_10035183_1	GCCTCCGCCGGGCTCCGGGAGCCCAAGGTCGCGGCTGGGCCAGCGCTGAGCGTCAGAGGACGAGAGCAGGGGCCTCCCCGGTCGCCCCAGCAGGCCCAGGCACATAGGTGCCCAGAGATC	6	+	chr20:10035183-10035302
ANKFN1	chr17_56152502_1	GATCAAGGGTAATGGGGCTCTGGGCTCAAGTCCTCTATTTTGTTCCCATTCATCTGTGGGTCAATAGGTAAGCCACATCTGCTGAGCCTCAACTGCTTCAAAGTACTCATCCTTGCTGGA	1	+	chr17:56152502-56152621
ANKFN1	chr17_56155642_1	TGAGGCTCTTGATTTGGGGAGTCAGCTTGGCATGTCTTAAGGCAAAGCAAGGTGCCTGGGGCAGAAACAGAGTGAAGCAGAGAGGAGAGGTCAGAAGGTTGGAGTGAGATGACACAGATC	1	+	chr17:56155642-56155761
ANKFY1	chr17_4263073_1	GATCCAACAATGTCCCTGCACGATTCCTGACAGGTAACTCCCCGTCTCTGGGCCTTCTTTCCCCCTACGTGTACAATAAGGCTTTGACAATGAAGGCTTCTAATTACTGCTACATTAAGA	1	+	chr17:4263073-4263192
[truncated: 47,928 more rows]
