# Supplementary material for: Rare regulatory mutations disrupt mesenchymal molecular programs driving endocardial cushion formation in bicuspid aortic valve
Source: Nat Commun. 2026 Apr 18;17:3587. doi: 10.1038/s41467-026-71758-5 (PMC13090386; doi:10.1038/s41467-026-71758-5)
Supplement: Supplementary file 10 — Supplementary Data 8 [file 41467_2026_71758_MOESM10_ESM.xlsx]

## Sheet: HiCap dataset statistics
Patients	Total Number of Pairs	Unmapped Pairs	Single-sided mapped	Total Mapped	Unique Pairs	Cis Pairs	Trans Pairs	Cis pairs spanning longer than 10 kb	Percentage of Cis Pairs	Percentage of Trans Pairs	Percentage of Cis Pairs >10kb
BAV1	1382568639	81018726	273206928	1028342985	557005764	418891899	138113865	334692477	0.752042	0.247958	0.798995
BAV2	1492915756	86379881	300128701	1106407174	597651408	159572925	438078483	119998839	0.267	0.733	0.752
BAV3	534334929	25800918	114968416	393565595	215123517	159234027	55889490	123116282	0.740198	0.259802	0.773178
BAV4	683419386	56888033	120326711	506204642	226577247	172972534	53604713	157772160	0.763415	0.236585	0.912123
BAV5	1108794539	126782510	187147743	794864286	208164875	129136658	79028217	113370321	0.620358	0.379642	0.87791
BAV6	1082241220	106217861	176788626	799234733	183102998	125496265	57606733	110956442	0.685386	0.314614	0.884141
BAV7	992304532	95634345	168341450	728328737	248320431	158165752	90154679	137947751	0.636942	0.363058	0.872172
BAV8	845118991	86857847	153348848	604912296	251345044	152611953	98733091	134091802	0.607181	0.392819	0.878645
TAV1	1069516332	99888300	249353736	720274296	407981363	307209966	100771397	187398079	0.753	0.247	0.61
TAV2	1130073568	94119604	262756497	773197467	259309460	198112427	61197033	122829705	0.764	0.236	0.62
TAV3	590545890	28675838	124754676	437115376	242477044	180272815	62204229	141158866	0.743463	0.256537	0.783029
TAV4	970722473	98334452	168078956	704309065	230188305	163285125	66903180	150690132	0.709355	0.290645	0.922865
TAV5	930965347	89773087	162385049	678807211	195853538	124943289	70910249	115373734	0.637942	0.362058	0.923409
TAV6	963283108	101494532	158176005	703612571	236539903	124107527	112432376	98279487	0.524679	0.475321	0.79189
TAV7	872436640	99151024	153316014	619969602	224796922	141269587	83527335	124893581	0.628432	0.371568	0.88408
TAV8	897833941	93973627	150320830	653539484	227908351	147875881	80032470	135355870	0.648839	0.351161	0.915334
