# Supplementary material for: Rare regulatory mutations disrupt mesenchymal molecular programs driving endocardial cushion formation in bicuspid aortic valve
Source: Nat Commun. 2026 Apr 18;17:3587. doi: 10.1038/s41467-026-71758-5 (PMC13090386; doi:10.1038/s41467-026-71758-5)
Supplement: Supplementary file 11 — Supplementary Data 9 [file 41467_2026_71758_MOESM11_ESM.xlsx]

## Sheet: bulk RNA-seq TPM
gene_name	BAV1	BAV2	BAV3	BAV4	BAV5	BAV6	BAV7	BAV8	TAV1	TAV2	TAV3	TAV4	TAV5	TAV6	TAV7	TAV8
TSPAN6	0	0.319641	0	13.0942	20.9022	25.0754	22.9748	26.8165	0.159162	0	13.3664	0	21.6696	14.8717	16.0922	17.3929
TNMD	0.080584	0	0	0	0	0	0	0	0	0	0	0	0	0	0	0.029433
DPM1	0	0	0	36.875	45.3438	53.7024	59.4092	66.4933	0	0	37.1054	0	36.995	44.5311	55.8366	37.0979
SCYL3	1.61953	0.175993	1.5931	1.48571	1.97979	3.34257	2.9504	2.53035	0.398145	0.80713	1.2673	0.286098	3.23214	2.19841	2.25269	1.64874
C1orf112	0.509068	0.267641	0.711182	9.27467	10.6835	11.3909	12.3774	16.7481	0.156553	0.242785	8.52862	0.073122	5.48594	9.68447	13.9465	9.98592
FGR	0.086909	0	0	0.205911	0	0.094666	0.022123	0.078017	0	0	0.014298	0	0.166224	0.103531	0.113751	0.184907
CFH	0	0	0	4.98199	8.69473	27.7782	17.0426	17.226	0.0234	0	6.27693	0	17.4122	9.87049	10.9515	7.40831
FUCA2	0	0	0	21.5599	19.819	25.2952	29.9562	32.2632	0.50181	0.668352	20.7558	0	23.5153	20.6912	24.192	19.2907
GCLC	0.05068	0.298619	0	5.51196	6.8717	15.0751	12.7622	14.6935	0.310523	0.230123	7.0138	0	9.26217	8.12765	15.4217	4.38461
NFYA	0	0	0	11.3762	16.8749	25.6144	29.1972	18.1337	0	0	14.2636	0	15.1666	18.0968	20.5686	12.1632
STPG1	0.159779	0.163864	0.249911	4.21216	3.77073	5.4295	4.15165	4.49562	0.48975	0.093889	3.37251	0	4.74559	2.99859	4.33442	3.57747
NIPAL3	0	0.03681	0	3.9384	6.79799	8.25671	9.16095	8.70293	0	0	4.46709	0	11.1026	5.01971	6.98671	5.81432
LAS1L	0.015531	0.052204	0	23.6433	22.898	17.3508	23.5021	21.4094	0	0	22.8623	0	20.2598	18.6625	29.2834	25.4959
ENPP4	0	0	0	0.817017	2.19235	3.92537	1.3319	2.79603	0	0	0.592806	0	1.63624	1.54368	2.44369	0.88316
SEMA3F	2.00834	1.26631	0.566383	75.7345	89.4961	78.1483	66.8591	100.65	0.753131	1.11239	115.297	0	79.894	71.3073	100.657	77.0801
CFTR	0	0	1.41109	0.00991	0	0	0.012859	0	0	0	0.063525	0	0	0	0	0
ANKIB1	0	0.008619	0.047152	14.957	21.3862	36.8406	31.4995	33.2041	0.014897	0	18.1113	0	32.1688	19.7446	23.8771	14.1623
CYP51A1	0.052983	0.216831	0.691943	35.6637	49.6324	74.0365	63.2024	66.1618	0.281073	0.521798	39.9782	0.087558	41.5338	50.786	42.5674	43.6998
KRIT1	0.293732	0	0	6.30405	6.73062	17.6549	17.052	23.4092	0	0	6.92143	0	9.88413	7.45251	12.7127	3.50481
RAD52	1.42541	1.8424	2.2049	3.20942	5.04176	5.74155	6.67742	6.4076	0.581478	0.586846	3.49114	3.52834	7.77674	5.916	9.04344	3.49497
MYH16	0.569981	0.084572	0.051406	0.184022	0.032276	0.151212	0.057599	0.317588	0.129928	0.019383	0.147655	0	0.157642	0.014126	0.036942	0.213465
BAD	0.680039	0	0	45.4294	28.6467	18.8167	23.5331	20.6404	0	0.477895	50.4967	0	48.0767	38.8326	31.169	45.7605
LAP3	0	0	0	19.1358	24.4606	41.8997	42.2973	69.4342	0	0	25.3131	0	72.8419	29.5335	38.8595	29.457
CD99	0	0.490396	0	336.125	225.917	248.45	218.94	316.049	0	0	248.341	0	367.226	220.18	210.953	288.575
HS3ST1	0.011137	0	0	2.58302	2.17575	2.78804	0.676755	0.926747	0.73758	0	0.81539	0	0.615854	0.729254	2.50437	1.36937
AOC1	0	0	0	0	0	0	0	0	0	0	0	0	0	0	0.011825	0
WNT16	0	0.036201	0	0.010563	0	0	0.119607	0	0.093851	0.224013	0	0	0	0	0	0
HECW1	0	0.005704	0.031202	0.085162	0.003936	0.011784	0	0.016889	0	0	0.003363	0.082879	0.006729	0	0	0
MAD1L1	0	0	0	10.684	7.53254	3.85836	23.1628	7.29035	0	0.906183	10.2391	0	11.0508	8.4463	10.5027	13.7187
LASP1	0.023738	0.073433	0	146.687	168.6	141.234	165.421	146.973	0.111934	0	185.816	0	242.584	208.071	189.005	238.736
SNX11	0	0	0	16.4794	15.1772	9.07418	12.7951	14.0049	0	0	13.4774	0	12.6367	13.1762	13.275	13.6894
TMEM176A	0.114012	0.209295	0	0	0	0	0	0	0	0.084588	0	0	0.037281	0	0	0
M6PR	7.21015	10.346	12.0877	55.2982	57.1195	55.879	64.6409	67.1449	7.61862	5.5579	62.7413	2.08826	72.7874	52.6516	80.032	53.7227
KLHL13	0	0	0	1.50394	3.42887	6.19388	5.453	6.02118	0.03018	0	0.730913	0	4.64836	3.70668	1.3991	2.36941
CYP26B1	0.475048	0.015297	0	0.375566	0.256709	0.107933	0.084731	0.05267	0.120162	0.028682	0.191514	0	0.079696	0.145206	0.045457	0.070967
ICA1	1.3682	4.772	7.94896	13.6967	15.3455	18.8475	14.8954	24.9126	3.22492	1.49859	10.0077	4.39871	29.5227	12.0372	16.6282	15.2949
DBNDD1	0.058323	0.12913	0	23.3983	14.1446	14.746	6.59146	15.5782	0	0.451309	13.5186	0.104242	25.3853	12.1895	20.4088	19.9014
ALS2	0	0.110044	0	7.98146	9.82297	18.0734	15.1852	15.4107	0	0.453975	8.66052	0	13.4407	7.27677	13.6413	7.8683
CASP10	0	0.009434	0	17.3552	15.4511	17.9079	17.4798	22.7181	0.016305	0	12.9153	0	27.4205	16.2845	23.6068	22.9193
CFLAR	3.61624	1.2715	10.7712	85.4989	125.927	164.617	163.707	165.468	8.32543	11.5269	92.3042	2.92589	166.872	131.548	102.297	110.264
TFPI	0	0.06483	0.038596	78.6212	102.529	245.794	153.197	211.796	0	0	73.5075	0.068346	99.3785	72.4502	136.042	95.5641
NDUFAF7	7.3388	4.33924	12.4046	7.60389	8.52394	14.3096	15.1658	17.5483	6.79795	4.54675	7.83469	2.13581	12.3938	9.15384	14.549	8.14619
RBM5	1.58081	0.178663	0	51.7995	53.8529	83.281	76.2844	85.2273	0.294565	0.147411	48.9941	0	103.495	57.9376	80.5712	51.0398
MTMR7	2.02593	3.49094	9.21628	0.129635	0.170352	0.672832	0.166376	0.164167	0.672017	0.824301	0.136783	6.80753	0.082649	0.129579	0.20376	0.098437
SLC7A2	0	0	0	6.78472	17.5303	27.6618	37.2017	7.14947	0	0	9.523	0	6.44496	18.2527	14.457	5.97291
ARF5	0	0.332223	0	133.554	105.827	86.9044	109.958	87.9642	0.348039	0.138457	141.405	0	156.414	129.568	102.927	129.941
SARM1	2.87531	1.67759	2.66336	2.71974	1.92067	1.95965	1.71401	4.10681	1.89306	5.29255	3.19523	2.91833	2.98396	2.54052	1.33939	3.06122
POLDIP2	1.30383	0.911004	0.474638	59.8523	53.8446	37.5667	52.0283	39.3086	0.299908	0.715855	66.0739	0	49.7615	58.8802	56.6992	58.0985
PLXND1	0	0.038348	0	97.5227	117.697	178.154	112.631	147.385	0.550353	0.493109	97.6869	0	242.823	110.682	82.0573	126.097
AK2	0.199631	0.272328	0.172674	137.806	138.239	99.0354	128.442	107.49	0.353005	0.280864	151.7	0	105.605	154.444	170.391	156.296
CD38	0	0.009775	0	0	0	0.1297	0	0	0	0	0	0	0.027196	0.1807	0	0
FKBP4	1.36919	3.71612	6.33302	58.8015	74.646	40.3229	59.0112	45.138	4.62542	4.69664	58.2872	0	44.9462	72.9031	66.9176	59.1067
KDM1A	21.0721	27.0988	40.7755	47.6663	47.5709	45.1407	59.7967	50.3255	17.1652	25.4787	44.6145	21.3467	47.7265	46.0263	59.0421	52.5991
RBM6	0.181077	0.087356	0	10.1414	11.4536	22.3402	22.3976	26.0903	0.449899	0	10.8373	0	18.6899	12.7208	17.0753	10.8584
CAMKK1	0.063288	0.046612	0	2.55311	1.59895	1.02768	1.25097	2.27723	0	0	2.29992	0	1.76411	1.30454	2.95598	2.29563
RECQL	5.46081	3.06386	4.84756	20.7555	29.0486	61.9789	52.294	68.379	3.21876	2.19954	18.5738	2.10962	24.2571	23.6117	50.4392	17.1974
VPS50	0	0	0	5.85918	11.546	19.993	17.9704	26.1279	0	0	5.78797	0	13.2605	6.31061	12.8489	5.47545
HSPB6	0	0	0	0.243001	0.514584	0.59462	0.825712	0.292456	0.196795	0	0.096517	0	0.520519	0.205519	0.531167	0.424815
ARHGAP33	2.07636	1.42726	0.909575	1.80118	0.609287	0.311071	1.22959	0.364334	1.68817	2.74652	0.965261	0	0.533527	0.411708	0.797966	1.06354
NDUFAB1	0	0	0	226.412	249.669	161.235	238.115	214.556	0	0	233.062	0	166.838	243.475	245.184	247.018
PDK4	0	0.163016	0	0.312066	0.680695	1.65868	0.595216	2.40426	0	0	0.259432	0	1.30725	0.311262	0.55169	1.19917
SLC22A16	0.095909	0	0	0	0.020553	0	0	0	0	0.07421	0	0	0	0	0	0
ZMYND10	0	0	0	0.097856	0.170459	0.325773	0.045672	0.091674	0	0.071092	0.172992	0	0.154479	0	0.180549	0.018984
ABCB5	0	0	0	0.047755	0	0	0	0	0	0	0	0	0.025605	0	0	0
ARX	0	0	0	0	0	0	0	0	0.068912	0	0	0	0	0	0	0
SLC25A13	0	0	0	11.0882	17.6865	15.6768	20.0225	29.8991	0	0	14.1969	0	16.5377	15.3547	21.1471	17.4516
ST7	0	1.31076	0	14.8019	17.9097	13.7909	27.1434	23.6451	0	0	14.4436	0	15.7085	16.4686	20.2739	15.5357
CDC27	0	0	1.67275	36.0325	57.7968	84.6744	95.6692	128.4	0.704639	0	45.7383	0	57.3557	53.7419	71.7905	40.2704
SLC4A1	0.659143	1.46962	1.69915	0	0	0.029697	0	0	0.997105	1.33794	0	0	0.005618	0.005575	0.027816	0.008249
CALCR	0	0	0	0	0	0	0	0	0	0	0	0	0	0	0	0
HCCS	0	0	0	28.6482	30.8108	26.0392	31.4905	31.4397	0	0	33.3507	0	25.99	27.4787	34.2628	30.2288
DVL2	0.229183	0.21688	0.986791	10.423	8.61539	10.3655	7.69102	9.15404	1.52182	2.28746	12.4804	0	11.2371	8.06786	11.3667	11.4962
PRSS22	0	0	0	0	0	0	0	0	0.169574	0	0	0	0	0	0.040588	0
UPF1	4.40694	1.29049	0	12.9924	11.4515	12.0796	11.3961	7.22192	1.52826	1.40968	12.3335	0.050236	15.4609	9.84356	11.7584	13.3728
SKAP2	0	0	0	3.03894	7.59314	16.8992	9.13235	17.1205	0	0	2.12563	0	9.23154	2.05145	9.59571	3.90238
SLC25A5	0	0	0	434.87	402.863	248.686	431.945	383.315	0	0	420.241	0	373.712	379.542	484.659	359.85
MCUB	0	0.119298	0.304513	27.8314	26.1029	25.6993	28.8457	29.5098	0	0.054683	23.8934	0	32.1685	23.2579	33.2988	30.8195
HOXA11	0	0	0	0	0	0	0.05777	0.128098	0	0	0	0	0	0	0	0
POLR2J	0	2.02246	7.5994	65.1256	53.9795	43.8728	52.6813	47.2185	0.532095	2.22261	76.2362	1.11838	72.3378	69.4294	78.9595	74.0083
DHX33	0.058246	0.019864	0	7.7062	9.79129	11.5979	12.8143	10.9167	0.034332	0.040974	7.57967	0	8.48986	8.93353	13.087	8.77228
MEOX1	0	0	0	0	0.037681	0	0	0.013564	0	0	0	0	0.031444	0	0	0
THSD7A	0.007448	0	0	1.45467	3.27892	16.6536	4.54896	5.85676	0	0	1.57102	0	8.05559	0.533365	3.50102	1.94726
LIG3	5.34483	2.25819	8.77184	17.7381	22.3412	14.5292	25.8459	22.1667	0.70254	3.46001	19.652	1.71214	25.3998	16.7485	20.4824	20.6649
RPAP3	0	0.424457	0	5.66912	8.07695	16.2514	16.5938	21.6735	0	0	7.54686	0	8.92952	6.81585	10.9554	6.3484
ACSM3	0.943853	0.022992	0.25156	2.38097	5.90727	2.02387	5.04812	3.85726	0.336008	0	0.562468	0	2.66591	0.514286	0.371181	0.729241
REXO5	0.358493	1.94416	8.00514	3.41921	3.80982	4.77223	7.63727	4.9613	1.52264	0.558349	3.71913	0	4.22578	3.75858	7.06736	4.2111
CIAPIN1	0	0	0	57.8096	67.3872	43.3374	62.6418	45.4556	0	0	65.4778	0	53.2816	60.7573	65.7902	62.2022
SPPL2B	0.296633	0.172886	0	4.55222	6.42659	6.19893	4.80249	7.91698	0.700746	0.175205	5.37049	0	7.70915	4.82758	5.14988	5.97995
FAM214B	0	0.166207	0	8.71043	15.6007	13.5538	13.3148	11.5601	0.060361	0.137278	15.438	0	13.2742	18.8728	10.5724	11.0199
COPZ2	0	0	0	8.0322	5.29571	4.70741	6.959	8.04613	0.182908	0	6.92796	0	7.50849	7.94687	3.43587	5.83182
PRKAR2B	0	0.04579	0	29.7981	46.5248	48.8087	62.914	102.692	0	0	31.0612	0.07393	44.8536	30.5768	42.7412	30.6733
MSL3	0	0.088006	0	35.6565	33.2085	43.0736	49.4775	53.4434	0.045225	0.047972	31.9834	0	53.0391	31.1689	43.2257	38.0596
CREBBP	0.043755	0.151442	0	6.5479	7.00883	16.1518	6.83151	6.29688	0.184607	0.133379	5.45727	0	14.4392	7.5807	6.20752	6.95363
TSPOAP1	0.019677	0.356177	0	0	0	0	0.005576	0	0.069507	0.339947	0	0	0	0	0	0.00759
MPO	0	0	0	0	0.024074	0	0	0.055667	0.610509	0	0	0	0.061072	0.061233	0	0.009985
PON1	0	0	0	0	0	0	0	0	0.598827	1.42935	0	0	0	0.022195	0	0
GCFC2	2.6234	0.48425	4.52781	8.69515	11.0963	14.0701	13.9697	22.4622	0.133809	0.335931	9.50964	1.33113	10.4592	11.4232	13.0441	8.08922
WDR54	0.657759	2.53715	2.49712	19.9527	14.607	9.58806	10.3945	11.852	3.89489	0.668352	19.477	1.35634	16.6496	14.1273	16.6729	21.0896
CROT	0.479488	0	0.294519	1.54802	2.40614	7.60709	4.40517	8.69297	0	0	1.57242	0	4.35024	1.82418	3.19745	1.88875
ABCB4	0	5.31298	0	0.008363	0.03881	0.028194	0.011594	0.076379	0	0	0	0.063261	0.005912	0.103837	0.166956	0.034457
KMT2E	1.84283	3.74204	1.00221	9.72692	13.7739	39.2799	21.4383	33.2393	2.32824	2.72209	7.84623	1.61496	20.8248	12.3407	18.6333	11.4637
RHBDD2	0	0	0	16.3398	18.7202	15.3899	14.8231	15.2639	0	0.073605	14.0625	0	18.0957	12.8217	10.3822	12.2388
SOX8	0.138023	0.040347	0	0.021581	0.101116	0.343275	0.090598	0	0.069733	0.202832	0.042765	0	0.041613	0.109561	0.072117	0.083388
IBTK	0.02325	0.03761	0.126501	4.70046	10.3727	22.3585	18.4811	21.1227	0.067375	0.065422	5.31332	0	7.47885	8.32514	9.25627	5.80402
ZNF195	0	0.010831	0	7.85205	9.70049	20.545	15.6909	12.8779	0	0	6.60487	0	9.26175	7.27004	11.1245	5.67407
MYCBP2	0.192877	0.920898	0	4.95059	9.25939	25.7675	17.148	23.5929	0.708727	0.007474	5.57643	1.27441	12.9399	7.03124	9.58958	7.3352
FBXL3	3.66021	4.93247	9.38288	5.93751	10.8112	18.4388	17.6334	23.5005	6.03462	5.66135	6.09299	1.10436	11.2018	7.05739	9.54353	6.69374
ITGAL	0.812735	0.071207	0	0	0.116684	0	0	0.022524	0.632582	0.048959	0	0	0.009211	0	0.192978	0.093921
PDK2	0.612139	0.509032	0	15.9415	11.1518	9.24034	11.3954	14.8977	0.693186	1.62938	11.7552	0	21.3131	17.2339	11.9721	13.3312
ITGA3	0	0.093525	0	17.2376	24.8386	26.8255	23.1373	36.8137	0.148725	0.070019	35.5143	0.16225	48.04	18.7452	18.8267	30.624
ZFX	0	0.124093	0	10.4572	5.90994	25.2886	23.0713	24.8219	0	0	8.9731	0	8.96288	7.91462	7.8034	5.3435
LAMP2	0	0	0	38.2558	57.9035	102.262	84.1284	107.394	0	0.143218	42.0855	0	81.3176	44.2924	54.0131	43.1251
ITGA2B	2.24593	3.36527	0	0.025699	0.116684	0.018127	0	0.184715	1.93809	2.76085	0.282122	0	0.090893	0	0.10391	0.187842
ASB4	0	0	0	0	0	0	0	0	0	0.333918	0	0	0.014801	0.019263	0	0
GDE1	0	0	0	21.0923	21.9548	23.6233	24.8662	38.3167	0	0	18.347	0	29.6558	16.4851	22.4372	19.7415
REX1BD	0.391975	0	0	25.2905	15.2031	12.7549	13.7474	11.618	1.15155	0.183825	19.5961	0	27.2294	20.5076	17.5216	19.3113
CRLF1	5.87592	1.76675	4.37221	0.059939	0.210866	0.488084	7.68524	0.152267	4.31457	1.12492	0.036555	0.990567	0.250751	0.524994	0	0.604515
AC003665.1	0.039937	0.106439	0.8634	3.1993	4.05454	3.80755	3.16663	2.91923	0.04708	0.196656	3.36599	0.065969	5.37733	2.48908	3.29269	3.3852
TMEM98	0	0.063705	0	34.6907	63.4582	56.3744	75.2029	58.4448	0.086172	0.151114	50.9463	0	89.4272	65.8613	61.6807	60.848
YBX2	0.16444	0	0	0.014378	0	0	0.047846	0	0.514607	0.19163	0	0	0	0.017884	0.162162	0.020509
KRT33A	0	0	0	0	0	0	0	0	0	0	0	0	0.018142	0	0	0
MAP3K14	0	0	0.296853	3.70178	2.52765	3.79758	2.45047	2.46417	0	0	2.21963	0	3.42064	2.51304	3.78211	2.7556
ABCC8	0.302818	0.301673	0	0.026365	0	0	0	0	0	0.31113	0	0	0.017578	0	0	0
CACNG3	0.054234	0.018496	0	0	0	0	0	0	0.095901	0.076302	0	0	0	0	0	0
TMEM132A	0.522338	1.38563	1.13831	9.76059	13.6	16.2873	11.2244	17.6262	1.36536	0.294274	13.5026	3.63987	16.9318	14.1499	12.0426	10.8882
AP2B1	0.014121	0	0.052689	76.1387	117.862	135.801	146.529	142.1	0	0.35852	93.575	0	141.512	105.563	122.934	97.2639
TAC1	0.215568	0	0	0	0	0	0	0	0	0.303286	0	0	0	0	0	0
ZNF263	1.11936	0.652265	5.98463	9.70879	10.8559	16.3653	15.4114	12.4602	0.677968	0.83663	11.4526	0.319538	13.8483	13.1223	13.6253	11.5555
CX3CL1	0	0.017295	0	0	0.011765	0.052704	0.052464	0.297066	0.049074	0	0.130163	0	0.28154	0.359171	0.022509	0.134251
SPATA20	0	0	0	32.2242	24.3466	35.8251	21.2353	27.321	0	0	42.9194	0	32.1059	9.32454	28.1224	35.5901
CACNA1G	0	0.207509	0	0.033755	0	0	0	0	0.025037	0.069869	0.00852	0	0	0	0.00741	0.004501
TNFRSF12A	0.34862	0.721998	3.25205	101.601	106.235	45.0485	91.6687	55.8587	0.317655	0.530814	147.548	1.15173	64.0903	107.087	109.411	96.964
DLX6	0	0	0	0	0	0	0	0	0	0	0.014633	0	0	0	0	0
MAP3K9	0.028192	0.005123	0	0	0	0.039526	0.003947	0.006526	0.008854	0.039248	0	0	0.017048	0.005171	0.025321	0.064955
RALA	0	0	0	104.122	105.929	240.46	208.362	265.026	1.00483	0	124.647	0	260.604	137.346	135.996	180.094
BAIAP2L1	2.21847	1.90794	5.12529	0.090625	0.412991	0.015747	0.211556	0.448987	3.68951	1.5627	0.170555	0.299553	0.059545	0.241376	0.040348	0.028203
KDM7A	0.008579	0.017539	0	0.89453	1.38498	4.85697	4.02621	3.76775	0.047171	0.012071	1.29678	0	2.04761	0.846651	1.31151	0.543889
ETV1	0	0	0	3.56618	4.09839	6.14344	1.72158	2.86799	0	0	1.285	0	1.71824	1.1315	7.55803	2.00174
AGK	1.36481	2.29356	1.01232	17.104	24.7672	30.0316	29.4939	26.4598	2.85499	2.96432	19.043	1.76939	21.222	19.6468	27.5483	19.7379
ALDH3B1	0	0.027951	0.152905	0.218059	0.447198	0.211051	1.23946	0.465799	0.318821	0.53511	0.19163	1.44048	0.538154	0.477138	0.073576	0.177808
TTC22	0.024423	0	0	0	0	0	0	0	0	0	0	0	0.010377	0	0	0.00941
PHTF2	0	0	0	3.60295	7.79573	14.5645	12.6341	13.712	0	0	6.33063	0	7.07079	5.57105	8.80749	4.02774
CCL26	0	0	0	0	0	0	0	0	0	0	0	0	0	0	0	0
FARP2	1.37223	2.10501	6.70721	16.1969	21.1154	21.9491	37.0943	18.5079	4.57165	0.34239	16.1942	0.588726	16.7289	19.5823	20.3558	12.7576
USH1C	0.292245	0.066445	0	0	0	0	0	0	0	0	0.315395	0	0	0	0	0.0099
GGCT	0	0	0	27.9201	32.637	36.0015	43.3432	44.844	0	0.461391	26.5905	0	20.5777	25.1889	47.6587	30.1304
DBF4	0.125954	0.092755	0	11.2748	20.6181	19.3748	29.4402	26.7719	0.445445	0.575921	9.54362	0.312085	8.73855	10.5813	21.5823	10.0939
TBXA2R	0	0	0	0.283849	0.54182	0.293243	0.721273	0.446464	0	0	0.664969	0	1.05607	0.392981	0.589801	0.399166
IFRD1	5.21556	4.89039	1.21676	9.34128	23.6383	30.6457	30.6506	35.3413	5.10008	2.04958	11.4479	0	16.1936	16.4862	17.9738	12.728
LGALS14	0	0	0	0	0	0	0	0	0	0	0	0	0	0	0	0
COX10	0	0.039646	0	10.1744	11.3047	12.5955	12.6541	9.76461	0	0	5.53478	0	9.11622	8.62216	11.0988	10.2459
GTF2IRD1	0.024201	0	0	6.3052	5.25026	7.24459	5.12814	3.88989	0.028529	0	3.80831	0	6.74778	4.54601	5.36077	7.33793
PAF1	12.376	48.7513	119.345	36.6637	38.8954	26.9299	44.585	36.3689	5.54736	26.9811	44.0847	37.3483	48.4432	41.3303	59.1652	45.7671
VPS41	0	0	0	11.6595	19.6873	57.7095	48.102	50.4942	0	0	13.6199	0	41.3711	20.2351	29.9596	14.3284
ARHGAP44	0.582866	0.0424	0.072496	0.313779	0.082083	0.04633	0.195568	0.096369	0.660644	1.01578	0.052772	0.571017	0.056129	0.080069	0.037916	0.07482
ELAC2	0.030263	0	0	69.062	83.8142	48.1538	76.7912	56.4003	1.10301	0.329097	79.099	0	68.1711	88.3651	85.9238	91.662
SCIN	0.487109	0.351111	0	0.026222	0.077219	0.396319	0.034095	0.028327	0	0	0.119889	0	0.060107	0.005614	0	0.024426
ARSD	0	0.159064	0	7.18733	6.31906	12.5642	14.4595	10.896	0	0	8.13863	0	13.0266	7.02103	3.92513	5.47245
PNPLA4	0	0.033953	0	5.48844	6.50471	9.12822	11.6459	7.67075	0	0	7.3439	0	10.568	11.5933	5.64486	10.1143
MYH13	0.087172	0	0.050681	0	0	0	0	0	0	0	0.005672	0	0.007231	0	0	0
ADIPOR2	0	0	0	15.9117	20.4786	23.9621	26.4132	27.9511	0	0	16.085	0	23.1309	21.0818	21.9796	16.2274
CDKL3	0	0.109937	0	0.170265	0.734948	0.289534	0.178437	0.527296	0	0	0.426061	0	0.515812	0.297454	0.578755	0.146815
UPP2	0	0	0	0	0	0	0	0	0	0	0	0	0	0	0	0
PRSS21	1.72958	4.03778	1.22716	0.36525	0	0.323844	0.374915	0	7.75404	7.86599	0.203394	0	0.093007	0	0.568683	0.660021
MARK4	0	0.119391	0	13.9095	9.11576	12.0879	8.52604	5.29363	0.414581	0.022092	13.412	0	18.9911	12.1893	9.30543	9.9551
PROM1	0	0.188364	0	0	0.029582	0	0	0.008804	1.50701	1.07913	0.068392	0	0.112291	0.044498	0	0.016252
CCDC124	0.10442	0	0	123.14	83.5452	43.0357	70.9735	57.7476	0.246193	0	124.239	0	110.754	100.935	130.382	126.477
CEACAM21	0	1.30575	0	0.827569	0.553679	0.198727	1.59108	1.09083	1.35406	0	0.643851	0	0.335793	0.222801	0.379652	0.38716
PAFAH1B1	0.028829	0	0	45.6829	68.4616	74.8776	84.4198	82.7262	0.118452	0.02028	48.697	0	74.4934	59.3487	63.2695	54.6917
NOS2	0	0.01696	0	0.008235	0	0	0.025735	0	0	0	0	0	0.006511	0	0	0
DNAH9	0.005829	0.007952	0	0.207761	0.09857	0.098633	0.123619	0.406293	0.006872	0	0.073381	0	0.009237	0	0.117848	0.139395
KIAA0100	0	0.029251	0.120015	101.876	122.631	92.9059	117.494	99.1852	0	0.0656	113.806	0	130.613	108.838	124.38	152.093
SLC13A2	0	0	0	0	0	0	0	0	0	0	0	0	0	0	0	0
GAS7	0	0.00677	0	0	0.048948	0	0	0.062649	0.038442	0.027931	0.013002	0	0.061605	0	0	0.027071
TRAPPC6A	0	0	0.645295	3.43707	2.94845	5.9607	4.50282	4.85165	0	1.23038	4.04133	0	11.2649	4.71196	3.9305	5.12775
MATK	0	0.12834	0	0	0.130901	0	0	0	1.11689	0	0	0	0	0	0.022362	0.017517
CEACAM7	0.263554	0	0	0	0.016643	0	0	0	0	0	0	0	0	0	0	0.013788
CD79B	0	0	0	1.51112	0.818166	1.04928	0.910302	1.42212	0	0	2.72633	0	0.933845	2.52792	0.616151	1.91069
SCN4A	0.030559	0.041733	0	0	0.004788	0	0.005341	0	0.072049	0.388435	0	0	0.048356	0.006992	0	0
ST7L	1.03353	3.27332	8.32036	8.60298	11.3976	13.9617	18.4257	14.1228	5.2457	5.56842	11.3699	2.98116	12.2612	13.7662	13.5329	9.28982
TKTL1	0	0	0	0.02679	0.015631	0	0.14065	0.014475	0.039172	0	0.113166	0	0	0.011333	0.014938	0.038858
PAX6	0.284811	0.707572	0.048482	0	0	0.120292	0.033545	0.005023	0.813127	0.279411	0.034008	0.34404	0.034847	2.47594	0.146793	0.101099
RPUSD1	0	0	0	22.6006	17.8991	8.65445	15.3284	11.6487	0.291712	0.245301	27.9985	0	17.089	17.2453	19.8129	25.7748
RHBDF1	0.105566	0.076629	0	9.61247	9.47724	13.8502	12.9173	13.6058	0.592956	0.039487	9.47498	0	25.3645	6.37914	9.95724	11.7863
LUC7L	0.238259	0	0	19.4798	21.5618	26.8788	26.1298	20.7564	0	0	16.2405	0	20.279	23.0247	25.8647	13.5968
CACNA2D2	0.030304	0.184503	0.504668	0.040048	0.031155	0	0.01736	0.014425	0.017862	1.28443	0.026464	0.78195	0.05683	0.033883	0.061357	0.129086
BAIAP3	0.085852	0.515969	0.192206	0.078891	0.032474	0.136177	0.212368	0.086141	0.323864	0.144944	0.337161	0	0.083824	0.018127	0.038406	0.049149
TSR3	0.240493	0	0	64.0856	48.1626	28.079	47.0339	35.9428	0.189005	0.112784	70.1139	0	54.0643	53.0495	49.7236	62.8313
PIGQ	0	0	0.159354	13.2796	13.4918	10.102	10.7699	8.79	0.15016	0.309352	12.8285	0	14.3783	11.9798	13.0276	15.2739
CRAMP1	0.093332	0	0	2.39544	3.64994	5.85759	3.47766	3.97141	0.02445	0.04377	2.67284	0	4.75913	2.95925	4.01837	3.72566
TEAD3	0	0	0.231671	0.041673	0.247388	0.036371	0.298664	0	0.12724	0.087352	0.048737	0	0.109986	0.010409	0.046629	0.071301
SELE	0	0	0	0.009781	2.442	2.45919	12.7125	3.56402	0	0	0.664754	0	1.02631	10.5588	0.553606	0.24729
DNAJC11	0.162016	0.18991	0.311675	28.0739	30.7052	23.2301	35.6412	27.7327	0.954971	0.893354	26.6367	0	25.8105	29.994	31.59	24.4811
FMO3	0	0	0	0.016633	0	0	0.065028	0	0.050151	0	0	0	0	0	0	0
MYLIP	0	0	0	3.85035	3.66349	6.11194	5.13999	8.05223	0	0.191837	4.57793	0	8.26896	3.64442	6.21	5.40634
NOX1	0	0	0	0	0.047071	0	0.018198	0	0	0	0	0	0	0	0	0
E2F2	0.077798	0	0.174175	1.86383	1.96892	1.27231	0.935403	0.820161	0	0	2.18711	0.308426	0.904831	1.66628	2.22268	2.00325
PSMB1	0	0	0	248.642	287.601	238.973	279.674	283.404	0	0	258.248	0	239.854	235.146	294.204	229.535
SYN1	0	0	0	0	0.112067	0.07292	0.040834	0	0	0	0.010389	0	0.035414	0.04725	0	0
JARID2	0.215971	0.41971	0.37607	1.12701	1.12861	2.39859	1.79121	2.85593	0.237626	0.486165	1.39185	0.332969	2.56291	0.990007	1.26461	1.19307
CDKL5	0	0	0	0.221977	1.56734	2.37387	1.65639	1.70775	0.01478	0	0.314334	0	1.06487	0.825425	0.815908	0.382336
CAMK1G	0	0	0.260341	0	0	0	0.035788	0.054879	0	0	0	0	0	0	0	0
CDK11A	0	0	0	9.43039	8.01858	11.1252	9.79137	11.2099	0	0	9.57455	0	7.36495	8.65264	9.21765	9.37942
NADK	0.366884	0.03085	0.100827	31.381	37.9132	29.8204	27.1343	26.2277	0.127419	0.688445	38.0878	0	32.1071	39.4664	41.1707	39.8774
TFAP2B	0.014302	0.091264	0	0	0	0.087557	0	0	0.033719	0.040243	0.046646	0	0	0	0	0
TFAP2D	0	0	0	0	0	0	0	0	0	0	0	0	0	0	0	0
DLEC1	0.215801	0.304687	0.775798	0.011781	0.027462	0	0.015305	0.010307	0.183184	0.919896	0.084929	0.196253	0.223877	0	0.013128	0.005713
CYTH3	0.250677	0.099227	0.269757	3.85277	3.82511	3.94985	6.5699	4.31845	0.085749	0.076753	5.12228	0	7.03767	3.23352	5.22929	2.84154
ADAM22	0.268811	0.29897	1.35603	0.259364	0.787409	0.313371	0.129006	0.361571	0.26521	0.121737	0.168232	0.200103	0.390005	0.32442	0.186979	0.090804
SYPL1	0	0	0	12.9722	23.1474	43.8122	24.409	41.106	0	0	13.9319	0	16.4752	14.893	14.1881	17.0854
CYB561	0.517073	0.329963	0.927807	8.39678	7.37968	7.27538	10.3245	10.0323	0.782114	0.477068	5.21647	0	14.9124	8.04391	8.94947	8.35074
SPAG9	0.307831	0.219628	0	16.754	31.2422	93.2564	74.946	48.044	0	0.189289	16.1861	0	44.1094	35.9544	38.4064	15.9877
CELSR3	0.129891	0.529149	0.594175	0.050966	0.009316	0.027896	0.027718	0.05728	0.226262	0.483667	0.042468	0.300615	0.033412	0.034053	0.008931	0.059405
AASS	0.073962	0.12612	0	3.86536	4.21278	13.7347	7.73081	13.5635	0.043596	0.104059	4.47197	0	6.09558	4.27902	6.76198	5.67069
PLEKHG6	15.6766	7.62724	0.489193	0.024992	0	0	0	0	0.231829	0.491544	0	18.7944	0.032428	0.017544	0.023206	0
SS18L2	0	0	0	26.9693	38.7545	26.4488	40.3939	34.6182	0	0	26.3759	0	24.5221	28.7721	28.7109	25.2051
MPND	0.17385	0.237609	1.20149	6.01079	5.20124	4.53248	6.14407	3.28996	2.69288	1.10929	4.29776	0	7.49409	4.26323	3.92851	4.01241
MGST1	2.2214	0	0	156.224	226.15	213.401	185.083	249.136	0.167849	0	103.588	0	129.918	171.854	247.337	151.448
CRY1	0.132686	0	0	5.62891	11.4343	12.9513	11.9166	13.017	0.156418	0	6.23044	0	6.83178	7.92458	9.44563	5.20307
PGLYRP1	2.85651	0.916876	0.626979	0.115305	0.139132	0	0.077157	0	0.396167	0	0	0	0	0	0	0.170256
NFIX	0.363457	1.21704	0.220508	12.7965	8.17194	16.1485	9.27156	10.2066	0.487661	0.353358	10.663	0.048809	17.1897	6.70148	14.9352	17.0622
ST3GAL1	0.083326	0.016239	0.791064	27.8157	29.6282	30.7085	25.4861	25.414	0.486922	0	18.7417	0	36.9747	25.365	32.6217	27.3846
MMP25	10.9108	13.5869	16.8277	0.044939	0.083631	0.109314	0.011656	0.009664	6.91203	14.5319	0.03561	2.40308	0.047245	0.022815	0	0.130137
IL32	1.57057	0.065126	0	89.4006	113.982	75.6125	88.8571	136.06	1.55821	0	116.441	0	163.306	161.971	41.3225	59.5512
PKD1	0.214585	0.025131	0	11.7723	9.0969	14.5456	11.4587	8.39188	0	0.016043	11.98	0	12.6993	10.079	12.3768	10.6975
MAPK8IP2	0.143954	0.206194	0	0.017471	0.006742	0.039569	0.007518	0.018674	0.305485	0.182278	0.01693	0	0.123937	0.062714	0.031677	0.032973
MED24	0.321997	0	0.078759	48.7413	67.9229	40.6353	42.2328	44.4233	0.963218	0.588629	53.4595	0	56.006	49.4649	54.2456	60.2004
RHOBTB2	4.3635	6.00915	25.8548	10.3186	10.7865	10.6531	8.06568	7.38021	12.3141	6.01749	7.94629	4.04936	10.6256	11.7893	7.5042	12.8506
HEATR5B	0	0	0	4.21882	6.56369	13.6856	9.67386	12.4491	0.013567	0.216546	5.71265	0	7.27319	4.21523	6.63573	3.7222
SEC62	0	0	0	19.4637	31.9094	60.6099	51.3046	69.299	0.076883	0.958166	17.7843	0	26.3482	28.8572	41.43	26.8931
RPS20	0.158024	0.215569	0	2467.65	2792.4	2639.64	2853.79	2652.26	0.599382	0	2480.68	0	2409.71	2758.23	2976.98	2868.93
CSDE1	0.156737	0	0	82.3468	111.09	262.256	242.669	246.212	0.048308	0	76.1356	0.06769	202.375	106.238	149.633	74.1081
UBE3C	0.015556	0	0	29.5974	43.817	65.2811	58.8611	51.1978	0	0.043773	30.898	0	40.5251	37.728	41.3963	36.8611
REV3L	0.101796	1.00097	1.06542	4.49936	5.32747	11.4749	8.25873	13.9246	0.913645	0.62474	4.77938	0.336304	10.8091	5.14363	4.34275	4.50593
TENM1	0	0	0	0	0.00575	0	0	0	0	0.008576	0	0	0.009843	0	0	0
PAX7	0.114862	0	0	0	0	0	0	0	0.045135	0.161602	0	0	0	0	0	0
MASP2	6.86005	7.88926	7.34616	0.055819	0	0.024126	0	0	3.85435	6.57849	0	4.64588	0.036285	0.094162	0.034738	0
IYD	0.010596	0	0	0.004295	0.004978	0	0.004756	0	0	0	0	0	0	0	0	0.160587
FAM76A	0	0	0	5.78977	7.64578	9.04078	9.39688	9.89617	0	0	6.49573	0	9.52877	7.87994	9.65135	7.95333
TRAF3IP3	1.98904	4.3681	17.83	0.016642	0	0	0	0	3.3931	3.60371	0	4.91984	0.024316	0.078665	0.039312	0
POMT2	0.033272	0.223374	0	13.6197	13.381	11.5105	9.34523	10.6486	0.276763	0.046811	13.147	0.10992	13.4909	10.7121	11.1067	10.4171
VTA1	0	0	0	25.4024	37.4128	53.6721	50.4152	52.2299	0.040378	0.032124	28.2122	0	37.2325	34.168	44.8061	29.1617
MLXIPL	0	0	0.171847	0	0	0.122178	0	0	0.054292	0	0	0	0.05235	0	0.097293	0
BAZ1B	0.013122	0.020275	0	17.5331	23.7252	38.7137	36.1694	40.0779	0	0	20.6241	0	26.6052	20.2505	38.0361	22.9022
RANBP9	4.81377	0.050247	0.183252	7.05292	11.3099	18.8409	16.3383	18.05	0.173687	0.65641	8.63705	0.081125	15.4493	10.5065	13.0272	8.80003
ETV7	0	0	0	0.099185	0.272452	0.080565	0.097449	0.314207	0	0	0.098495	0	0.22748	0.408612	0.079955	0.368535
SPRTN	0.126799	0.142768	0.173561	4.16359	5.1733	8.36534	9.9414	10.9581	0.109667	0.178396	4.3449	0	9.82882	4.49083	10.4348	6.67213
EEF1AKNMT	0	0	0	15.7903	17.8448	16.3911	17.9907	15.1454	0	0	16.771	0	18.0345	15.4018	23.0437	20.6168
DYRK4	0.050932	0	0	46.2555	52.8512	55.6803	62.991	43.2697	0	0	47.2298	0	69.8848	57.7397	61.509	59.8947
ZNF207	0	0.011638	0	85.8451	126.8	154.806	153.426	143.739	0.824748	0	94.2276	0	112.891	101.871	114.343	90.2643
UQCRC1	0	0	0	170.935	147.541	99.6848	141.226	99.8781	0	0	171.348	0	153.767	145.847	148.795	166.162
STARD3NL	0	0	0	46.7603	71.1691	66.7421	77.4991	67.4802	0	0	49.2402	0	57.7687	64.6683	63.8408	58.2861
CD9	0	0	0	638.501	749.41	752.438	907.051	825.973	0.060724	0.082274	1388.62	0	862.668	775.683	703.736	639.644
HHATL	0	0	0	0	0	0	0	0	0.206187	0	0.059531	0	0.038823	0	0	0
NCAPD2	1.04603	2.03849	7.2486	47.1127	42.2082	38.2581	50.3995	42.3599	4.9521	3.59773	52.202	1.48104	55.2977	54.9091	57.8202	60.7998
IFFO1	0	0.021628	0.494884	5.88704	4.25352	5.27608	5.80453	7.58828	0	0	7.34557	0	14.4428	4.64262	7.39532	8.46497
GIPR	0.02515	0.033285	0.750735	0.009736	0	0	0	0.027591	1.15423	0.672284	0	0.166174	0.006393	0	0.027839	0
PHF7	0	0.049849	0	2.25425	2.95329	1.95661	2.64148	3.22042	0	0	3.18254	0	4.291	3.20825	3.16256	3.99117
SEMA3G	0.390902	0.090327	0	0.207046	0.046428	0.161963	0.069037	0.647106	0.307643	0.543329	0.072583	0.42516	0.193034	0.163545	0.160199	0.06427
NISCH	0.031482	0.021477	0	19.4395	22.2001	28.9491	22.7987	28.2696	0.271624	0	21.4372	0	37.659	22.2624	21.1461	26.2204
STAB1	10.2348	26.5046	42.8904	34.5152	28.8538	39.7286	27.3285	32.0005	47.5085	27.4484	39.6031	14.6062	39.8503	27.5087	37.5533	39.1891
FUZ	1.76764	1.67091	1.26375	5.43135	3.70887	3.93939	2.40605	3.56115	1.33829	1.00876	4.0185	0.789582	5.48251	4.92463	4.71529	7.50673
SLC6A13	0	0	0	0	0	0.371663	0.088466	0.019161	0	1.23741	0	0	0.082965	0	0	0
IDS	0.399573	0.327048	0	14.1742	16.0338	19.6259	17.7695	22.7183	0.577625	0.224866	17.4732	0.528028	15.5155	13.7366	13.9656	12.3718
PRSS3	0.322449	0	0	27.7762	11.5858	9.49469	10.1331	8.31927	0	0	26.3236	0	10.1885	3.942	20.6128	5.18952
ZNF200	0	0	0	3.39745	4.76585	5.75524	6.75265	6.46368	0	0	2.89518	0.089776	5.45005	3.84607	5.52725	2.4562
CD4	0.190962	0.093768	0	0.489274	0	0	1.11008	0.088074	0.324124	0	0	0.090834	0	0.323282	0	0.031684
LRRC23	0.238999	0.703007	0	2.17868	0.790209	1.14387	2.55869	2.92507	0	0.71704	2.15874	5.05526	2.39845	2.17249	1.13745	1.25375
BTK	0	0.326032	0	0.451099	0.193895	0.131732	0.019694	0	0	0	0.097109	0.2545	0.094067	0.047359	0.078053	0.027071
HFE	0	0	0.288593	4.17617	3.84906	4.34959	3.88845	5.6573	0	0.108817	3.0548	0	6.55464	3.63676	3.61022	5.75833
SCMH1	0.634703	0.019763	0.324348	22.0397	21.0049	19.9353	19.6938	21.8273	0	1.5757	24.4416	0.095725	31.1321	19.6797	26.2906	25.8145
FYN	0	0.422127	0	39.3616	34.8942	77.1348	50.9557	70.7406	0.687674	0	28.931	0	100.228	42.5291	48.6288	52.4891
HIVEP2	0	0.005556	0	0.569952	0.78157	0.978903	1.46755	1.34159	0.066813	0	0.560347	0	1.3511	0.457546	0.903522	0.459243
FMO1	0	0.018226	0	0	0	0	0.087235	0	0	0	0	0	0	0	0	0
ELOA	0.282471	0.643606	1.47449	22.7285	26.4843	26.4221	35.7894	30.8452	0.314494	0.375335	22.268	0.326374	28.5084	25.2953	33.5968	23.538
LYPLA2	0	0.0379	0	61.4609	68.4969	45.612	60.9047	44.3939	0	0	63.41	0	61.7135	68.4085	58.7422	61.2189
CLCN6	0.68225	0	1.52743	6.22482	5.96104	8.55415	6.53344	7.76786	0	0	8.12313	0	8.57521	6.35943	7.36127	5.31092
AC080038.1	0.026079	0.091641	0	4.93802	2.5561	9.13207	4.06796	2.45362	0.081854	0.042268	4.53032	0	10.0291	4.22726	2.97201	4.06831
NME1-NME2	0	0	0	16.7856	9.09119	6.44627	14.6996	7.36282	0	0	11.8333	0	13.1797	11.0456	14.4668	14.9881
SLC6A7	0.022802	0.15576	0	0	0	0	0	0	0.12479	0	0	0	0	0.124977	0	0
TSPAN9	0.082417	0	0	24.3494	25.3644	28.024	31.0071	40.7258	0.055364	0	36.3111	0	42.4008	25.8307	22.1564	27.5452
BTBD7	0.064916	0	0	6.65464	10.4062	18.0882	14.284	16.3489	0.013804	0	6.31206	0	11.492	8.17577	12.0584	7.87286
APBA3	0.700634	0.803607	0	9.3268	7.36881	5.80254	7.27503	5.25188	0.045361	0.645635	9.86346	0	7.34425	9.68764	9.18623	10.6264
MKS1	0	0	0.313318	9.512	11.8558	8.57065	9.94121	12.6578	0	0	12.5767	0	10.2475	12.5447	12.9528	11.6791
ABHD5	0	0	0	16.3484	21.9289	21.5957	30.1265	29.31	0	0	15.62	0	12.1917	16.086	18.5211	13.7742
ANOS1	0	0	0	0.025865	1.11391	1.4374	1.1299	0.347826	0	0	0.569836	0	0.937599	1.9745	1.30632	1.09242
AKAP8L	0.984734	0.444378	0	28.6043	25.7711	20.7658	26.2981	27.278	0.317369	0.50477	33.6004	0	42.433	27.9194	32.5618	30.4816
MBTD1	1.11096	0.686082	0.177659	1.55245	2.68349	7.75002	4.94487	5.86601	0.411172	0.677368	1.47064	0.419461	3.48128	1.90887	2.48458	1.05597
UTP18	0.425966	0.096847	1.23622	26.2028	33.5585	28.7804	35.9945	40.995	0	0.599297	28.6301	0.156363	23.9262	27.5942	41.8004	30.9753
RNF216	0	0.00974	0	17.9045	27.1151	34.2784	27.6925	21.8642	0.059627	0	20.8048	0	27.5314	25.0626	25.9347	22.5375
TTC19	37.3334	25.6065	37.5455	9.89546	13.4268	20.9796	22.6899	21.1004	12.154	38.8782	10.9189	9.51853	14.8286	9.6025	17.0767	11.6277
PTBP1	0.753912	0.383834	0.296956	95.7335	97.5909	98.2775	90.0875	81.8208	0.363803	0.469453	85.6814	0.057639	108.315	73.4971	107.752	93.7265
DPF1	0.34788	3.13596	0	3.70178	2.56883	0.536439	1.36677	1.85591	0.383003	0.755394	2.15975	0	3.10796	2.83723	1.29059	1.46803
SYT7	0.066862	0.011401	0	0.081548	0.03125	0.04672	0.036979	0.007216	0.019705	0.047034	0.013324	0	0.022145	0.039855	0.014962	0.02421
LARS2	0.023274	0.02098	0.028947	9.35544	13.8851	12.9266	13.5492	11.868	0	0	10.2022	0	11.3895	11.127	15.8492	9.64927
PIK3C2A	0	0.013161	0	36.0931	63.1563	148.317	110.236	169.225	0.079611	0	37.5271	0	90.0504	56.0824	95.6215	53.9565
PLAUR	0	0.444958	0	76.1429	58.5125	41.0528	60.6896	48.3538	0.133415	0.079613	86.4047	0	41.6314	45.8377	102.151	58.2835
ANLN	0.722608	0	0	46.1372	56.7463	66.1197	87.7292	115.732	0	0	59.2526	0	46.1594	49.4563	124.011	58.8745
WIZ	0.152821	0.022391	0	11.4767	10.1924	10.5314	8.18623	7.73123	0.166807	0.249318	11.8348	0	13.567	11.5554	9.85221	11.506
RABGAP1	0	0.011083	0.181898	8.92283	10.5616	27.7372	16.6202	24.6401	0.095779	0.13717	6.00844	0.139427	21.3305	9.45268	15.0522	9.51814
DCN	0	0	0	0.106555	1.38178	4.10087	10.368	1.60391	0.033928	0	0	0	0.169062	0.749904	0.797274	3.82171
QPCTL	0	0	0.367207	10.7639	9.18813	6.10766	5.87455	5.83675	0	0	6.66126	0	5.87089	9.00062	9.17845	9.19531
PPP5C	0.146586	0.049992	0.064894	109.739	98.5367	62.1305	95.7956	86.6176	0.432011	0	116.563	0	102.827	96.9758	104.238	117.622
CEP68	3.96553	2.08928	8.14998	5.30358	4.02083	11.8213	8.10932	10.8409	1.88455	5.31856	4.57715	3.17665	12.3416	3.82239	5.18351	7.93238
MAP4K3	0	0.014287	0	9.12444	12.6684	27.4021	21.1448	23.8296	0	0	5.61285	0	24.9675	9.71206	12.4984	7.31529
ZBTB32	1.26886	2.67655	5.71983	0.040163	0	0	0	0.065597	4.84849	4.31335	0	3.63056	0.026157	0.033973	0	0.038941
TYROBP	0	0	0	0	0	0	0	0	0	0	0	0	0	0	0	0
TMEM159	0	0.204655	0	13.3328	11.0711	12.263	11.9387	11.7132	1.91129	0	13.4741	0.408427	18.3478	10.6722	10.108	10.904
GABRA3	0.053184	0.036276	0	0	0	0	0	0	0	0	0	0	0	0.007616	0	0.008688
BRCA1	0	0	0	4.82475	6.38267	9.21257	9.73075	15.3957	0	0	4.96717	0	4.67917	3.74836	11.0714	4.53355
ERCC1	9.31802	14.9074	18.6166	85.0715	88.3341	59.559	90.0116	65.927	6.96327	5.39688	86.7445	6.74317	81.462	114.439	78.226	99.9948
CD22	0.231814	0.043889	0	0.285429	1.37262	0	0.605646	0.039403	0.076353	0.090529	0.084433	0.252228	0.800501	3.68305	0.091693	0.031411
SEMA3B	1.26026	0.592478	0	0.04214	0.277997	0.115577	0.141165	0.18257	1.01723	0.641455	0.180496	0	0.104524	0.076407	0.082661	0.038159
MBTPS2	0	0	0	4.20263	7.8271	10.4515	11.0608	12.3237	0	0	3.87654	0	4.73351	5.27413	6.40496	3.92358
PRICKLE3	150.922	148.001	333.369	2.26209	1.17371	2.60566	2.03863	1.5995	227.964	144.712	2.32769	183.905	1.86751	2.61272	1.01141	1.56681
LTF	0	0	0	0.081195	0.239414	0	0	0	0	0	0	0	0.00829	0	0.035804	0
EXTL3	0.282942	0.902962	0.107589	20.4246	23.8443	20.1433	23.4671	26.6759	0.678325	0.415445	21.5277	0	29.1562	19.0597	21.0727	21.8679
NR1H4	0	0	0	0	0	0	0	0	0	0	0	0	0	0	0	0.057828
ELOVL5	0.233205	0	0	41.3481	59.2465	90.8699	73.2464	77.0432	0	0	45.9751	0	53.4511	49.0488	50.0442	41.1483
ALOX5	3.07795	1.65194	0	0	0	0.123296	0.036857	0	1.43531	2.23008	0.017553	0	0.080828	0.059915	0	0.292748
KDM5D	0	0	0	0	7.09194	0.047	0.009008	0.006807	0.167076	0	0.012573	0	14.7577	0.023541	8.96685	9.35334
CALCOCO1	0.074935	0.255556	0	16.8523	34.013	37.7909	36.6987	31.3071	0.088337	0.866547	20.8308	0	49.9676	30.5623	22.916	31.603
UBR7	0	0	0	17.6008	22.9454	30.2004	32.3162	24.7052	0	0	22.1901	0	23.7592	23.7449	39.7389	19.3422
MAP4K5	0	0.02558	0	11.1527	14.3154	30.664	23.8116	34.1659	0.385402	0.052765	9.17872	0	12.5669	10.1347	16.205	7.64239
EHD3	0.033643	0.022947	0.125533	0.399427	3.19959	1.57488	3.80493	2.38906	0.01983	0.023666	0.596591	0	7.82213	3.28842	0.451654	0.979502
PSMC4	5.70758	3.73431	16.6944	122.724	121.216	77.4097	109.569	88.6422	1.83813	5.60872	120.727	3.34993	108.802	110.196	119.843	108.407
MAN2B2	0.104287	0.293177	0.416372	5.41291	7.54489	11.6771	6.27546	10.8162	0.135634	0.772369	4.70049	0.051961	12.2427	4.99678	5.11706	6.09483
SLC7A14	0.015563	0.10615	0.203245	0.129738	0.197896	0.51566	0.183981	0.206203	0.064212	0.010948	0.300609	0.051415	0.298727	0.15265	0.68148	0.469306
CLDN11	0	0.032725	0	94.3317	212.692	101.899	68.6987	21.9418	0.11312	0.067502	18.5734	0	191.892	20.0245	101.158	125.138
SLC25A39	0.131104	0.089423	0	54.0006	58.6685	43.9238	48.1089	43.3096	0.309105	0	68.918	0	58.3546	59.389	53.714	56.7318
MVP	0	0.197936	0	150.046	162.742	110.431	131.314	117.724	0	0	117.018	0	210.289	143.014	129.185	185.203
NUB1	0	0.035467	0	25.5682	31.969	35.6345	46.7407	43.9255	0	0.036579	27.8396	0	41.1095	29.1886	38.8464	27.9618
PGM3	1.14904	1.20002	5.76103	15.6159	24.4194	43.0103	42.2022	55.4816	0.561646	158.789	16.3057	0.122528	23.7881	22.6803	31.7644	16.8054
RWDD2A	0.043738	0.119332	0.48961	0.70884	1.47565	2.4022	2.36018	3.44306	0	0	0.806095	0	2.19124	1.35511	2.27892	1.00514
CLK1	0	0	0	18.4617	23.4127	37.3438	31.4573	60.7317	0.153247	0	16.7886	0.572625	34.2982	21.2445	31.9177	20.9532
POLR3B	0.059688	0	0	3.48301	6.05792	15.9578	12.5958	10.587	0	1.3124	4.91704	0	5.74653	5.30243	10.6173	5.23401
ANGEL1	0	0.203471	0	4.61292	5.42115	6.92968	6.58928	10.2768	0.277438	0	5.01041	0	9.64993	4.46531	5.46727	8.41785
RNF14	0	0.168241	0	18.8061	30.2485	36.5255	45.4414	39.9484	0.321141	0	17.9047	0	33.5665	29.5138	26.9385	20.8034
DNASE1L1	0.115494	0.31809	0.243353	47.6601	40.3993	27.3077	37.2743	43.1871	0.23208	0.054164	46.481	0.254373	61.6329	35.8073	39.2803	55.4778
DDX11	0	0	0	15.5474	11.2943	6.63561	10.9515	9.53852	0.102511	0	15.74	0	14.2427	10.4075	18.4185	15.1143
HEBP1	5.05856	1.76389	2.68048	23.604	23.0507	40.5213	25.3795	28.585	0.147516	3.30919	26.4401	1.89735	40.302	23.6662	23.6984	26.8314
GPRC5A	0	0.036903	0	9.54006	5.0654	7.1611	6.09489	5.34114	0.089294	0.030448	9.96104	0	9.92731	3.21292	13.1432	3.82833
MAMLD1	0.029173	0.012728	0	0.56476	1.36399	1.54818	0.840844	1.76325	0.022483	0.241143	0.793144	0	1.23503	0.490061	0.484625	0.70129
CD6	0.138815	0.036109	0	0.204038	0	0	0.133108	0	0.593232	0.117179	0.194708	0	0.077035	0.008799	0.11224	0.096908
TACC3	0.122447	0.040754	0	35.6671	37.4866	23.8943	36.3878	30.605	0.101065	0	40.3736	0	36.3118	31.3821	46.4203	49.6958
UFL1	0	0	0	4.36973	9.37835	17.7353	17.125	19.842	0.045635	0	4.15918	0	7.70189	6.35845	8.96371	5.23553
POLA2	0	1.99685	1.8437	33.0408	32.6577	17.101	24.8023	17.3647	0.436865	0	35.0343	0.816197	19.4295	22.1754	40.3965	28.984
ZC3H3	0	0.017381	0	7.6901	8.87333	7.78279	6.01686	5.89678	0.03004	0.365787	7.75464	0	9.25583	8.30149	7.47126	8.89545
CAPN1	0.375597	0.724837	0.304083	55.7808	57.925	63.3768	46.6228	41.6385	1.42459	0.422053	55.0811	0	85.1069	58.0931	49.7912	74.2451
ACPP	0	0	0.098207	0.031437	0.183545	0	0	0	0	0	0	0	0	0	0	0.010121
MDH1	0	0.136696	0.918513	51.8427	63.5745	78.4369	87.2892	92.2264	0	0	52.6118	0	64.006	57.5449	72.7291	57.0112
SLC30A9	0	0	0	10.0426	14.3002	37.348	39.437	47.0338	0	0	11.3962	0	17.1065	12.8415	23.8732	10.0448
MTMR11	0.247652	0.253377	0.346528	6.98863	9.53363	6.02366	10.623	9.10111	0.072987	0.193575	6.2218	0	8.98032	8.32686	5.56334	6.06158
COX15	7.74237	4.95075	5.09142	5.93063	10.0886	18.3847	11.3964	13.1927	2.81494	1.57845	6.71215	2.36861	10.2915	6.75584	7.94753	8.40586
CCDC88C	0	0.500903	0	8.0548	5.63492	9.46079	8.81495	9.19417	0	0.36091	4.88019	0	15.2403	5.09319	8.77621	6.78441
YAF2	0.019702	0.024504	0	10.4799	12.3674	19.8826	23.0561	20.4011	0.822256	0	12.1408	0	15.2011	12.734	14.5632	11.9301
ZMYND11	0.160663	0.021347	1.1217	11.9217	19.787	36.9674	29.8974	35.0613	2.48069	0.422942	11.5465	0	33.4936	15.4128	30.2266	13.7039
WAS	0.096257	0.032827	0	0.305189	0	0.032617	0.278079	0.040663	0.113504	0.135424	0	0	0.073162	0.071695	0	0.058082
DPEP1	0	0.979313	0	0	0	0.353154	0.412925	0.048147	2.36961	0.808008	0.188645	0	0.086066	0.082804	0.074089	0.098155
BID	1.23983	1.69131	2.07481	74.4503	57.1762	37.5253	76.8124	45.4462	1.61818	1.68922	66.8781	0.11325	48.5444	63.1499	63.5522	54.6279
MATR3	0	0.167169	0	55.1895	91.1469	173.844	156.916	186.555	0.32171	0.242765	55.6282	0	100.351	74.6982	110.397	63.8525
NPC1L1	0	0	0	0	0.00922	0	0.034311	0	0.019826	0	0	0	0.015652	0.011162	0	0
XYLT2	1.23119	1.16014	5.22407	7.57925	7.04375	5.77668	5.70245	7.72453	1.46174	1.46315	7.88516	0.264288	10.7941	6.40589	7.55535	8.20367
RGPD5	0.025199	0.012765	0	7.46172	18.0377	30.1992	21.47	25.2739	0.57058	0.149342	3.0867	0	9.37761	18.9493	10.0296	6.73211
STMN4	0	0.052491	0	0	0	0.065769	0	0	0	0	0	0	0	0	0	0
NUDCD3	0.009884	0	1.40419	80.2439	77.3662	58.5302	69.7832	75.8903	0.808576	0	105.538	0	99.6215	73.6344	89.9648	105.553
ISL1	0	0	0	0	0	0	0	0	0	0.0505	0	0	0	0.035885	0	0
CHDH	0.010338	0.1209	0	0	0	0	0.016258	0.004483	0.238116	0.014545	0.004149	0	0.01106	0	0.013966	0.012116
IL20RA	0	0.066643	0	0.087521	0	0	0.038156	0	0	0.267341	0.009711	0	0	0	0	0
CLCA1	0	0.018302	0	0	0	0	0	0	0	0.037752	0	0	0	0	0	0
CLCA4	0	0.017728	0	0.020704	0.012053	0.035992	0	0.011148	0	0	0.020512	0.085865	0	0	0	0
GLT8D1	0.680642	0.634608	3.53161	12.9576	20.2978	33.5771	28.0454	35.1973	0.626752	1.18981	14.045	1.54755	21.3392	18.7119	24.7668	15.4611
ATP2C1	0	0.169874	0	11.6859	20.1618	41.1746	37.5495	48.2784	0.026373	0.350398	11.9867	0	21.7195	16.9132	18.7334	12.9251
IGF1	0	0	0	0	0.396336	0.060869	0.017017	2.70797	0	0.239542	0	0	0.026039	0	0	0.016907
SLC38A5	0.358297	0.355355	0	39.8783	34.4126	10.5988	23.9471	17.4344	0.373343	0.117052	13.3016	0	14.7995	34.0291	38.3944	33.9222
RALBP1	0.473585	0.155535	0	20.9841	30.5267	37.2485	41.0288	47.443	0.130536	0.649447	23.8729	0	35.3728	29.3104	39.6483	34.894
RUFY3	0	0.345497	0.686484	6.35486	12.0188	26.835	21.6498	24.7707	3.26522	4.43321	5.85785	1.39979	16.5785	6.14516	12.4026	13.15
CNTN1	0	0.172102	0	0	0	0.195801	0	0.012658	0.29745	0	0	0	0.049736	0	0	0.054415
SLC11A1	0	0.048047	0.085514	0.00916	0.010655	0.038253	0.42934	0.019702	0.241059	0.084095	0	0	0.044337	0.042928	0.040783	0.026527
WWTR1	3.21868	3.07793	7.60106	66.6502	89.5809	143.184	113.019	108.452	4.98835	2.11627	65.863	1.6117	119.101	75.928	94.2228	80.327
AGPS	0.020847	0.092905	0	12.7474	20.4817	34.7957	35.5467	46.4181	0.012288	0	15.5805	0	28.9803	16.7346	30.6078	16.3846
ZNF806	0	0	0	0	0	0	0	0	0	0	0	0	0	0	0	0
CXorf56	0.091726	0	0	16.3974	23.583	22.7178	23.9447	19.0887	0	0.054888	20.6956	0	23.751	24.7279	26.2391	19.3225
ATP1A2	0	0.265055	0.100264	0	0.122547	0	0	0	0	0.276913	0	0	0	0.056304	0	0.010328
TTC27	0	0	0	7.28057	10.4504	13.3545	19.4424	13.5218	0	0	7.12697	0	7.22091	8.74291	13.1461	8.17805
ZNF582	8.42337	5.87901	20.9938	1.36761	1.90253	1.92261	2.16576	1.47213	14.7575	20.71	0.459862	10.8478	1.37947	1.27732	1.63639	1.33539
VSIG2	14.9365	22.6143	20.8506	0.217663	0.401845	0.22084	0.246646	0.33772	4.93555	2.2892	0.344456	9.25361	0.785044	0.426149	0.595985	0.460218
PHLDB1	0.039793	0.078311	0.050842	30.7784	61.4597	48.7147	62.3299	40.3163	0.239803	0.040537	38.8447	0	55.9424	57.2531	34.6608	39.8126
MARCO	0	0	0	0	0	0	0	0	0	0.339414	0	0	0	0	0	0
CYP24A1	0	0	0	0	0	0	0.202519	0	0.625671	0	0	0	0	0	0	0
PRDM11	0.014663	0.032644	0	1.9221	2.10833	1.17356	2.72461	2.13579	0	0.020663	1.99306	0	2.84112	1.59642	2.81082	1.44141
SYT13	0.015658	0.09612	0	0	0	0.142171	0.024507	0	0.073833	0.044058	0	0	0.01327	0	0	0
SNAI2	0	0	0	0.199217	0.182773	0.054478	3.27642	0.237163	0	0	0.03101	0	0.08176	0.079371	0.154987	0.060536
CD74	6.09272	6.17478	12.6934	0.456389	0.057673	0.257034	0.074616	0.134101	4.7883	4.7212	0.261166	5.45028	0.162564	0.198349	0.29562	0.39853
HGF	0	0.028191	0	3.35745	0.45298	5.63645	2.3627	0.335836	0.039253	0	0.099181	0	0.551945	0.236618	4.66458	2.50963
ZRANB1	1.3851	1.31107	2.79509	4.32508	5.4953	9.11651	8.61471	10.3843	1.5162	1.47148	3.51555	1.54088	7.92355	3.83472	7.53908	4.23987
NCDN	0.142205	0.076585	0	4.8351	5.46695	7.35646	6.00645	4.34586	0.085506	0.063188	5.02553	0	6.09917	4.30165	5.60195	5.18599
ADGRA2	1.22367	0.371821	2.00341	3.5441	2.6895	3.9092	3.74473	3.10349	1.28757	1.1631	3.64126	0.380101	5.49932	2.82827	2.76141	4.29518
CCT8L1P	0	0	0	0	0.024483	0	0	0	0	0	0	0	0	0	0.023346	0
ZFP64	0.851509	0.059967	0	12.5197	8.71388	6.79238	7.98905	6.45477	0.171067	0.399675	7.76659	0	14.2724	7.66797	8.67848	8.27268
MNAT1	0	0	0	26.2301	40.4743	48.5587	44.8195	48.1551	0	0	25.6385	0	29.3055	33.393	33.9113	30.1044
SAMD4A	0.083277	0.016624	0	10.0786	22.943	24.5628	24.1573	26.6928	0.044537	0.049112	10.8154	0	25.1753	14.861	15.562	12.2512
RUNX3	0.064698	2.7702	0	0	0	0	0	0	0.075372	0	0	0	0.011219	0	0	0
MRE11	0	0	0	5.38024	10.9088	16.3956	13.8967	18.665	0.040946	0.016289	3.9255	0	6.27359	5.51746	10.8304	4.90649
PLEKHB1	1.72355	1.3739	0.166275	0.153168	0.139392	0.764551	0.489846	0.132095	1.769	0.680963	0.236902	0.588872	0.41082	0.354834	0.05703	0.345055
SERPINB1	0.123726	0.948381	1.18133	31.1168	25.578	32.7966	36.7904	56.669	2.21211	1.44166	27.3733	0.81751	68.9358	22.6807	42.8485	37.4594
CYP3A43	0	0.032848	0.179697	0	0.244946	0	0	0	0	0.474288	0	0	0.036538	0	0	0
SLC7A9	0	0	0	0	0.222116	0	0	0	0	0.144172	0.017045	0	0.058338	0	0.04092	0.035443
SPAST	0	0	0	6.82474	8.977	16.1673	14.5236	19.7083	0	0.067947	6.43313	0	10.8262	7.42964	13.5884	7.59962
NRXN3	0	0.006359	0.574312	0.240852	0.049083	0.106677	1.01821	0.69304	0.082208	0	0.48267	0	0.031989	0.006584	0.287973	0.028405
OSBPL5	0	0.483766	0	11.7538	11.2414	11.4945	8.38143	9.65832	0.610134	0	7.89588	0	15.2066	10.1317	9.62913	13.78
AQR	0	0.005616	0	8.2533	11.9401	24.4122	18.8426	24.3131	0	0	9.09135	0	10.1145	9.67619	14.7001	8.74272
CPS1	0.067492	0	0	1.66461	2.27993	1.41769	1.66089	4.28266	0.019891	0	0.135492	0	0.883946	0.611464	1.52189	3.18764
C8B	0.128979	0	0	0	0	0	0	0	0	0	0	0	0.010971	0	0	0
FHL1	0	1.08233	5.95613	28.5433	38.2485	49.1476	70.7191	67.077	3.12835	2.27607	37.8706	3.33984	96.6319	70.0519	47.249	32.4788
RTF2	0.058213	0	0	83.2386	78.1721	75.3679	89.217	72.5355	0	0.081901	84.4409	0	111.53	84.2287	109.533	91.7372
GABRA1	0.750177	0.328326	0.074839	0	0	0	0	0	0.378305	0.507927	0	0.066262	0	0.007599	0	0
NLRP2	0	0	0	1.4168	0.485265	0.283731	0.245726	1.86547	0	0	1.51839	0	0.208002	0.134102	0.010816	2.52106
SLC45A4	1.32841	0.561065	0	0.821716	0.578018	1.30854	0.360429	0.368646	2.21248	1.92884	0.913479	0	0.766275	0.71176	0.50344	1.06151
RNF10	0.516495	0.205848	0.426048	86.1525	112.216	80.5676	85.5535	99.0416	0.315068	0	83.5776	0.377219	157.713	96.6977	104.323	113.648
ZNF839	3.31927	1.32694	0.648941	2.17745	5.87549	4.99626	6.47944	4.34886	0.719317	0.597699	3.40179	0.291677	4.17954	5.09599	4.37616	4.73529
ZDHHC6	0	0.05929	0.54058	18.9166	22.6303	27.3965	30.5782	33.7503	0.444047	0	19.4132	0	24.7684	20.1813	27.6265	19.8657
GRAMD1B	0.459803	0.486666	0.079788	4.1448	2.99686	2.87984	7.47924	3.55104	0.241532	0.270758	1.23774	0.247325	3.17976	2.03499	3.16691	2.60592
RNH1	0.197786	0.315836	0.83275	120.65	108.582	80.5311	83.0361	78.4969	0.526188	0.78822	101.971	0.083882	121.671	96.2026	115.636	120.75
NDUFS1	0	0	0	41.3242	50.0805	62.5531	75.1736	69.1254	0	0.018979	43.3861	0	56.6966	49.274	67.2256	44.2427
RB1CC1	0	0	0	5.54116	10.9123	25.074	21.7847	24.2882	0	0	4.69138	0	13.9929	8.16633	12.3355	6.59935
ERP44	4.33922	3.651	6.74105	5.68038	7.1644	16.3256	10.0928	14.8751	2.5278	3.53942	5.09295	2.28698	6.67306	5.8304	6.7014	6.9398
ALAS1	0	0	0	42.5832	55.4746	40.8175	45.9736	36.5902	0	0	38.423	0	48.5472	56.9614	46.9688	47.4534
BIRC3	0	0	0	0.079996	0.995485	1.06839	2.18548	0.971032	0	0	0.167535	0	0.496353	0.915686	0.423057	0.199351
AKAP11	0	0	0	2.93949	8.17759	16.5511	12.4611	16.9749	0.018773	0	3.82831	0	6.03078	3.69879	6.71345	3.92534
GLRX2	0.631507	0.606947	0.696201	24.1823	25.3383	17.9084	26.997	22.7456	0.236873	0.181734	24.2038	0.331913	16.8471	24.6104	27.613	21.0792
SNAPC1	0	0.022403	0	3.45012	7.39241	7.23648	10.8165	9.77167	0	0	5.14319	0	5.24627	5.17614	6.31093	4.15778
DERA	0	0	0	26.0228	36.1797	42.7734	55.7992	49.743	0	0	27.1874	0	44.8462	40.1618	52.7201	32.7522
STRAP	0	0	0	71.1506	107.55	129.271	149.867	136.424	0	0	77.6797	0	72.0901	85.9107	112.187	75.9761
ABCC2	0.279846	0.107564	0.157663	0.511235	0.746194	1.05156	0.991088	0.436619	0	0	0.549428	0	0.542314	0.437459	0.793245	0.583978
DEF6	0	0.025656	0	0.059149	0.120915	0.051502	0.134733	0.016005	0.177365	0.052919	0.102625	0	0.096714	0.125102	0.181511	0.2003
PLEKHO1	2.90923	3.25821	0.154054	24.5369	27.2453	16.6562	31.1953	47.4665	4.41455	3.98396	31.5235	0.272798	45.9984	26.443	14.8301	25.506
GCLM	0	0	0.208235	39.997	75.7272	71.7335	76.1545	51.253	0	0	36.3904	0	43.1915	61.2712	51.8406	37.9117
UBR2	0	0	0	3.72176	6.43654	15.1407	10.9564	13.4239	0.04175	0	3.50907	0	7.97418	5.01697	7.58666	4.97521
EHD2	0	0.064485	0	56.9092	59.9587	75.8794	39.9817	59.9753	0.055726	0.066507	37.5014	0	102.042	42.0124	51.4194	84.5031
DEPDC1	0	0.048424	0	6.56028	14.5246	16.1016	16.5743	24.7857	0	0	7.98408	0.175908	9.47699	7.70143	16.9651	6.93728
CCDC28A	0	0.053021	0	3.42621	3.8363	6.51596	6.42323	9.27813	0.091639	0.109367	2.32151	0	6.8345	3.50601	4.63901	3.50456
RRAGD	0	0.013843	0	0.29601	0.19341	0.370123	1.01279	2.01993	0.01951	0.069854	0.032229	0	0.302648	0.579495	0.150585	0.083533
HSF2	0	0	0.359995	3.62422	7.77963	9.89588	8.66121	11.8238	0	0.045246	4.12234	0.106246	4.3649	6.83663	8.60067	3.38022
PHF20	0.26629	0	0	17.9394	24.0837	31.1282	26.2004	28.887	0.016117	0	18.3412	0	23.3348	20.2623	20.6899	17.4301
HSD17B6	0.060359	0	0.450441	0	0.082407	0.040824	0.121138	0.127683	0.532095	0.635033	0.114877	0	0.143408	0.177856	0.026173	0
NR1H3	0	0.288924	0	3.60672	3.0466	3.25894	3.84871	2.68739	0.169892	0	3.82181	0	6.51133	4.53631	4.03809	5.0721
TYMP	0.784883	0.29178	1.75582	1.34046	1.41798	1.56685	2.83353	2.71767	2.2937	2.43818	3.99358	0.282652	2.34337	9.23695	5.03706	3.3957
NCAPH2	1.79493	1.92145	8.65096	30.9497	24.9457	12.8845	20.8173	17.7778	3.43845	1.68355	43.0055	6.34173	15.0667	29.8313	31.7759	34.5406
TOMM34	0	0.12186	0.333321	52.2324	56.1181	32.0106	53.5638	35.273	0	0.314199	49.8546	0	39.7416	48.8577	62.0139	46.4893
SEC63	0.463601	0.323535	3.7011	12.5798	17.7483	37.7826	26.2852	26.7748	0.425772	0.238638	13.5537	0.572948	16.0952	16.4942	12.8675	13.6963
KPNA6	0	0.014221	0	39.2494	50.9869	48.0168	51.7209	44.6752	0	0	41.6028	0	48.1202	46.2663	51.1083	47.8278
VIM	0.031853	0.381957	0	2007.01	1837.84	5322.38	2991.8	3989.55	0.571779	0	2020.83	0.105234	5955.2	1911.12	2809.7	3029.96
RTEL1-TNFRSF6B	0.091068	0.448479	0.417606	1.12657	0.390346	0.457658	0.646919	0.311462	0.575012	0.153651	0.965397	0	0.5471	0.797819	1.55219	0.800828
FAS	21.5757	73.1919	41.3517	5.16961	7.75298	27.1895	13.8853	11.3993	35.2296	62.4836	3.56613	12.6771	14.9657	9.05092	10.918	7.84753
RNASET2	0	0.025858	0	5.31417	6.16426	10.6738	6.79319	9.34354	0.170038	0	4.20319	0	9.78164	7.62495	7.56063	5.69625
CD44	0	0	0	104.73	81.4467	166.51	138.716	150.939	0	0	148.806	0	143.349	149.191	140.608	105.348
KCNG1	0.279193	0.950927	0	0.447294	0.054586	0.212048	0.454902	0.090995	1.64399	1.37303	0.026347	0.46059	0.100175	0.206461	0.169122	0.090399
AGPAT4	0.340658	0.309807	0.823333	5.46694	4.45646	4.00939	4.33602	5.26339	0.048677	0.377612	3.92032	0.497026	6.34701	4.1408	4.76818	2.97064
SLAMF7	0	0	0	0.028911	0	0	0	0	0	0	0	0	0.028117	0	0.010395	0.009016
BTN3A1	0.203189	0	0	4.70536	4.87615	5.37888	5.05875	6.47885	0	0	3.59076	0	8.12161	4.34061	7.50242	5.14005
MIPEP	0	0	0	9.06085	11.2644	9.89352	11.8726	11.6632	0	0	8.16472	1.03915	8.60947	8.71623	11.3544	9.97412
PRKCH	0	0.461065	0	26.7702	28.9285	53.3267	55.0691	63.2705	0	0	35.1278	0	75.5346	26.2076	61.3597	41.6566
INSRR	0	0.010604	0	0	0	0	0	0	0	0.021873	0	0	0.004126	0	0	0
IFNGR1	0	0.023413	0.512321	13.4089	15.6269	26.8528	25.2809	39.7106	0.106858	0	11.6405	0	29.2053	18.1268	18.8414	14.6702
B4GALT7	0.145892	0.215306	0.396625	16.5278	16.7806	11.2458	13.0211	11.9492	0.375921	0.365425	19.7243	0.351168	13.4831	14.3019	14.9602	14.3162
SH2D2A	0	0.197707	0	1.97686	1.37112	0.19167	0.820314	1.30421	0.170852	0	0.522945	0	0.711875	1.44128	0.653387	0.255603
VRK2	0.046193	0.519319	2.62416	11.9249	14.8241	22.0358	17.0846	31.4643	0.19086	0	11.5733	0.178293	10.7503	11.6767	18.821	11.6254
TNFRSF1B	0.758437	0	0	10.6415	7.80017	8.4369	4.65463	5.637	0.027219	0	11.3717	0	14.3887	7.13294	15.6356	24.648
VEZT	0	0	0	19.091	30.1392	49.6256	44.3348	62.5635	0.294553	0.351536	20.0487	0	35.5633	21.3972	37.6183	18.2447
POU2F2	2.09269	0.889719	0.043175	2.1499	0.56181	1.05163	1.34759	2.27141	3.74525	1.61339	0.861053	0	2.93848	1.97103	3.87432	1.96543
BRD9	0.206484	0.104356	0	23.9356	25.0237	24.9662	27.3019	25.3577	0	0.641442	24.8737	0	27.3794	24.3513	26.6554	23.6027
SNX1	0	0.34482	0	66.5279	71.8871	72.3402	80.5928	73.8716	0.860055	0.041278	73.6235	0	93.2281	74.5004	86.2469	82.3387
TBPL1	0.750807	0	0.933841	15.9901	28.0191	19.2187	32.9766	29.5638	0	0.730588	17.787	2.89385	12.8959	18.5897	25.4585	16.0078
ARNTL2	0.023552	0.024097	0.131824	18.7695	29.4972	50.599	46.099	48.6524	0.156498	0	23.6069	0	27.1973	18.5762	39.0207	28.1536
BCLAF1	0.182581	0.013159	0	28.4365	41.2073	97.0384	102.841	116.217	0.022743	0	29.337	0	45.2451	36.8257	74.7296	31.3004
SLC39A9	1.35298	0.406623	5.37901	16.7862	21.9525	29.1423	30.1643	27.8887	0.522895	2.02817	17.1181	0.366348	29.4568	19.9371	24.3297	16.0645
ANK1	0.389948	0.572631	0	0.078553	0.221446	0.357026	0.152129	0.271793	0.241283	1.63633	0.068503	1.36691	0.373647	0.114589	0.138466	0.120531
IBSP	0	0	0	0	0	0	0	0.024406	0	0	0	0	0	0	0	0
TFB1M	0.996315	1.33854	0.788581	9.66511	11.6682	14.1965	14.8248	14.1921	0.833727	0.594674	7.29757	0.804737	17.676	14.1869	20.5654	11.1223
RABEP1	1.15901	1.79021	15.7676	15.0805	17.3034	33.5829	41.8377	42.3553	1.79405	3.59639	15.7067	6.20001	24.963	20.0744	32.4895	16.048
HMGB3	0	0.048349	0.088166	28.8549	36.4874	30.5981	47.8722	42.1314	0.083564	0.132973	29.1998	0	34.6754	30.8916	43.9619	27.2834
NUP160	0	0	0	10.3349	13.5052	18.2817	18.4051	18.7499	0.140983	0	8.97373	0	10.7439	10.1259	18.1812	12.673
BAK1	0	0	0	18.891	16.036	7.95278	11.853	8.4707	0.048205	0	22.5735	0	14.6169	17.3589	14.2168	18.6491
MUSK	0	0	0	0	0	0	0	0.032784	0	0	0	0	0	0.008393	0	0
IKZF2	0	0	0	0.017193	0.30387	0.171467	2.68051	0.132195	0.257734	0	0.017015	0	0.191182	0.263435	0.048752	0.148235
GRN	0.24666	0.280701	0	33.8644	49.4599	105.051	38.6533	68.1522	0.485146	0	25.8876	0	86.2407	33.2824	28.2022	36.822
FAM13B	0.054043	0.055293	0	5.02431	6.21363	16.8095	11.0011	12.6276	0.031855	0.038017	3.88743	0	8.37059	4.8105	6.5939	4.40056
ARHGAP31	0.152778	0.150521	0.285034	16.8912	29.1501	25.3948	25.5105	27.0654	0.140081	0.179122	17.2525	0.588856	31.11	26.28	23.445	24.9689
CENPQ	0	0	0	5.07487	5.57625	4.28817	4.74889	5.61214	0	0	6.54238	0	4.04722	5.64472	7.48633	4.51351
SARS	0	0.032164	0	112.584	116.631	89.3447	111.215	91.2323	0	0	124.675	0	148.308	117.74	139.101	119.386
RANBP3	0.274849	0.0217	0	65.3652	52.6104	45.9368	54.0394	56.3805	0	1.22983	63.8781	0	59.8608	65.0336	65.3797	69.462
ARID4A	1.09793	0.11743	0	3.68045	3.63938	10.6501	6.21493	12.0936	1.16044	0	1.9381	0.11117	7.52032	2.48261	6.17885	3.6994
EIPR1	0	0.033975	0.378834	26.8225	22.9688	16.5433	21.8532	20.8673	0	0	27.8949	0	30.5486	23.8152	28.8183	23.7055
PNPLA6	4.44515	3.03647	4.04324	38.3579	24.9229	24.163	18.895	26.7491	3.94344	4.99439	34.239	1.22697	48.4142	29.6147	31.8239	38.6544
IFT88	0	0	0	3.15171	3.39338	9.61538	5.89229	7.81411	0	0	2.58847	0	3.82666	2.83823	3.1311	2.23789
ALG1	0.879069	3.74054	3.83795	24.0416	25.3867	17.8013	19.3584	16.7674	1.95356	2.37407	26.5265	1.48336	18.0314	21.6657	22.454	24.0544
ZCCHC8	0.014217	0	0.053049	7.34749	9.56078	11.2164	13.9872	14.5446	0.01676	0	8.72496	0	8.83281	8.5175	15.3117	7.95888
ABCF2	7.98764	0.151928	0	28.4738	30.5616	23.0737	28.9985	24.865	0.131291	0.025315	38.6847	0	23.4324	28.4338	37.6506	31.445
CHPF2	0	0	0	10.5691	15.1611	16.1437	10.9637	13.208	0	0	12.5716	0	17.1254	11.2678	11.7001	12.77
LRRC7	0.168952	0.95972	18.1009	0	0.020846	0.00901	0.03167	0.202145	2.47799	0.812996	0.014136	3.72511	0.012752	0	0.046693	0.01589
FUT8	0.1722	0.111042	1.00301	28.8524	45.2612	45.1654	45.368	29.042	0.64629	0	13.9589	0	19.5866	16.7363	23.0588	9.80255
UBA6	0.024852	0	0	17.8355	30.0572	70.2678	48.7835	74.6224	0	4.01011	18.8888	0	42.0902	19.873	39.2961	13.7834
GAB2	3.76909	5.72387	8.33047	13.3721	16.5567	15.5578	15.7574	12.4792	2.41513	4.97021	14.3676	3.51431	25.5209	13.5656	17.3107	15.3499
ATP6V0A1	0	0.011924	0.130466	5.82069	3.5239	6.60652	6.00288	11.6298	0	0	4.7699	0	9.94297	4.49116	4.82744	5.17367
PIAS1	3.30089	1.91762	8.81526	8.55697	10.3595	25.624	15.0873	22.6067	2.26566	1.96267	7.50004	2.72618	11.712	8.25592	15.9204	11.9424
SLC4A7	0	0	0	15.2931	24.8919	90.8671	50.882	36.6753	0.01464	0	11.8183	0	26.0034	18.8039	29.6602	15.9475
APBA2	0.223731	0.116136	0	12.8821	9.43923	12.2227	14.9611	9.91258	0.533	0.3096	16.4019	0	17.3564	13.0528	11.9458	11.8542
MAP2K3	0	0	0	16.8234	12.7362	17.5531	16.1356	10.7804	0	0	12.1916	0	14.4303	13.0063	11.4099	12.7273
EFCAB1	0	0.500765	0.987276	0	0	0	0	0	0	0.106359	0	0	0	0	0	0
TMSB10	0	0	0	4927.31	4642.29	3676.37	4205.14	3879.46	0	0	5646.51	0	6331.93	5000.56	4733.08	4731.95
ASTE1	3.52861	0.558912	3.18496	2.59271	3.08665	4.73436	4.15682	4.76251	0.160998	0.48036	2.0627	2.15058	2.59438	1.92222	3.68899	2.24308
RNF19A	1.72662	1.34121	0.528833	8.58784	9.73593	27.743	28.0923	45.9444	1.73749	2.51729	9.55742	0	36.6335	7.76296	17.173	11.4365
PEX3	0	0	0.344587	5.25777	9.60156	14.48	10.8202	11.3669	1.03253	0	5.41964	0	6.68488	6.75501	10.6712	5.39611
GABARAPL2	0	0.314094	0.425627	33.648	55.0884	50.9976	60.6757	75.3352	0.167694	0.765256	34.395	0.753692	54.7407	41.482	43.5816	37.6626
MYOC	0	0	0	0	0	0	0	0	0	0	0	0	0	0	0	0
SH3YL1	0.337633	0.084255	0	1.78734	3.30094	12.5223	7.14414	8.73394	0.097081	0.364584	3.52406	0	6.1563	4.19098	3.22938	2.24454
FAM136A	0.049332	0	0	24.928	24.1738	25.2693	38.0924	36.0496	0	0	26.7812	0	29.1862	25.9499	46.2154	25.9566
VCL	0.912786	0.841339	5.54946	53.0245	110.982	117.542	120.294	110.793	1.59953	2.89719	69.5072	0.529763	81.955	78.9418	86.8852	71.5478
DEPDC1B	0	0	0	7.59619	11.6344	7.86599	13.1763	12.8954	0	0	7.82579	0	7.31906	7.64766	13.9391	7.01467
DAPK2	0	0.029007	0	0.548365	0.798558	0.96008	1.22012	2.30357	0.039574	0	0.799945	0	2.0899	1.04833	0.481667	1.63694
NSMAF	0.810325	1.13826	1.14078	9.48683	12.5739	31.8177	20.4798	21.5585	1.55871	0.195439	6.0327	0.076488	19.8981	8.81216	8.69473	10.2969
ADSS	0	0.387137	0	27.4459	35.5937	65.0768	55.3132	56.4664	0.236153	0	25.2944	0	26.4495	23.804	48.5418	26.0919
STAP1	0	0.092577	0.96146	0	0	0	0	0	0.708768	0.362521	0.063714	0.149468	0	0	0	0
TIMP2	0.141013	0	0	24.6064	30.4082	84.4604	29.4638	47.5143	0.083117	0	17.7138	0	61.2572	25.6236	19.3715	27.186
RFC1	0	0	0.062155	13.748	17.2542	33.9446	29.205	41.6395	0	0.046871	13.7806	0	31.322	15.8045	28.7833	18.2315
TBC1D23	0.060692	0	0	6.81617	10.2407	26.9268	24.5125	26.2868	0	0.028463	5.79713	0	13.2441	12.9944	15.7862	5.6314
CUL3	0	0	0	16.8737	28.2785	64.6927	39.8996	49.8374	0.02861	0	15.2573	0	31.341	21.9885	33.0587	21.8522
MYOM2	0.025003	0.132889	0	0.722241	0.138311	0.068138	0.419452	0.08625	1.20391	1.01236	0.077162	0	0.143052	0.058779	0.262353	0.309944
OTC	0	0	0	0	0	0.048329	0.091137	0	0	0	0.027436	0	0.017878	0	0	0
CYP46A1	0	0	0	0.043965	0	0.110438	0.020354	0.053622	0	0.017027	0	0	0.003228	0.037298	0.017447	0.023597
AC118549.1	0	0	0	13.1459	15.3294	25.6726	25.6376	35.9057	0.391732	0	8.85046	0	15.1004	13.5511	17.3245	10.6533
SLC18A1	0	0	0	0	0	0	0	0	0.129234	0.089004	0.039709	0	0	0	0	0
USP2	0	0	0	0.046058	0	0.139629	0.011579	0.048004	0	0	0.044222	0	0.146689	0.058454	0.308619	0.129288
CASR	0	0.032534	0	0	0	0	0	0	0.093528	0.022103	0	0	0.005387	0.006933	0	0
TUBG2	0	0	0	3.50877	2.55085	3.05389	3.46357	3.37327	0	0.212857	4.4224	0	4.88833	3.54696	3.82055	2.91042
RPL26L1	0	0	0	76.6024	98.5107	78.2448	103.851	77.5414	0	0.891136	85.4526	0	111.145	103.71	117.455	91.5725
FLT4	1.45002	0.813374	0	1.23869	2.57382	1.08325	0.886745	1.883	0.223755	0.576018	0.680748	0	0.699594	0.763499	0.62459	0.604169
NSUN2	0	0.148267	0	18.5092	28.1068	35.5475	35.8515	34.287	0.585305	0.232845	17.8375	0	23.5651	19.8434	34.6268	23.5241
FBXO42	0	0	0	4.40855	3.7148	5.80975	5.63246	5.54595	0	0	5.12598	0	4.58276	3.35813	4.0681	3.48058
MFAP3	0.556083	0.474814	0	7.51431	13.4047	33.5591	21.8454	27.1689	0.096926	0	10.071	0	18.1014	10.0806	14.9833	10.0983
MRI1	0	0	0.310216	9.05844	8.22631	4.11463	6.90794	6.57314	0	0.294146	8.16741	0	8.6796	7.35735	7.6515	8.26858
METTL1	0	0	0.763713	28.369	32.3798	19.5557	30.4967	21.0823	0	0.479934	32.7739	0.45079	19.3201	32.9633	30.0131	28.7673
HOXC8	0.071035	0.096892	0	0	0	0	0.036413	0	0.251192	0.049964	0	0	0	0	0	0
AGA	0	0	0	8.65148	6.1018	9.36144	10.0066	13.9336	0	1.82894	7.98893	0	10.1441	7.70266	8.0928	8.60652
PI4K2B	0.115068	0.070074	0	3.36393	9.74003	10.8401	12.4866	14.9268	0.054275	0.356161	4.4959	0	3.49732	5.82153	6.65305	4.03625
BOD1L1	0.037385	0.010176	0.069749	3.37553	6.54684	18.1188	12.279	16.9367	0.103328	0.052598	3.11244	0.185265	9.75532	4.78657	8.98161	4.46552
MAT2B	0.250677	0.347656	0	23.9302	34.425	60.1122	43.1553	48.6281	0	0	18.5738	0	37.0192	23.7645	29.5938	25.9143
TLL1	0.249863	0.240785	0	1.2856	1.88735	2.70052	2.07198	1.74792	0.204139	0	1.17195	0	1.06766	0.725742	0.948971	0.430994
EDC4	0.034075	0	0	29.6993	23.1123	26.2446	19.5209	19.573	0.080502	0	26.8055	0	31.0345	23.7227	28.0487	27.0992
TRIO	0.308347	0.459428	0.12222	28.0742	52.9527	92.1247	62.739	58.3887	0.89156	0.41881	25.7648	0.162319	62.9736	38.8901	41.2698	25.5895
VCAN	0	0	0	0.044611	0.480358	1.24497	16.7798	1.5094	0	0	0.240771	0	0.192475	0.161714	0.076543	0.286059
CLEC16A	0.035183	0.047364	0	7.83482	10.019	10.2672	9.60401	9.96607	0.110986	0.069517	8.19867	0	11.5983	8.37093	8.85147	10.8502
MSR1	0.029875	0	0	0.21575	0	1.74981	0.743012	4.39517	0.02731	0	0.072349	0	5.37409	0.134664	0	0.191984
CDH1	0	0.017188	0	0	0	0	0	0	0	0	0.165131	0	0	0	0	0
MTREX	1.52125	3.96116	7.54116	14.7926	15.5907	31.368	31.9194	33.7273	2.71318	0.549554	16.587	2.73015	18.3518	13.8324	34.6626	9.92684
DNAH5	0	0	0	0.165192	0.497298	0.373247	0.579074	0.7337	0	0	0.278863	0	0.205562	0.290715	0.274929	0.159164
ZFYVE16	0.180359	0.676343	1.4147	5.08222	9.01094	24.2855	16.638	21.386	0.645245	0.810381	3.97903	0.361315	10.4563	7.78663	12.8368	5.18764
RIPOR1	3.10941	2.20023	9.4392	15.0147	14.6013	30.2656	13.9346	15.4727	4.72933	1.53113	12.3831	2.81572	26.4433	13.7974	13.2247	25.0818
C6	0.100598	0	0	0	0	0	0	0	0.118591	0	0	0	0	0	0	0
RAI14	0	0.090282	0.060633	47.6919	74.6806	134.278	118.476	123.472	0.362957	0.067474	49.8386	0	93.1391	55.2396	82.5268	48.4232
SOX30	0.156038	0	0	0	0	0	0	0.013338	0.192208	0	0	0	0	0	0	0.032288
PNKP	20.6585	14.5385	28.9083	21.3541	15.6018	16.7067	15.4542	17.5506	71.204	12.3533	19.9697	10.2801	22.3494	15.6526	16.6588	21.5713
BEST2	0.195821	0	0	0.01807	0	0	0	0	0	0	0.017925	0	0	0	0.020194	0
PHLPP2	0.196256	0.149762	0.035596	5.71755	4.08902	9.37752	9.12109	6.93525	0.124161	0.375811	5.98742	0.126067	5.6841	5.90714	5.48751	3.70826
SPDL1	0	0.227727	0	21.5605	27.3348	28.2423	63.0467	60.7375	0	0	36.551	0	27.2007	31.1763	61.4434	20.2379
STAU2	0	0	0	12.3704	20.7252	33.7087	31.7972	48.0274	0	0	19.2391	0	35.6612	19.8958	36.153	17.3377
PQLC2	0	0	0	6.28376	6.28639	5.75259	4.57885	4.35032	0	0.337475	7.58842	0	7.27048	4.3887	6.65321	5.93745
CTNS	7.27026	8.73573	0.388049	11.7472	15.1161	14.6104	12.7051	10.4321	12.062	9.30183	10.3026	4.60947	23.5869	11.6056	10.1984	16.3029
RTN4R	0	0.275003	0	0.45657	0.418004	0.204485	0.127522	0.31886	0.607643	0	0.488907	0	0.341298	0.49427	0.218452	0.265111
PHF23	10.9992	28.4091	0.189167	31.2014	39.4033	31.4244	34.3582	33.9386	21.7784	11.7713	31.2601	1.7691	36.1281	35.8286	34.3344	42.1997
CDH10	0	0.065861	0	0	0.024467	0	0	0.025281	0.085372	0	0	0	0.018983	0.019832	0	0.011325
INPP4A	0.031585	0.136877	0.176784	6.03695	6.59042	13.5345	7.41518	8.70442	0.074469	0.208244	5.32959	0.026087	10.8385	4.26848	6.95587	7.03206
RAB27B	0	0	0	0.143067	0.058856	0.232151	0.65055	0.766985	0	0	0.041112	0	0.051734	0.011717	0.384819	0.040024
PSMA4	0	0.025432	0	171.812	254.545	220.919	331.74	302.546	0.788889	0.727533	170.1	0	194.165	199.35	313.543	183.865
MYO16	0	0	0	0.004711	0	0	0	0	0	0	0.195502	0.038441	0.009318	0.01196	0.010466	0
LSG1	0.685084	0.46728	0.568064	38.1033	33.2588	54.3118	48.7254	51.1915	0.239294	0.285587	36.7031	0	38.1969	32.0545	61.0321	34.6857
PARP3	0	0	0	7.39524	5.74437	9.41792	7.61926	7.1501	0	0	8.46322	0	14.2401	7.93023	6.23561	8.85479
TNC	0	0	0	0	0	0	0	0	0	0.023056	0	0	0.004344	0	0	0
THAP3	28.9392	33.7557	97.3114	21.3101	10.3059	11.9303	13.1149	10.2917	48.7088	22.8196	16.7356	41.4903	12.1795	13.2279	17.0053	17.8952
RIPOR3	0.242475	0.292607	2.19589	0	0	0.026631	0	0	0.10994	0.659577	0.012333	0.126208	0	0	0	0
TDP1	0	0	0	23.5334	19.9991	14.6453	24.695	22.1579	0	0	24.2811	0	17.2674	20.843	27.6059	19.9598
AIFM2	0	0	0.123774	6.69708	7.06728	6.70653	6.42592	4.93767	0	0	8.38425	0	8.78105	7.77366	8.73126	8.16185
C2orf83	0	0	0	0.018757	0	0	0	0	0	0	0	0	0	0	0	0
SPATA7	0	0	0	3.45854	5.04582	9.98229	7.4633	11.2471	0	0	3.58396	0	7.10445	4.50907	4.31055	4.31066
MED17	0.139181	0.281706	0	8.59738	12.9269	18.526	19.9399	19.0724	0.385748	0.193691	10.132	0	12.0434	15.2054	11.7055	12.32
RETSAT	2.32534	2.9959	6.05989	21.3813	19.3625	22.2784	20.0708	28.5541	1.0878	3.01673	21.0895	2.92657	27.197	18.736	23.8633	24.0071
CAPG	0.085414	0.280679	0	52.397	33.1722	13.7022	24.4893	14.8633	0	0	47.7349	0	49.9768	46.3154	30.6613	39.2175
AP2S1	0	0	0	240.498	161.362	108.639	147.937	141.389	0	0.748	208.988	0	173.482	189.217	156.835	173.643
USH2A	0.008236	0.058985	0.153658	0	0	0	0.004342	0	0	0	0.001664	0	0.003379	0	0.001866	0.003237
ZPBP	0	0	0	0	0	0	0	0	0	0	0	0	0	0	0	0
TG	0	0.106473	0	0.088678	0.083815	0.07262	0.039368	0.504304	0	0	0.112973	0	0.057903	0.094799	0.038048	0.011002
ADAM28	0	0.033264	0	0	0.095953	0	0.04276	0.087761	0	0.416435	0	0	0	0.133777	0	0
BARX2	0	0	0	0	0	0	0	0.017218	0	0	0	0	0	0	0	0
DCUN1D1	0.079694	2.0526	0.186368	15.5045	16.5584	30.3498	29.964	27.3542	0	3.09761	11.2344	0.066004	16.4386	17.9716	19.9965	13.2338
JADE2	0	0	0	13.8665	10.1356	6.99113	7.122	11.2579	0.53077	2.9316	17.0233	0	19.1117	10.2375	16.8624	15.0563
ZIC2	0	0	0	0	0	0	0	0	0	0	0	0	0	0	0	0
LCP2	0	0.445802	0.788891	0	0	0.162164	0	0.033359	0	0.247394	0	0	0	0	0.071193	0
TRIT1	0.040647	0.055448	0	5.1696	7.03348	12.3977	11.8226	9.88299	0.015972	0	5.45755	0	8.92395	5.7681	15.8961	5.66424
ADRB1	0.079646	0	0	0	0.041007	0	0.015236	0.01265	0	0.041595	0.011622	0	0.038448	0.009923	0.026139	0.011334
GUCA2B	0	0	0	0	0	0	0	0	0	0	0	0	0	0	0	0
CUL7	0.230689	0.199427	0.229541	6.86966	6.90918	7.76112	7.70424	7.6636	0.1813	0.129824	5.2897	0.304851	10.8796	6.26158	5.33104	7.79246
CTNNA1	0	0.562753	0.160065	193.075	218.026	323.372	297.303	254.249	0.446908	0.831859	191.14	0	354.331	196.047	239.594	239.55
PHKA2	0	0	0.223503	3.29319	4.61566	5.23787	4.60604	3.33976	2.07173	0.037792	3.34581	0	6.5991	4.42994	5.11914	3.89645
CNTLN	0	0	0	2.03594	3.18286	9.0571	5.23372	8.65268	0.044868	0.053548	2.19211	0	4.76447	3.1758	4.82747	3.29103
EPHA3	0	0	0	0	0.063642	0.059225	0.812789	0.023269	0	0	0	0	0.01499	0.065657	0	0
HSPA5	0	0	0	173.526	245.89	218.96	289.903	293.758	0.123566	0.117977	143.693	0.138516	196.865	178.402	212.529	154.261
DSG2	0	0	0	0.005704	0.006618	0	0	0	0	0	0	0	0.022092	0.004827	0	0
GEMIN8	0	0	0	20.0814	13.9762	25.2008	24.1523	18.6685	0	0	23.872	0	27.7073	22.8734	21.8216	22.3253
OFD1	0	0.120669	0	2.58304	3.40237	6.26395	7.06385	6.19173	0	0	3.13938	0	4.41034	2.41231	4.17117	2.96637
GPM6B	0.311402	0.731055	0.800994	0.032032	0.5085	0.211981	0.178842	0.017874	0.424518	0.52853	0.024714	0.265947	0	0.204114	0.091692	0.144485
MAGEC2	0	0	0	0	0	0.03002	0.022453	0.056077	0	0	0	0	0.033728	0	0	0
PREX2	0	0.126837	0.170825	9.34596	13.8877	44.8137	31.1263	35.9236	0.068638	0.020479	9.66765	0	26.9501	11.1247	29.235	14.6469
WDR37	0.262935	0	0	9.5176	10.2857	10.7407	9.42255	11.5486	0	0.466694	8.98147	0	10.6784	7.6658	10.3715	8.13198
YTHDC2	0	0.23698	0	4.26755	8.42598	22.1715	14.6296	19.4155	0.204791	0.244409	4.13397	0	9.91385	7.89274	11.5789	4.7945
CTPS2	0.283977	0	0	3.088	4.38408	5.20611	6.36345	7.50828	0	0.026609	2.50548	0	4.81139	3.12298	5.07692	2.46335
ATP6V1H	1.02269	1.19494	0	20.8881	30.9027	45.7602	48.1841	50.0755	1.8942	1.95639	27.1999	0	31.9751	23.4727	25.6568	21.7179
POLR2B	0.64611	1.30455	26.8828	32.9653	46.7168	87.7737	76.9153	103.161	4.3985	8.9059	29.2023	2.62109	62.0374	35.6602	67.0359	45.5037
FAM214A	0.332407	0.255428	0	4.46259	8.29002	38.2045	15.8326	25.886	2.14461	0.978896	2.11522	0	16.4299	5.35729	6.27372	8.91433
ARAP2	0	0	0	0.097719	0.212611	1.22137	0.634421	0.050533	0	0	0.077256	0	0.022662	0.050887	0.066784	0.024829
TPR	0.031069	0.14834	0.115929	12.9621	23.5092	56.9044	36.1149	52.2383	0.036626	0	12.6196	0	23.108	16.1332	31.6739	16.3147
CP	0.952919	1.20081	0.603516	0.014977	0.116684	0.234742	0.019496	0.081065	0	0.858033	0.220623	0.377779	0.07562	0.346787	0.016714	0.014491
KIAA0556	0.136044	0.10816	0	6.98032	10.0217	10.4039	9.56249	10.7098	0.174452	0.084933	8.54626	0	13.5592	9.92582	6.28595	10.7117
DTNBP1	0	0.206017	0	9.16122	7.26891	17.5808	8.73847	12.1684	1.82908	0.419013	6.98553	0	21.6119	7.74253	8.90187	12.4761
XK	0.015629	0	0	0.012597	0.051181	0.032798	0.024463	0.020257	0	0	0.012472	0	0	0.01066	0	0.012147
ANO2	0	0	0	6.77387	7.25301	4.26999	3.56195	8.5716	0.026543	0	7.80323	0	7.46062	6.64297	4.35685	5.46139
C12orf4	0	0	0	6.7961	13.1898	21.0129	20.6779	22.8864	0	0	6.75852	0	11.0089	8.74233	13.2456	6.50095
SCML1	0	0	0	4.27033	7.80593	9.13308	9.38968	13.5322	0	0	4.67242	0	4.3682	4.78762	6.98961	3.94537
WWC3	0	0.016411	0.179557	8.99855	15.5488	14.2864	13.369	13.5791	0	0	11.3043	0	16.6183	11.4418	11.9385	11.8913
ARHGAP6	0	0	0	1.16239	1.08529	3.65973	2.69553	0.949061	0.048657	0.032015	0.319272	0	0.928562	0.469623	1.27519	0.719272
FAM184B	0.966199	1.79584	2.11807	0.004892	0.005667	0.008478	0	0	1.46648	1.25741	0	0.91771	0.003222	0	0	0
MAP4	0.238249	0.695047	1.73583	103.663	135.179	139.98	117.122	126.976	0.078344	0.498667	113.507	0.614281	135.382	123.147	127.35	127.468
GOPC	0.109679	0.087277	0.136416	3.48607	6.05185	14.8868	10.6736	13.6386	0.023618	0.077154	3.33084	0.120782	4.91786	4.36768	6.31014	3.21778
ROS1	0	0.121789	0	0	0	0	0.005627	0	0	0	0	0	0	0	0	0
USP28	0	0	0	6.63267	9.6686	12.7266	10.3748	15.6792	0	0	6.17932	0	10.6856	6.07205	10.2416	9.66419
HDAC9	0	0	0.378834	1.16424	11.4848	33.7138	32.5677	22.9638	0	0.022903	1.4909	0	27.6554	14.7792	5.51311	6.56791
TSPAN17	0.018345	0.049731	0	35.3081	31.3845	20.244	27.3126	25.3281	0.28619	0.05129	39.5439	0	36.5833	34.7834	26.0969	39.9586
NOP16	15.2554	15.8908	42.1705	73.1678	66.012	34.8612	59.6552	41.2957	23.719	22.6663	72.8121	23.6233	35.2463	64.8771	79.3336	54.1129
CC2D2A	0	7.25675	10.8329	5.76663	9.5792	11.9928	8.29491	8.78098	0.765313	3.5954	3.59184	0	7.97509	4.19624	8.82712	7.6346
RRM2B	0	0	0	7.65197	12.5574	29.3033	25.1709	33.2762	0	0	5.87116	0	17.4998	10.2297	11.9599	7.52464
ZNF800	0.083243	0.012778	1.22194	7.23532	11.3628	30.5857	17.9491	26.2662	0.049066	0	8.56994	0	15.2296	10.3799	13.7144	10.624
TNFRSF17	0.720354	0.163779	0	0	0	0	0	0	0.424597	0	0	0	0	0	0	0
SNX29	0	0.059169	0	3.04186	6.44931	4.54372	5.07392	6.61553	0	0.078289	2.23881	0	9.2671	3.91589	4.88138	3.12857
LMO3	12.9414	1.81831	2.01844	0.084699	0.027974	0	0.056111	0.019599	3.12457	6.98556	0	2.04023	0.024434	0	0.047848	0
MRPS10	0.041599	0.680967	0.465659	13.0526	22.0289	25.9803	35.0123	33.6206	0	0.29263	15.7913	0	16.1547	18.8743	28.1334	16.8606
GUCA1A	0.094776	0	0	0	0	0	0	0	0	0	0	0	0	0	0	0
RSF1	0.027242	0.027871	0	10.2279	17.0416	52.582	34.7963	41.1289	0.313398	0.105399	13.9187	0	27.0096	16.9706	32.4515	20.2973
VPS13D	0	0.022528	0	6.79713	7.8277	19.628	13.6508	14.2327	0	0.061033	5.86191	0	16.183	5.69898	9.29318	9.59449
CELF2	0	0	0	1.61532	2.87421	3.42803	3.2982	4.08173	0.013273	0.047523	2.50412	0.205534	1.03561	1.02321	1.25178	1.94032
FAM120A	0	0.074835	0	46.3949	50.4248	66.3866	56.7884	61.3604	0	0	47.4141	0	71.5973	40.4395	68.7312	50.8607
R3HDM1	0	0.015335	0	12.2738	13.4978	28.2282	15.0359	22.2986	0	0	12.184	0	15.284	12.1428	21.4347	16.5069
COL9A2	0.059153	0.040347	0	0.166985	0	0.040814	0.015242	0	0.374885	0.083223	0.107196	0	0.077097	0.009927	0	0.140444
KITLG	0	0	0	1.52158	9.97411	20.5812	26.634	22.8214	0	0.077782	2.81218	0	8.80498	7.06509	4.07013	3.36049
ERCC8	0	0	0	7.20833	8.98018	12.0309	12.266	12.5436	0	0	7.74281	0	6.91751	7.82259	10.4565	5.68642
ADAMTS6	0	0	0	19.8823	28.0341	61.7808	45.662	37.5898	0	0	14.2719	0	34.5762	23.06	36.0328	24.1528
H6PD	0.06351	0	0	6.43158	8.47715	9.48045	5.24337	6.55655	0.020396	0	6.42318	0	5.757	5.65597	6.05537	9.62158
VAMP3	0	0	0	54.4539	99.2682	131.982	128.624	139.937	0	0	70.5435	0	112.374	89.8085	102.991	84.9262
PER3	0.077035	0.338653	0	0.647089	1.95686	1.86942	1.30728	1.96698	0.071211	0	0.472878	0	1.78269	1.02145	2.32338	1.46927
UTS2	2.22158	3.8465	9.35224	0	0	0	0	0.095678	1.27589	3.52629	0.021759	2.82286	0	0	0	0
TNFRSF9	0	0	0	0	0.211443	0.028295	0.049233	0.253537	0.015861	0	0.143209	0	0.035067	0.318905	0.040465	0.010479
EPN3	0.501443	2.6878	0	0.085176	0.108613	0	0.01101	0.045632	0.049999	0	0.033644	0	0.114926	0.007186	0	0.029108
LTBP1	0	0.016792	0	45.4262	46.7371	30.0193	76.1803	10.6669	0.014511	0.017318	26.2545	0	35.8889	30.8927	51.1358	29.7078
RCN1	1.37354	6.33676	4.50037	97.8999	118.413	204.66	170.825	225.928	2.0646	1.95911	89.382	1.75995	137.826	73.0075	146.285	101.34
ELN	0.842603	0.158106	0.432899	0.01242	0.057932	0	0.354189	0.044548	0.13447	0.163226	0.049236	0	0.056971	0.051098	0	0.095992
RFC2	0.222261	0.0379	0.961997	44.4512	37.2391	12.1495	35.1558	31.7814	1.56102	0.156351	46.4475	0	28.4166	35.2592	48.3801	40.6338
ARID1B	0.022518	0.070056	0	18.0665	25.8058	44.0286	32.9606	31.517	0.104469	0.111508	19.9536	0	38.7043	23.0195	28.5669	19.8008
CLPTM1L	0.249054	0.115619	0	89.6764	94.7258	66.4516	97.2758	78.305	0.027575	0.065819	88.0335	0	91.1615	86.3432	89.446	79.3184
NEDD4L	0.033919	0.006262	0	6.96092	34.2727	40.3031	53.7305	58.0638	0.909814	0.034188	4.68668	0	78.2852	54.0816	18.6936	23.2216
FOXP3	0.143044	0.087753	1.60124	0.040843	0.070759	0.071092	0.039359	0.058862	0.46422	0.925329	0.140646	0.188749	0.053476	0.057591	0	0.091661
PPP1R3F	0.141207	0.081571	0.108238	1.07202	2.37371	1.31572	1.4478	2.42704	0	0	1.01934	0	2.58325	1.34392	1.6051	1.12716
HEXB	1.13466	5.15504	6.22382	60.8289	86.779	133.135	143.537	181.187	3.84344	3.16431	58.1337	4.59637	129.606	68.204	107.179	60.128
PTCD2	0	0	0	2.46786	3.54706	8.0335	5.62457	7.11305	0	0	1.63457	0	2.56431	3.61411	3.37127	2.70812
NEXMIF	0	0	0	0	0.007255	0	0	0	0	0	0	0	0.001993	0	0.00335	0.002906
JKAMP	0	0	0	15.1764	27.9671	42.1189	33.0927	52.715	0	0.576543	17.1222	0	21.2766	22.0673	22.981	18.3387
DKK3	0	0.193694	0.208841	31.4913	35.7682	61.1103	30.0962	115.438	0.461859	0.526719	54.7011	0	96.4526	36.1647	31.7979	74.5078
ARHGEF5	1.21678	0.524292	0.875929	0.749518	0.905332	0.433784	1.59934	0.632754	0.794913	1.82602	0.430135	0.195226	0.685771	0.328248	1.03394	1.17691
NFE2L3	1.40307	2.30874	7.39441	16.1513	22.4043	42.1706	26.8573	30.1568	2.03987	2.60435	25.5678	1.62838	23.6952	23.5931	28.2741	18.2002
MCUR1	0.244155	0	0	13.1687	15.4724	9.84839	14.7139	14.2428	0	0.021319	13.4645	0.14609	15.2642	14.433	15.917	18.6051
LIMA1	0	0.027454	0	33.4056	60.3969	100.328	110.504	94.8289	0.807617	0.962679	54.1475	0	61.4104	56.971	88.0326	54.6586
LETMD1	0.199668	0.223684	0	14.5099	15.0422	19.3811	20	26.0897	0	0	13.14	0.094235	21.8657	11.568	19.7242	17.5115
SLC4A8	1.37774	0.626397	0.142722	2.08633	2.42837	3.77047	2.54139	3.12716	53.1691	0.152552	3.09838	0.379094	1.97626	1.85411	4.72681	1.93776
LAMC3	0.023982	0	0	0.004329	0.045162	0	0.047278	0.018523	0	0	0.071907	0	0.028552	0.02931	0	0.041711
PTGER3	0.023202	0.016196	0	0	0	0.00803	0.005987	0	0.395137	0.033285	0	0	0.015262	0.007835	0.015427	0.035687
TNIP3	0	0	0	0.056478	0.331388	0.458967	0.817683	0.254505	0	0	0.177283	0	0.24947	0.430039	0.757144	0.136574
MAPK9	0.220985	0	0	9.50919	12.3267	19.1978	15.7336	17.0144	0	0	10.4613	0.118529	11.3294	10.9807	13.4756	9.09623
COL23A1	13.0042	6.81909	0.758812	0	0.094872	0	0	0	14.1372	12.5501	0	1.10063	0	0	0	0
BCAR1	1.24931	0.34287	0.06513	112.374	85.4903	55.812	58.6896	64.7764	2.53353	0.464239	131.434	0.233253	85.5658	85.4046	109.852	115.636
FAM160A2	0.075032	0.034316	0	5.25865	3.80898	6.7931	6.69121	6.52737	0.029484	0	5.05973	0	5.06586	5.76105	5.1846	3.63412
HERPUD1	0	0	0	56.7498	55.7642	49.0415	73.3438	48.4702	0.103683	0	62.1041	0	73.4434	63.4434	66.6924	35.4198
HOMER3	10.0308	4.3182	22.0889	61.274	52.007	39.8328	55.1486	58.8232	9.57449	9.52794	73.5172	2.83402	148.832	60.1199	56.9943	87.2447
RAD51	0.11309	0.69636	0	16.7648	16.7338	6.17443	12.2675	16.5025	0	0.660777	14.7422	1.04676	12.7477	13.7171	21.8451	17.4016
POLQ	0	0	0	1.93764	1.99082	3.36099	4.11616	5.17105	0	0	1.08335	0	2.55025	1.59958	4.11661	1.07214
PIK3CB	0	0	0	3.30448	4.4444	13.5312	9.06134	8.9571	0	0	3.16732	0	6.96173	3.50194	6.5632	5.06599
CYBA	0	0.118758	0	11.7004	12.0589	14.9478	12.7342	5.85745	0.847872	0.092938	8.97947	0	15.312	50.3249	12.781	16.3989
THOC3	0.43726	1.21016	0	60.9149	28.2395	37.8728	65.6601	43.129	1.28867	1.84556	68.1995	0	40.9818	26.3457	53.0684	74.3791
HEBP2	0.528296	1.40371	5.10478	50.2393	50.9884	47.902	56.8916	43.0535	0.464766	0.532491	43.8196	1.01594	74.6179	62.9547	46.5637	60.0085
MPHOSPH9	4.27543	0.122206	0	14.2092	23.1503	38.7582	43.4792	52.5012	0	0.018395	22.5925	0	21.1231	19.8084	40.8245	14.8274
PLEKHA5	0	0.403158	0	2.04139	2.94629	7.04826	4.2773	6.93179	0.278717	0.142215	1.89123	0	5.10322	1.33119	4.29777	2.32113
PRSS8	0.458181	0.126834	2.53221	0	0	0	0	0	0.8103	0.988192	0	0	0	0	0	0
SIKE1	0	0	0	27.0873	22.8583	37.7708	37.789	40.5246	0	0	27.0735	0	41.644	28.8771	45.5196	24.9817
RRP12	0	0.264975	1.35451	8.35695	6.59843	11.2259	10.0848	6.51518	0.624937	0.028583	8.66422	0.799514	7.75219	10.3867	6.1429	7.20362
FNIP2	0.351554	0.224321	0	2.68305	4.84147	11.3468	6.67509	10.3675	1.2032	0.031901	2.85549	0	6.32134	4.22662	5.8058	4.06184
MSMO1	0	0	0	43.0443	99.4174	74.1254	94.1943	101.735	0	0	53.2474	0	43.3502	74.9991	60.9927	50.7202
TTC17	0	0.068437	0	14.4466	15.7892	38.7674	25.2793	36.43	0	0.025548	10.319	0	25.3042	13.3298	23.8792	14.5763
ALX4	0.224817	0.028752	0.471865	0	0.006582	0	0	0	0.016564	0.138381	0	0.371365	0	0	0	0.005469
FSTL4	0	0.020401	0	0.014266	0.014	0.010468	0	0	0.035259	0	0.025043	0.049406	0.065342	0.036209	0	0
FOXN3	0.03045	0.013846	0	9.75128	16.1828	21.6193	17.9259	19.3178	0.095724	0.014289	12.0917	0	23.6182	13.2735	18.1641	10.9761
METTL24	0	0	0	0	0	0	0	0	0	0.205452	0	0	0	0.027856	0	0
AKR7A2	0	0	0	41.047	36.987	26.1669	33.8735	30.6471	0	0	43.3142	0	39.4857	44.0087	40.2283	48.407
MRTO4	0	0.160034	0	62.689	52.6319	27.4265	48.6312	32.4414	0	0.990302	72.7288	0	32.5734	55.2336	71.3429	60.3852
NNAT	1.54563	2.70955	6.20399	0	0	0	0	0	6.0076	7.05399	0	4.33296	0	0	0.03342	0
USE1	0	0	0.188176	26.5262	18.4269	20.9326	28.3245	22.1198	0	0.279775	26.9006	0	34.3062	31.2218	24.9804	35.5709
MCF2L2	0.975463	1.69712	1.56175	0.570272	0.35066	0.944581	1.10329	0.746819	0.911387	0.994407	0.188504	0.674239	0.688791	0.750516	0.177946	1.05859
NRIP2	0.828823	1.36096	1.60359	0	0	0	0	0	0.434251	0.51826	0	0.7099	0	0.01029	0.013555	0
LAMA3	0.117089	0.199175	0	2.78547	2.02196	3.56763	1.78674	2.5649	0.12669	0	1.57963	0.032098	1.71811	1.9621	2.99888	1.04919
AP5M1	0.373841	0.309793	0	6.96746	14.8476	21.6039	20.5567	31.0054	0.377747	0.30055	8.93446	0	12.6054	9.18012	12.8597	6.80091
ANAPC4	0	0	0	6.07722	8.33105	15.0258	14.7299	22.1124	0	0	4.91391	0	7.50793	5.50089	12.2625	5.75912
KCNQ1	0	0.248921	0	0.026001	0	0	0	0.033061	0	0	0	0	0.030978	0.013367	0	0.076471
TRAPPC3	0	0	0	66.6806	59.9137	41.6277	64.7484	60.9674	0	0.282557	69.7238	0	63.1023	65.86	72.8353	60.9425
THRAP3	0.018522	0	0	47.8902	59.818	67.5054	91.9569	82.9941	0.029369	0	53.3355	0	77.4719	65.716	99.7041	64.8182
PHPT1	3.1606	2.78859	4.03813	169.257	122.935	98.4697	124.574	115.12	1.98695	4.22942	167.831	1.58903	214.761	157.274	161.671	199.434
ENTPD2	0.207769	0.084937	0	0	0	0	0	0	0.308316	0.703692	0	0	0	0	0	0.068668
LY75	0.091532	0	0	2.61939	4.88379	8.44286	4.2083	9.51942	0	0	3.02427	0	5.62026	4.01867	6.30145	5.32832
ARID4B	0.12189	0.040952	0	7.03085	8.80415	28.8222	20.3119	24.6795	0.043933	0.090724	6.01551	0	16.5327	8.10641	12.1153	7.47617
OPN3	0	0	0	5.34338	10.1855	10.9445	10.8117	10.9937	0	0	6.57376	0	10.8564	6.928	10.7665	6.73846
SDCCAG8	7.27601	4.09628	11.4862	9.19045	16.4582	25.2804	23.8588	25.2531	4.61859	1.9686	8.49494	7.39623	16.033	11.5114	17.4652	9.18695
PTPRN	0	0	0	0	0	0	0.234579	0	0.018709	0	0.070872	0	0.018354	0.264172	0.066464	0.035226
HHAT	0	0.021303	0	0.164138	0.496308	0.712011	0.356606	0.522674	0.053745	0.096214	0.33324	0	0.355072	0.339877	0.216186	0.213444
KIF1B	0.304737	0.531564	0.165365	6.97232	13.1655	29.2107	21.3593	20.7464	0.224442	0.145486	8.81658	0.077443	16.0486	9.59055	13.855	10.2516
FOXC1	0.146546	0.199854	0.234349	5.60528	9.37383	11.3841	5.81619	7.59429	0.049359	0.176724	6.67409	0	6.05755	4.85389	8.81817	11.3278
TBC1D22A	0	0	0	15.5264	14.1754	11.8302	12.2444	12.2567	0.689903	0.107361	15.7525	0	21.5037	16.6627	15.0885	18.5752
SYNE2	1.15126	1.03093	0	4.32514	5.41826	13.5698	6.37369	9.85652	0.939641	1.24097	2.73147	0.344389	9.88476	3.69872	4.75968	3.57074
PLEKHH1	0.139974	0.114568	0.083964	0.121003	0.028415	0.08127	0.133171	0.049104	0.398409	0.25327	0.037757	0.402287	0.022616	0.14733	0.010889	0.071026
ATP9A	0	0.021911	0	5.1165	7.67298	14.1428	9.4483	6.82056	0.057741	0	3.43816	0	13.0386	4.2136	5.57441	6.74265
SPO11	0	0	0	0	0	0	0	0	0	0	0	0	0.020941	0	0	0
CBLN4	0	0.018923	0	0	0	0	0	0	0.032704	0.078063	0	0	0	0	0	0
CHRDL2	9.00494	0	0	0	0.222936	0	0	0	0	0	0	0	0.01928	0	0.403266	0
FAM168A	0.830087	0.893974	2.60829	6.12007	8.75907	9.52543	9.01713	8.83146	0.579407	1.21396	7.80202	1.11859	12.1116	8.34788	9.05815	7.47124
RELT	0.244251	0.082112	0.383642	4.47737	3.77529	3.39217	2.85905	3.14777	0.11513	0.095253	4.82594	0	4.2219	4.62857	5.33871	3.8362
GALC	0	0	0	3.4827	6.48039	15.7072	8.1428	14.0321	0	0	4.33486	0	8.81056	3.97376	6.2071	3.7837
NOP58	0	0	0	23.6368	35.4154	63.1386	64.8347	69.2612	0	0	26.7918	0	27.9252	27.7388	54.8509	23.9562
SZRD1	0.359616	0.64231	0.447284	107.724	110.143	77.0923	104.338	80.0508	0.70656	0	127.493	0.396021	137.984	113.244	128.208	136.691
KCNH2	0.227577	0.173937	0	0.027828	0	0.035341	0.033004	0.049309	0.060141	0.336738	0.011937	0	0	0	0.076589	0
CUL1	3.24716	2.73832	3.74504	17.9741	26.1534	37.7273	38.432	43.037	7.86469	3.61326	20.8675	1.46286	25.3376	22.5063	34.3222	25.2037
FAM114A2	0.018482	0	0	7.37859	6.82638	14.7897	13.7867	15.1493	0	0	9.04639	0	14.8248	8.13276	10.4205	6.74294
CYFIP2	0.435282	0.042885	0	6.66306	6.83412	13.9455	7.39676	6.89711	0.847872	0	8.01956	2.31835	16.6362	5.92638	7.46844	8.5843
TAB2	0.093801	0.051049	0	6.10795	12.9944	27.3405	16.1973	26.1937	0.044115	0.064484	7.94623	0	14.6008	9.4059	13.7636	11.2889
GINM1	0	0	0.508841	15.8884	24.2555	31.7937	29.0251	39.1604	0	0	18.1872	0	21.7519	18.6538	21.5453	16.9477
EIF2AK2	0	0.253685	0.088583	10.5986	12.7143	24.9536	17.1887	26.9623	0.177247	2.12885	11.7148	0.104574	20.0865	11.8222	15.5825	11.9899
USP36	0	0.123133	0	15.0968	14.779	23.0455	15.3202	13.6332	0.586495	0.755046	14.1427	0	16.417	19.4324	18.7019	15.6379
KMT2C	0.068419	0.112001	0.102118	6.10854	8.35002	20.3728	10.5545	10.7201	0.032263	0.21572	4.30738	0.135622	15.0421	6.99309	10.0716	7.99522
MCOLN3	0	0	0	0	0	0.292881	0.20101	0	0	0	0	0	0.009967	0	0	0.023329
CCDC85A	0.278832	0.230422	1.04042	1.58733	2.69711	4.2657	1.73512	3.29242	0.845239	0.252189	2.06682	0.131597	3.33904	1.18115	5.61116	2.60682
PUM2	0.044849	0.087473	0	19.9344	29.9766	48.9851	41.3485	51.073	0.117482	0.07217	21.4356	0	29.8108	25.3194	34.3646	20.2465
MRPL43	0.449329	0.450569	0.304837	82.6999	90.566	68.3507	78.4107	64.0035	1.89638	1.37257	94.9797	0	74.5998	87.1396	80.7553	99.1267
ITIH4	0	0	0	0.038596	0	1.21249	0.410007	0.114097	0	0	0	0	0.193555	0.083841	0	0
ITIH1	0.178972	0	0	0	0	0	0	0	0	0	0	0	0.024789	0	0	0
HPF1	0	0	0	3.67984	4.7009	11.5161	8.07927	18.1515	0.081863	0	2.61661	0	4.29068	3.31407	5.47879	5.73633
ZFR	0.080753	0	0	22.7644	40.5597	65.423	62.2981	57.2516	0	0	30.5758	0	45.7108	35.1566	50.4617	28.9924
ZNF280C	0	0	0	1.25853	1.9168	7.37873	2.92972	3.20295	0	0	1.50154	0	2.57796	1.93043	1.90506	1.39434
NPFFR2	0	0	0	0	0	0.062512	0.029538	1.1458	0	0	0.204633	0	0.45718	0	0.066082	0.121741
PHF21B	0.041309	0.816955	0	0	0	0	0	0	0.279198	0.029059	0.080553	0	0.292623	0	0.06081	0
TRAF1	0	0	0	0.228691	1.90697	1.58401	6.27226	1.84641	0	0	0.566174	0	2.23888	8.79423	0.519674	0.817055
RC3H2	0.777351	1.06043	0	12.3471	19.298	39.1722	32.0275	42.2568	1.83277	0	12.7821	0	31.9292	13.6689	31.361	12.4807
IL17RB	0.151692	0.224496	0.558235	0	0	0.029662	0	0	0.246911	0.589356	0	0	0	0	0	0
TRAF3IP2	0.358199	6.40798	12.8461	10.4204	6.26269	8.17069	6.70347	11.506	0.178651	0.36556	9.05126	1.82266	14.6358	6.44155	8.97634	10.3171
GYG2	0.029576	0	0	0.011733	0.066645	0	0	0.044875	0.727719	0.2251	0	0	0	0.181062	0	0.022676
DCBLD2	0.19333	2.11696	2.00775	17.3269	33.5101	62.7326	66.9078	65.4753	3.98792	0.12894	26.0148	0.173015	29.0214	24.2185	40.279	9.26406
SERPINB3	0	0	0	0	0	0	0	0	0	0	0	0	0	0	0	0
SOAT1	0	0	0	12.6697	18.1653	22.1366	21.8593	21.352	0.013863	0	11.7493	0	14.5611	15.0707	16.5709	14.706
PKP2	0.058612	0.106261	0	0.390111	1.55366	2.26689	3.09013	6.33227	0	0.027129	2.90503	0	4.91402	0.270994	3.86651	0.749687
MSH4	0.025483	0	0	0.071088	0.070934	0.123572	0.065898	0.065605	0	0	0.130792	0	0.033334	0.128894	0.033927	0.03923
F7	0.785234	0.340852	0	0	0	0	0	0.092685	2.35449	1.75769	0	0	0.018382	0	0	0
GDI2	0.413549	0.820175	2.90338	169.146	234.063	263.69	369.229	374.345	4.33105	1.95623	185.352	0.910506	251.229	218.242	343.135	192.483
PRDM1	0.031974	0	0	0.261223	0.268596	1.2844	1.40405	1.21335	0.018838	0	0.165714	0	0.398462	0.047354	0.245918	0.128188
ATG5	0	0	0	12.0401	20.6668	34.0735	32.8478	41.526	0	0.05384	16.7685	0	23.4215	14.4249	24.7129	14.2569
TMCC3	0	0.009333	0	11.945	12.1947	18.2572	16.1571	17.8154	0	0	12.057	0	19.133	5.84695	18.1377	7.47821
PITHD1	0	0	0	21.2639	23.7378	19.6687	24.2671	20.7898	0	0	20.6083	0	15.3007	21.5359	22.4497	18.9462
MTA3	0.192877	0	0	10.9953	13.4059	19.9338	17.6563	18.765	0.687561	0.271361	11.3213	0	18.8103	10.3491	15.3855	14.8003
USP13	0	0	0	10.1928	11.7629	15.3773	14.1282	15.4338	0	0	7.99601	0	10.5848	9.51995	13.2175	8.02727
ATP11B	0	0.184468	0	10.773	16.6625	44.2972	34.0427	44.9442	0.379146	0.153579	12.292	0	25.5438	14.1794	24.6548	14.6932
LAMC2	0	0	0	0.275746	0.249947	0.362174	0.766167	6.86432	0	0	0.815095	0	0.198856	5.84484	0.543946	0.256474
CDK14	0	0	0	7.39405	5.40723	14.6125	13.169	9.63604	0	0	8.33104	0	8.97793	10.1612	11.8978	5.84698
SEC61A1	0.110097	0.337926	0.82162	186.947	237.841	155.259	204.796	180.567	0.097342	0.077449	218.588	1.35243	157.611	207.626	198.749	207.351
PPP1R12A	0	0.074614	0.102046	12.0607	23.6152	61.539	47.5624	63.4832	0.044801	0.053468	17.379	0	49.6203	19.0642	42.5946	31.085
RASGRF1	0.071496	0.013333	0	0	0.090352	0.040845	0.411485	0.360208	0.015153	0.036169	0	0	0.120512	0.009934	0	0
CAMK2B	0.095838	0.365069	0.147562	1.1185	1.21444	1.66284	1.45024	2.00572	1.58183	0.134836	0.611114	0.13065	3.30879	1.12087	2.86304	2.83443
CROCC	0.068529	0.010012	0	3.9175	1.94682	2.6708	3.66897	4.23396	0.037965	0.033783	4.40839	0.118992	7.49104	2.27464	7.91199	3.77999
POLR3E	0.41734	0.96637	0.651991	32.2823	35.1868	24.2009	31.465	30.6264	0.778244	0.690477	24.6995	0.149337	37.6121	23.1124	45.6033	40.5997
ATP2B4	0	0.006056	0	22.0722	32.448	38.1126	31.4272	45.5749	0	0	16.8565	0	45.4419	23.3994	23.3222	20.4684
ZC3H11A	0	0	0	12.512	17.6287	44.009	27.8745	43.376	0	0.189289	13.1777	0	23.2631	13.7548	28.9652	13.4414
RIOK2	0	0	9.4537	7.74359	10.4699	28.5788	17.0131	22.5019	0	0	7.76508	0	10.8016	7.74316	13.1354	4.95907
YIPF1	0	0	0	11.2427	16.0214	14.1942	17.2633	14.6475	0	0	14.9266	0	14.9225	14.4999	14.9916	16.191
NDC1	0	0.098114	0	15.8913	19.1421	16.9928	22.6366	26.0705	0	0.404759	15.1521	0	8.65372	15.2707	22.8775	14.2989
DGKG	0.013259	0.126029	0	0.101149	0.314666	0.423784	0.181476	0.455359	0.395835	0	0.37241	0	0.426448	0.04607	0.074648	0.206264
FLYWCH1	0.06308	0.043026	0	12.7902	9.39745	7.40435	8.25289	8.40726	0.148725	0.180892	12.8251	0	16.4767	11.5687	10.4586	13.2881
UNKL	0.321241	1.55777	1.93645	7.05586	7.66412	5.50201	6.17277	6.75397	1.22574	1.85578	10.7927	0.25229	8.61413	7.68188	9.82107	8.02322
TBXAS1	9.66661	5.90921	1.2678	5.17116	6.39536	5.58059	9.97844	2.26473	12.7459	13.0195	5.79333	1.36491	9.39284	4.393	7.23642	4.21795
PARP12	0	0	0.08098	24.3792	23.4747	17.5931	23.4496	24.4709	0.051169	0	29.5355	0	29.9734	18.9115	27.7857	23.5959
ALDH18A1	0	0.068016	0	52.3322	51.0304	43.3186	57.7266	42.8304	0	0	56.174	0	42.4149	44.4314	55.184	52.6598
TARBP1	0.174526	0.021183	0	3.17368	4.81337	7.06367	6.54518	7.68586	0.093988	0.021847	2.27768	0	5.46287	2.68691	5.8609	3.05061
GATB	0.181352	0.090114	0.575134	19.8563	17.8056	14.1563	21.4559	19.1356	0.187831	0.017181	25.9469	0.363727	19.7811	20.2949	19.3477	25.023
MXD1	0.058092	0.039623	0	2.63316	4.53145	5.24059	4.05898	4.85212	0	0.020433	5.75775	0	4.96267	3.73096	5.68931	3.35117
CDK17	0	0.069323	0.303387	56.3068	91.6132	167.348	220.245	146.306	1.25031	0	66.7768	0	146.655	91.1336	102.983	57.212
DNAJC25	0	0.025858	0	2.2745	4.63109	5.88443	5.02626	4.13986	0	0	2.88807	0	3.31254	2.97018	3.21534	2.94408
SLC2A3	0	0	0	13.8411	6.7255	10.0568	14.1193	8.41489	0	0	9.11055	0	12.8678	6.23306	10.0302	5.69616
PSD	2.16757	0.402954	2.75355	0.209539	0.043322	0.121521	0.096411	0.099687	1.014	1.31741	0.036603	1.39313	0	0.087257	0.250585	0.15022
CTDP1	0.050898	0.418322	0	5.54276	5.11202	6.37608	5.0104	4.24333	0.267232	0.038559	5.92356	0	7.24644	5.24903	6.07467	4.90599
YBX3	0.464954	0.131557	0	184.457	159.78	234.474	202.12	228.169	0.346268	0	165.676	0	263.543	181.92	229.816	171.009
STYK1	0	4.77842	3.41853	6.65354	8.44671	10.0299	10.0797	9.92651	0	0	5.91795	0.756683	10.1701	5.93074	10.6141	4.2747
WNK1	0.226218	0.43303	0.898554	17.7592	21.5585	78.5205	31.8686	37.4983	0.636587	0.59782	14.0839	0.337515	54.7997	20.0306	29.7606	34.4488
RPS17P5	0	0	0	0.128032	1.22198	0.234656	0.557492	1.1179	0	0	0	0	0.975652	0.48829	1.03611	0.949942
CCAR1	0.035878	0	0	18.1694	19.0263	41.4087	24.5614	42.0965	0.084598	1.11545	17.4666	0	24.437	17.1413	27.7022	18.6217
OGFR	0.105543	0.135877	0	18.6443	12.2022	9.10245	13.2879	10.8733	0.085265	0.344088	18.8421	0	18.6201	12.4783	16.1648	15.7584
GNA15	4.21044	2.26154	0	0.112064	0.224616	0.055784	0.020854	0	2.25419	1.97459	0.111127	3.61034	0.041842	0	0.017874	0.015497
CREB3L3	0	0	0	0	0	0	0	0	0	0	0	0	0	0	0	0
PIGV	0.214966	0	0	2.00481	3.99713	3.36657	4.47093	3.24881	0.760243	0.302439	2.43172	0	4.34376	4.65074	2.6712	3.39253
PTPRU	0.362091	0.434363	0	0.991825	0.756764	2.04017	1.35796	1.71416	0.192357	0.091234	0.359642	0	1.17257	0.814383	0.45745	0.285037
SNRNP40	0	0	0	68.0822	69.6135	42.5177	61.4205	59.0783	0.212464	0.253567	79.7019	0	68.5982	70.8912	84.9598	76.3634
RIMBP2	0	0	0	0	0	0	0	0	0	0	0.021714	0	0.007657	0	0	0
COL11A1	0	0	0	0.101099	0.058584	0	0.067336	0	0	0	0.013372	0	0.014848	0.128162	0	0
QSER1	0	0	0	2.60115	5.95336	19.0521	8.28418	13.2553	0	0	2.6012	0	8.76566	4.48315	6.53482	4.35898
MPC1	0.313139	0.216854	0	16.5731	20.979	19.5725	26.814	24.4104	0.249924	0.149136	15.2448	0	17.3573	19.7267	17.4457	17.8092
ACAA1	0.017217	0.048693	0	31.3822	28.0166	26.5051	28.8366	21.4044	0	0	28.9516	0	44.5486	31.7035	28.5776	37.9271
BCAT1	0.00849	0.011582	0.031681	28.3346	33.6478	61.0573	65.0509	67.4063	0.010009	0	28.9062	0	31.4527	34.2171	53.792	23.4955
HDAC7	7.76957	2.79783	2.50947	49.5737	41.9156	29.7927	28.6377	42.4285	2.13631	2.80765	65.3337	1.4376	60.2823	42.9095	59.9082	61.8893
LZTS1	0.112841	0.11545	0	0	0	0	0	0	0.199536	0.039198	0	0	0	0	0.018986	0
PRDM6	0.043249	0	0	0.014056	0.028495	0.036556	0.172568	0.119106	0	0	0.234111	0	0.264761	0.041636	0.003902	0.05292
WNT8A	0	0	0	0	0	0	0	0	0	0	0	0	0.014295	0	0	0
SPAG4	4.38896	2.88033	4.71503	1.75518	2.45824	3.9366	1.83622	1.58685	2.78778	4.22761	2.84035	0.819266	1.71475	3.7429	2.03729	1.23314
NCKAP1	0.026825	0.010455	0	33.8677	62.3322	101.514	85.9627	116.762	0.489975	0.021566	30.2663	0	60.8704	42.4825	56.6306	37.4424
MRPS35	0.250677	0	0	30.5877	41.1792	40.5853	58.1129	62.075	0.295512	0	35.6091	0	28.3974	39.9413	50.2966	37.5062
GUCY1B1	0.219075	0.042693	0	0	0.012409	0.030746	0.18262	0	0.147576	0.176125	0	0	0.023017	0	0.019706	0
SFSWAP	0	0.039586	0	12.4503	15.7116	19.5168	14.0251	21.2209	0.171822	0.074697	15.2793	0	19.738	18.8856	20.0058	15.9636
TNK2	0	0.024842	0	2.67762	1.72327	1.66581	1.64347	2.72373	0.065764	0.025621	2.47604	0	4.76672	1.65752	2.2925	3.51503
MON2	0	0	0	4.2979	9.41729	26.3294	17.605	21.892	0	0	6.14052	0	10.1751	6.05889	6.99242	5.35393
CDH3	0.245871	0.355885	0	0.07595	0	0	0	0	0.036366	0.34592	0.078529	0	0.024014	0	0.008184	0
ARSF	0	0	0	0	0	0	0	0	0	0	0	0	0	0	0	0
GPBP1	0	0	0	9.12885	18.1552	37.6905	28.7303	35.6491	0	0	10.8241	0	20.028	13.0509	20.1206	12.1394
DGAT2	1.49052	0.574349	0	0.435467	0.392095	0.397898	0.452263	0.326209	1.29979	1.30428	0.36708	0.044793	0.396432	0.212008	0.626741	0.733013
ZNF112	6.11233	4.00748	0.467529	0.49628	0.890093	2.68816	1.09954	3.35559	7.70801	8.13406	1.31119	0.827892	1.15719	0.662196	1.44237	0.498638
CS	0	0.040993	0.554713	103.615	140.317	134.084	109.221	124.018	0.525757	0.708421	79.2077	0	116.736	81.2838	106.025	106.65
LTK	0.144567	0.037201	0.17981	0.164396	0.079426	0.079033	0.210074	0.031045	0	0.111365	0.297955	0	0.565613	0.300569	0.050634	0.032932
MRPS24	1.26846	0	0	160.647	131.339	78.8176	116.131	95.1546	0	0	157.988	0	134.477	154.541	145.013	169.14
ELMO2	0	0	0.074181	15.3762	18.2406	15.1926	22.7074	23.3459	0.140618	0.02797	18.2407	0.197039	18.9681	18.1121	18.4502	15.5382
WAPL	0	0	0	6.11156	10.6598	20.9854	22.9153	24.2746	0.089824	0.017867	8.63148	0	17.087	9.13209	15.9512	9.05397
VMP1	0	14.9635	0	51.6585	82.5132	105.227	142.196	121.785	0	46.2977	69.8651	0	111.433	82.3975	97.2138	62.8154
APPBP2	0.390649	0.082146	0	9.51446	11.429	19.8599	16.8703	20.0874	0	0	5.425	0	18.6726	9.43641	12.8029	7.33808
POLD1	0.047741	0.271632	0	17.8497	16.4754	9.47861	10.8233	8.46472	0.580131	0.16786	15.1998	0	11.1532	14.8969	17.0604	19.359
SEZ6	0	1.02239	4.02854	0	0	0.016593	0	0	0.48863	1.16628	0	0.456455	0	0	0.010629	0.009218
EIF4B	0.440459	1.05444	1.1582	178.88	184.186	273.346	318.488	309.226	0.367845	0.867989	186.139	0.820506	292.661	180.424	353.269	192.71
SLC6A16	0	0	0	0.213691	0.130344	0.059318	0.178669	0.191547	0	0	0.045063	0	0.134214	0.220405	0.05067	0.115724
BICRA	0.039261	0.009637	0	0.95188	1.44484	1.50112	0.30683	1.85855	0.033311	0	0.873579	0	1.80551	0.68519	0.812939	1.07493
SPHK2	0.088254	0.352246	0	5.18155	3.91053	3.04483	3.23196	4.85718	1.44513	2.20488	4.68554	0	6.12137	6.33137	4.65694	5.61507
RPL18	0	0	0.205847	1668.89	1364.05	1011.82	1191.63	938.348	0.130068	0.569858	1666.69	0	1299.83	1640.2	1420.05	1561.95
CA11	0	0.322471	0	0.081256	0.839783	1.42138	1.54348	2.20564	0.123853	0.665159	0.577009	0	1.19825	0.413632	0.786554	1.29269
ISOC2	0.116957	0.131413	0	26.0823	29.5387	22.0117	27.7561	19.1057	0.068938	0.46463	35.1911	0	23.2253	38.4395	29.7072	27.305
U2AF2	0	0.265107	0.310775	203.611	135.041	90.6365	123.716	93.4035	0.425465	0.03906	214.075	0	160.971	187.417	197.854	194.39
EPN1	0.004819	0.034797	0	52.8541	38.7649	28.9754	25.1959	26.7704	0.017043	0.020341	55.5743	0	59.9805	38.6366	39.787	49.1098
MED29	0.063028	0.21595	0.10671	20.9662	28.6285	21.9752	28.0894	22.9042	0.033713	0	23.8313	0	29.2383	28.5553	28.1183	22.3061
AHRR	0	0	0	1.18685	2.19408	1.33257	0.605307	1.41194	0	0.451614	3.07812	0	1.95069	0.39432	0.939018	0.260255
GSC2	0	0	0.366738	0	0	0	0	0	0.115865	0	0	0	0	0	0	0
ZNF275	0	0.009258	0	2.19139	3.8686	5.14797	3.80823	3.73307	0	0	2.34284	0	2.73221	3.21193	2.76456	2.62129
MTMR1	0	0.275143	0	7.31577	8.2668	9.27525	9.87747	11.3575	0.105675	0.252238	7.23932	0	10.7432	10.9273	11.1054	8.56461
GPC1	0.029463	0.271417	0.485882	24.2011	25.6187	21.8162	19.33	24.877	0	0.826465	22.4546	1.31733	21.6454	20.9671	19.944	38.0024
ADCK1	0.343556	0.079292	0	2.15773	1.91304	2.64341	2.39295	2.24053	0	0.098133	2.84006	0	2.53976	2.98846	1.91481	2.30606
HAGH	0.084942	0.171113	0	28.8198	27.7691	19.8541	22.6346	22.2542	1.3631	0	28.4136	0	43.7993	25.4999	27.0845	29.4295
RNF4	2.23426	0.056809	0	56.7656	77.7736	73.7077	84.6161	71.6317	0	0.698536	55.7814	0	61.6096	62.6296	77.9172	86.1005
CASP8	0.100818	0.262678	0.560305	8.08925	7.26373	9.38959	14.9315	13.3094	0.177019	0	7.97666	0.248044	11.6691	9.37353	8.47545	9.63018
LIMCH1	0	0	0	1.2081	6.05249	11.2202	11.0518	17.8112	0.068763	0	2.68495	0	12.3472	6.63257	3.8679	4.41523
INTS13	0.254827	0	0	10.9751	15.7701	21.1556	33.2171	37.468	0	0	11.532	0	14.3398	13.4133	25.8133	14.0939
TM7SF3	0	0	0	62.918	68.4896	80.9085	75.8894	94.2088	0.133907	0.026635	53.7258	0	79.0558	68.8552	67.7087	67.185
DLX3	0	0	0	0	0	0.022507	0	0	0	0	0	0	0.008472	0	0	0
SPA17	0	0.201073	6.24253	11.5071	11.0231	8.55369	14.3306	12.4966	0	0.046083	9.39867	0	14.9936	10.9067	13.1606	14.4268
TSPAN32	0.025027	0.942747	0	0	0	0	0	0	0	0.035211	0.130035	0	0	0.063228	0	0
CCN5	0.764242	0.999407	0.226464	0	0	0	0	0.025421	0.573336	0.774937	0.025241	0	0.030224	0	0.035549	0
DMRT3	0	0.046566	0	0	0.0158	0	0	0	0	0.048272	0	0	0	0	0	0
ST3GAL6	0.398332	1.2713	9.55482	14.4709	22.7445	69.5551	32.1544	37.3533	0.403338	6.79072	14.4979	4.40302	27.5516	9.57533	15.5743	10.383
ATP2C2	1.11324	2.52526	14.6883	0	0	0	0	0	3.74493	1.82606	0	8.21881	0.046996	0	0	0
NGFR	0.291056	0.19808	0	0	0	0.0169	0.012616	0.020443	0.086183	0.034285	0	0	0.024516	0	0	0.018221
CDON	0.671736	1.20487	0	0.22703	0.640636	0.583468	0.747544	0.386788	0.523929	0.075504	0.457043	0	0.113753	0.729719	0.429336	0.080565
TAF2	0.241247	0	0	9.31928	10.5442	23.1562	23.7285	28.6308	0	0	8.55332	0	19.8371	11.1316	22.6312	12.2297
HIPK2	0.023798	0.027845	0	7.43065	8.36292	16.9802	9.75751	8.6433	0.04038	0.014857	6.78612	0	13.1307	7.17038	8.75322	6.2701
TNPO3	0	0	0	12.865	16.2534	18.4506	24.6108	24.8128	0	0	14.2966	0	17.4411	14.2416	21.7707	13.4933
BORCS8-MEF2B	0	0	0	1.38217	0.471883	1.42369	1.34953	0.505293	0	0	3.18044	0	2.62768	0.733336	2.02908	1.8307
RFXANK	0	0.828018	0	40.4718	36.333	29.2931	34.0215	27.0515	0	2.42672	58.3528	0	47.1461	47.0981	41.1713	47.5951
TMEM161A	0.045808	0.632424	0	9.45957	7.94893	7.84304	7.09033	5.5732	0	0	7.34589	0	6.8906	7.54265	8.07306	7.31188
LPAR2	0.732922	0.034174	0	0.329384	0.250488	0.832041	0.202033	0.320074	0	1.03116	0.078726	0.110734	0.516223	0.216661	0.136156	0.481289
CTSA	8.54449	6.03598	19.3308	94.5858	105.067	122.442	102.181	124.626	5.50092	6.04721	80.6619	5.65575	183.905	95.8548	92.8064	87.8545
SUGP2	0	0.017677	0	11.5402	12.9437	16.3242	16.992	17.5844	0.045827	0.081777	9.88262	0	12.0258	12.1735	13.3635	13.4089
SLC12A2	0.045713	0.007924	0	9.70394	22.4411	68.2664	51.0545	58.184	0.02666	0.061977	8.45041	0	51.6684	14.8153	32.5317	18.9821
SNX24	6.33197	0.166111	1.81744	4.28897	5.57463	8.2766	5.54584	7.60838	0	0.247387	3.00624	0	6.00389	4.41734	3.45908	4.58473
EYA2	0.180313	0	0	0	0	0	0.02995	0	0	0	0	0	0.045712	0	0.015844	0
CNN2	0	0	0	141.641	169.707	115.871	159.674	104.656	0	0	172.186	0	185.955	235.382	126.694	151.548
ABCA7	0.01291	0.168767	0	1.22359	1.24891	1.47864	0.479354	0.70789	0	0	0.192554	0	1.96498	0.694137	0.84835	1.09143
SNCAIP	0.162701	0.110975	0	0.881252	2.60151	2.36723	1.91174	11.7638	1.08806	0.34995	1.51176	0	4.54363	0.328482	1.32687	2.51138
DDX20	0	0.084053	0	7.11026	11.9914	15.8536	18.4295	17.6834	0	0	7.15545	0.124569	8.13079	8.59808	12.7155	9.44207
BTBD1	0	0.137817	0.471211	26.1233	43.8616	55.5725	54.8378	60.9534	0.119097	0.24874	27.36	0	43.0661	30.2309	47.4712	29.3544
FAR2	0.673815	4.89461	5.81449	12.6679	14.5128	19.4496	19.7921	25.4001	3.7175	1.35012	13.7349	2.50328	13.6302	11.5296	21.0363	10.995
BCAS1	0.027783	0	0	0.005306	0.012309	0.038406	0	0.005682	0	0	0.016194	0	0.007244	0	0	0
POU1F1	0	0	0	0	0	0	0	0	0	0	0	0	0	0	0	0
CHI3L2	0	0	0	0	0	0	0	0	0	0	0	0	0.010275	0.021272	0	0.0562
SBNO2	0.437335	0.108894	0	18.3592	13.8522	16.7748	13.4589	10.0367	0.192435	0.464995	19.7167	0	23.1735	16.8438	20.3142	25.3857
PMS1	0	0	0	6.85041	4.75104	12.5215	7.04972	10.096	0.283507	0.698536	4.78156	0	4.92624	5.33479	5.85548	4.29644
HMG20B	1.52255	2.59672	0	62.032	56.3196	35.9896	57.4842	46.0595	2.50318	3.62588	71.3129	0.457276	88.5159	59.0891	75.1877	86.7772
CALCRL	0	0	0	40.5831	121.721	317.18	186.412	184.443	0.189399	0	33.034	0	158.183	85.6127	74.5367	77.9476
TAF11	0.126679	0.302418	0.236343	19.4713	25.8569	24.0467	35.5509	29.2615	0.053523	0.267341	21.795	0	24.3302	24.6383	34.755	27.3319
ANKS1A	0.071722	0.068841	0.188299	3.88051	4.97873	6.22536	4.12938	4.80544	0	0.153144	3.04397	0	8.99792	3.21771	4.84318	5.16894
AP3D1	0	0	0.241918	44.3049	55.1346	51.4045	45.0562	47.7048	0	0.028758	48.1927	0	63.5904	43.4861	50.5795	47.1232
ZNF76	0.800639	0.117456	0.702666	10.3894	10.8342	8.06133	11.6708	10.2993	0	0	12.1662	0	14.3016	13.5559	10.7804	13.8655
SLC9A3R2	0	0.039948	0	56.2001	81.6122	38.0679	71.7579	67.8484	0.276171	1.4028	83.4487	0	101.048	120.083	92.8745	59.7948
NTHL1	0	0.079412	0	23.1508	11.1786	5.45019	11.1976	11.543	0.288924	0	22.0359	0	20.5476	12.8974	21.7575	24.0159
UHRF1BP1	0.553415	0.174651	0.678055	4.34391	4.0924	4.85349	5.7975	6.81326	0.331068	0.325389	3.94371	0.305132	5.90472	3.37984	6.72613	4.17339
GNAI3	0.028584	0.003899	0.010666	2.96935	5.81458	10.3483	9.9066	11.1299	0.033697	0.024129	3.62554	0.02833	5.24328	4.24574	7.16511	3.85072
IPO5	4.65668	2.7359	0.91451	59.4576	79.948	101.938	111.174	117.79	2.07535	0	63.552	0.401652	74.0778	61.6964	96.9435	61.1929
OAT	0	0	0	46.2763	66.0298	88.2513	110.581	100.467	0	0	49.953	0	58.8283	61.9394	63.6289	51.1474
WDR3	0	0	0	11.5545	12.713	20.5564	23.3688	23.9326	0	0	11.8497	0	12.0992	8.88435	22.2215	6.97122
PKN2	0	0	0	10.4513	18.3912	34.6661	28.7759	41.0378	0	0.041013	11.146	0	20.7579	14.0822	21.4461	13.463
WDR18	0	0	0	36.9854	23.3348	20.9347	24.8803	14.552	0	0	41.9331	0	41.6611	44.5274	35.6879	39.8274
TRAM2	0.045289	0.424748	0.084495	21.5751	20.8398	32.9135	25.203	38.0394	0.080084	0.33452	17.7875	0	29.2914	11.8284	24.0424	24.4617
NTN1	0.576915	0.960874	1.10137	0.021683	0.031442	0	0.042083	0.046444	0.754841	0.641786	0.291439	0.177298	0.050009	0.022937	0.157276	0.026126
GLP2R	0.163323	0.16926	0	0	0	0	0	0	0.115521	0.230031	0.007749	0	0	0.027222	0	0
MCM10	0	0.479371	0	9.22399	7.47097	5.04771	13.5422	14.111	0	0	9.56373	0	5.3396	6.66426	19.4142	7.97887
DGKA	3.42165	5.13265	0	19.4243	17.4583	33.4124	22.6564	26.7208	2.82074	4.3259	18.4455	2.28554	33.1103	15.7312	20.4651	29.1852
ERBB3	0.077293	2.25892	0.480677	0.300857	0.02867	0.697747	0.214407	0.039807	0	4.04558	0.211797	0	0.307294	0.184858	0.096046	0.620746
ROPN1	0	0	0.34618	0	0	0	0	0	0	0	0	0	0.035295	0	0	0
ANKRD44	0	0.041202	0	4.33662	5.42202	5.12632	5.73188	5.39579	0	0.043764	1.38529	0	1.60746	4.24906	2.70141	2.18285
KARS	3.04598	1.28637	0	122.006	118.659	91.4489	151.394	132.336	2.22323	1.82879	122.31	0	129.261	128.283	183.446	114.491
ADAT1	0.030563	0	0	19.4974	22.5807	23.6646	28.0393	22.4239	0.81978	0	15.5554	0	24.996	23.2793	30.2016	23.1725
PDIA5	0	0	0	46.8079	39.4795	49.6013	41.0756	48.441	0.045773	0.109256	37.126	0	48.7939	33.2589	41.8399	43.5093
TBC1D22B	0	0.016342	0	5.30849	4.08467	4.12245	4.5043	4.78552	0.05649	0	5.26806	0	6.96673	3.84434	5.43071	5.37478
NDUFB4	0	0	0	76.676	63.8364	71.1218	73.6874	81.9657	0	0	82.3237	0	56.0305	63.0592	59.3812	70.6008
SPEN	0.006342	0.082186	0.367153	3.88062	5.22352	19.8525	7.04997	8.8569	0.324584	0.008922	4.46739	0.020951	6.88631	5.16877	5.78109	4.65677
MYLK	1.43115	2.2256	6.47949	7.14504	10.1765	10.7731	18.735	23.4853	0.449544	3.26111	5.59089	1.96656	19.1955	14.7849	10.6028	11.2422
ZC3H15	0	0.083187	0.545924	30.7348	46.0576	69.0971	66.7296	81.2148	0	0.343179	28.9497	0	47.8561	35.2764	63.3137	32.5418
MAP2K4	0	0.014878	0	10.1804	10.3509	16.4633	17.6543	17.4328	0.301403	0.719422	9.58896	0	7.40087	10.7234	10.5945	11.5031
TMEM206	0.172939	0.377465	0	10.0949	8.97006	10.5794	8.11267	10.6471	0.20387	0.173793	8.25482	1.6324	9.56445	6.26636	9.83836	8.0647
SNAP91	0.819685	0.368212	0	0.007943	0.02337	0.14981	0	0	0.218018	1.18116	0	0	0.015556	0.073077	0	0
SLK	0	0	0.193423	11.0785	18.3188	38.1068	33.6976	42.38	0	0	10.9634	0	23.5326	12.7886	28.5759	11.291
CYB5R4	0.160896	0.023447	0	5.48002	7.29349	15.8352	12.6645	13.6891	0.030393	0	5.89763	0	8.5036	7.68791	8.45855	5.31569
COL17A1	19.4218	19.4382	35.0641	2.88713	2.67035	0.581952	1.93473	3.03132	4.57349	11.5912	3.7465	6.46606	1.75019	1.49264	3.65666	1.06773
GSTO2	0.062334	0.161564	0.23259	0.354335	0.522769	0.11362	0.312937	0.321144	0.058787	0.16708	0.191266	0.041187	0.253275	0.302644	0.28623	0.105474
SEC61A2	0	0.386747	1.03982	1.61049	1.76681	2.51666	3.70406	2.4934	0.153475	0.223075	1.89175	0.285669	2.88623	2.65463	2.09835	1.54803
PRKCQ	0	0	0	0.151585	0.329423	0.205743	0.209856	0.162262	0	0	0.032184	0	0.364923	0.162482	0.206631	0.155871
TLE2	16.9042	9.3109	3.22647	3.4242	2.30254	6.07588	1.99727	6.36096	23.5259	12.7738	4.70372	1.42835	5.44157	3.02441	4.02594	3.66691
ASB1	0	0	0	11.2161	12.7901	12.0953	17.1957	6.72388	0.040983	0.032607	15.8898	0	12.7621	7.2228	10.6776	12.3894
FAM107B	0	0	0	78.2155	107.831	188.529	179.109	140.002	0	0	86.8117	0	137.182	114.47	184.278	105.158
ME1	0	0.067994	0	6.00262	9.55468	22.1452	10.4585	14.3133	0.117516	0	4.45991	0	10.1597	5.80222	6.51778	8.77151
TBC1D1	0.058434	0.11957	0	52.6962	69.2507	58.917	76.801	73.0632	0.068886	0	48.6223	0	72.2048	57.6363	68.2794	50.1069
CDK13	3.0497	3.7303	1.88973	20.849	25.0606	50.9944	34.9744	39.6196	12.9832	15.279	16.7066	2.54383	36.8177	22.2994	30.54	24.8743
MTHFD2	0.074123	0.376645	0	49.0978	64.4195	53.8823	81.8907	65.6892	0	0.336309	50.2106	0	42.9296	60.6129	98.0235	51.1519
SLC9A7	0.649165	0.361785	0.472636	4.59784	7.61408	11.8723	10.1622	8.70043	0.46663	0.334142	5.76759	0.418468	10.5694	6.19801	7.73066	7.55047
FOXJ2	0	0.019906	0	2.52843	3.22987	3.69692	2.46407	2.88714	0.034404	0	2.81913	0	4.00142	2.30763	3.68125	3.20624
YBX1	0.778692	0.335792	0.552223	892.575	836.602	782.306	1094.12	806.077	1.21783	0.453436	854.178	0.372657	1318.48	944.258	1319.97	1071.14
AC011529.1	0	0.090152	0	5.02901	3.49146	2.1016	2.61412	2.89702	0.160378	0.0233	4.22375	0.21833	3.88388	3.68435	3.41936	3.85977
PPP2R5A	0.102782	0.122684	0.287636	11.3273	12.1802	13.671	18.161	21.5134	0.121165	0.903782	7.29381	0	14.1862	9.3682	12.2553	12.4684
CTNNA2	0	0	0	0	0	0	0	0.089719	0	0	0	0.100018	0	0.010153	0	0.08247
ELAVL1	0	0	0	40.1983	41.8564	40.2848	46.466	44.7174	0	0	39.7591	0	41.1916	41.1376	47.5817	43.0404
TIE1	0.056558	0.331943	0	127.442	123.945	157.678	134.666	140.193	0.159891	1.38023	116.657	0	203.438	109.006	119.245	119.929
DIP2B	0	0.173095	0	6.531	12.6052	18.6437	16.2223	15.079	0.027795	0.115252	7.55958	0	10.1171	9.60897	12.956	8.84524
SMARCD1	0.022582	0	0	62.5491	66.0753	55.6031	61.3879	58.4723	0.182234	0.036248	69.4324	0	87.582	58.7665	70.3946	79.19
KDM4A	0.290681	0.328131	0.406737	11.2138	15.968	19.8599	18.0969	18.6096	0.640792	0.853704	8.83331	0.300101	24.2545	13.9561	12.8045	14.4113
NFYC	0.036421	2.20152	0	28.803	46.3891	41.1429	43.9938	33.2255	0.261825	0	31.9832	0	40.1436	34.0143	43.9186	42.0541
ZMYND12	0	0	0	0.163948	0.248906	0.287701	0.271551	0.30709	0	0	0	0	0.180229	0.198942	0.210806	0.159864
SLC9A3	0.582815	0.628776	1.78358	0.632601	0.396893	0.343956	0.524219	0.394956	3.99349	8.49133	0.744801	0	0.315995	0.48273	0.692116	0.584707
NGEF	1.13459	0.691612	0	0.010444	2.99615	0.051745	0.168549	1.519	0.817196	0.819452	1.34862	0.799514	0.35971	0.554541	2.22351	0.622369
ASPM	0	0.008924	0	7.44416	12.6865	18.2491	19.4195	31.0259	0	0	6.17226	0	8.07418	8.17288	18.0372	9.34309
CD84	0	0	0.037611	0	0	0	0	0	0	0.014181	0	0	0.032957	0.00692	0	0
ELOVL1	0	0.359093	2.15188	131.879	134.579	81.6175	113.039	113.711	0	0	170.304	0.211695	129.124	134.923	144.052	151.274
SPI1	0	0.05718	0	0	0	0	0	0	0	0	0	0	0.018095	0	0	0
ZNRD1	0.314848	0.061361	1.45836	30.1248	24.3468	16.317	21.6333	18.0147	0.583253	0.253122	28.1231	0.423037	16.9928	23.9255	19.5523	19.5772
MPPED2	0.057635	0.089728	0	0	0	0	0.007526	0	0	0.060816	0	0	0	0.089745	0	0.047985
CLDN18	0	0.329718	0.554891	0.009885	0	0	0	0	0.321399	0.313835	0	0.245648	0	0	0	0.009314
ZBTB11	0	0	0.461913	3.11584	5.06253	13.5423	9.04736	10.6588	0.243223	0	2.7624	0	4.73026	4.51673	6.1079	3.00433
ATXN3	0	0	0	6.07842	10.7353	19.3088	19.0861	23.9159	0.515467	0	6.21939	0	14.6297	6.56857	13.575	9.78821
GOLGA5	0	0	0	6.81029	12.3647	21.1674	22.2829	23.5917	0	0	5.66326	0	14.2375	10.3719	13.4348	7.09853
FGFR2	0.055908	0.114401	0	0.249849	0.095382	0.178296	0.052353	0	0.098862	0.117987	0	0	0.046686	0.290648	0	0.038867
LRRC40	0	0	0	4.41448	9.20649	15.5822	13.1064	17.3197	0	0	4.88783	0	6.39043	6.33469	9.37975	4.51629
ISOC1	0	0.204136	0	6.85955	7.44971	5.74791	10.3558	9.00847	0.274136	0	6.52299	0	4.63799	5.32512	7.20934	3.8633
EML1	0.460846	0.785796	0	13.7741	23.0032	34.1149	28.005	19.9064	0.271624	0.648342	7.87277	0	16.5364	24.5791	13.9818	12.2391
TRMT11	0	1.56438	0	3.99883	6.16955	7.93845	8.80313	12.16	0	0	2.45726	0	4.63113	3.91536	5.66999	4.18755
THUMPD1	3.81325	1.91989	21.8914	6.93777	7.50294	19.6761	19.5176	25.1154	6.31055	3.23014	5.97861	4.79064	11.3137	6.65753	13.5533	5.87862
MSANTD3	1.33869	0.695551	0	50.0338	65.569	50.6787	75.9384	67.4016	0.885858	1.16823	57.4813	0.292068	70.872	59.2567	83.6408	50.8776
KIF26A	0.023837	0.032482	0.053187	0.920346	0.798993	0.493173	0.592073	0.809659	0.014035	0.01675	1.16855	0	2.00458	0.999081	1.03315	1.25378
ATG2B	0.771485	0	0	2.23622	4.2447	10.9357	8.57428	9.37108	0	0	1.73513	0	6.21174	2.53172	5.94599	2.93721
ARFGEF1	0.078823	0.00932	0.291529	7.72598	14.0597	32.9881	26.8319	30.0362	1.70051	0.030629	9.82017	0	23.4877	11.8876	20.2201	8.81411
ACSM2B	0	0	0	0.018869	0	0	0.049251	0	0	0	0	0	0	0.217267	0	0.026493
ZFAT	0.044178	0	0	4.34224	6.21711	5.80032	7.16443	4.62088	0.040267	0.068791	5.79066	0	8.86671	4.81615	5.85886	7.21922
MTFR1	0	1.08937	7.76497	15.3201	17.1375	19.5933	30.868	23.1571	1.16311	0.707337	19.9275	1.56942	21.7238	20.7798	22.0471	12.4657
STAG3	9.96038	12.1703	20.0289	0.291247	0.416719	0.297338	0.203267	0.616924	13.1249	10.3146	0.229916	5.79685	0.443157	0.44214	0.686619	0.12357
FECH	0	0	0	20.8485	20.6865	30.0803	31.0496	32.1175	0	0	20.846	0	26.8267	26.0423	19.7401	23.0162
MYO9A	0.044055	0.385494	0.07045	2.7304	7.23221	16.566	11.0598	13.0237	0.60199	0.0974	3.58382	0.056075	9.00189	5.14862	6.29496	3.6659
DDX3Y	0	0	0	0.071081	17.5234	0.051644	0.028902	0.039911	0	0	0	0	27.02	0.119876	29.5219	10.5487
PFKP	0.873789	0.67875	2.38594	217.774	202.36	123.053	136.102	153.082	0.621309	0.57002	235.814	0.351168	183.309	175.714	197.07	196.525
IDI1	0	0	0.140008	41.2272	87.9605	75.1447	101.153	107.184	0.688199	0.555959	43.2725	0.247923	45.8322	65.892	68.239	41.9567
SP100	5.94006	5.18782	0.417107	33.4046	49.6315	79.2598	88.7435	104.809	0.749344	1.32604	41.2202	0.144828	88.2969	39.4809	70.5714	50.4953
KLF6	0.058054	0.306369	0	38.8957	62.2959	120.467	103.892	84.2122	0	1.80998	36.4862	0	79.1725	56.3946	54.3778	46.5551
PLPP1	0.416954	0.975068	0	5.82758	12.444	8.46398	16.3904	9.28796	0	0.167605	6.09293	0	8.76284	9.54256	8.53993	5.45804
NEO1	0	0.084194	0	0	0.091368	0.337149	0.571869	0.2231	0.048214	0.470835	0.058057	0	0.054428	0.272443	0.00612	0.438169
TRAM1	0	0	0	90.6095	115.029	151.583	173.802	191.748	0	0	86.9627	0	120.737	98.5802	143.272	92.0531
PHKA1	0.018211	0	0.06795	4.05088	4.11099	3.77626	6.15024	5.71915	0.045951	0	3.58091	0.060162	3.18173	5.25043	5.50524	3.22664
TNFRSF1A	0	0.131518	0	112.581	108.505	88.2165	100.935	85.201	0	0	119.833	0	92.8012	89.1272	109.276	120.173
CACNB1	0.06086	0.35858	0	2.17636	2.96576	1.26837	1.9985	1.63883	0.026213	0	1.6318	0	3.01779	2.08994	2.36595	1.70219
EVI5	0	0	0	10.9865	16.883	34.8534	27.3533	30.7849	0	0	14.5758	0	25.8816	13.2739	18.0058	11.468
STOML1	0.082161	0.03482	0	5.94313	8.4441	6.17892	7.4112	3.94379	0	0.077063	7.88891	0	6.93663	8.55745	8.41382	10.3726
PKM	0.037929	0.169326	0	1537.95	1373.57	817.934	1213.59	961.916	0.292653	0	1661.15	0	1439.71	1600.09	1611.27	1795.02
DHX29	0	0	0	10.4805	16.0551	25.0478	28.3418	33.5929	0	0	13.5056	0	12.3582	15.7697	22.6049	12.4875
DNTTIP2	0	0.009297	0	14.2995	24.7739	42.4799	35.9389	50.1509	0	0	13.5126	0	22.2989	15.0826	30.6589	13.4232
METTL22	0.048769	0.151444	0.424608	21.4447	20.0496	14.7298	15.2577	16.6706	0.076656	0	19.7484	0	21.1319	20.1177	20.3276	28.774
TP53BP1	2.55214	2.17819	4.67543	9.1315	15.518	23.7089	24.865	23.7663	3.95919	1.69878	12.8413	1.9318	18.4232	13.9318	21.2516	11.5887
TRO	0	0.943287	0	0.906222	0.214607	0.232187	1.25753	0.50618	0.028018	0.114454	0.947966	0	0.378746	0.972162	1.58041	0.446632
RRP15	0	0.021027	0	12.0802	11.3238	22.6169	20.7409	17.5261	0	0	9.16211	0	11.4955	12.3836	19.2064	8.46348
RHOA	0	0	0	421.788	531.475	468.194	518.496	520.808	0	0	419.045	0	485.431	425.464	426.4	494.155
DHX8	0.464889	1.34637	2.36106	26.6791	31.0276	29.7734	32.6234	27.5884	0.059555	0.745844	25.9437	0.575563	29.687	23.004	33.8583	32.6585
PMS2P4	0	0	0	2.12849	3.28338	3.49824	4.00821	2.94222	0	0	1.32792	0	3.49974	3.35175	3.11213	2.01167
PRKCZ	1.49083	2.5909	2.87732	0.258755	0.303416	0.208382	0.292398	0.141787	2.29763	4.11885	0.376132	1.35869	0.155582	1.46333	0.399521	0.275483
ZFY	0.179808	0	2.71757	0	3.43457	0.033452	0.244746	0.205623	0	0	0.068515	0	2.96598	0	3.78202	2.61613
IARS2	0	0.320068	0.087548	19.0653	32.2433	46.7212	49.8592	55.1588	0	0.264081	16.0596	0	30.5015	23.5525	34.6396	23.011
SYT1	0	0	0	0.075327	0.012533	0.135475	0	0.114693	0	0	0	0	0.024274	0.00603	0.055472	0
NAV3	0.110475	0.165019	0	21.5379	39.0285	60.1714	53.0809	32.372	0.086819	0.054628	26.0022	0	25.8671	28.9911	45.3267	18.7257
IDH3G	0	0.154841	0	45.7795	40.1487	27.0743	40.9014	30.8333	0.083308	0	45.8112	0	57.2804	41.5753	46.7656	46.1752
ROGDI	0.642597	0.219322	0	14.4331	14.9082	12.1215	13.7962	11.9021	0.631999	0.753991	16.1611	0	21.7105	20.9338	12.4673	21.2758
PDZD4	0	0.016569	0	0.009694	0	0.031099	0.012577	0.031296	0.085911	0.034177	0.062509	0	0.019099	0	0	0.025382
ATP2B3	0.100889	0.016171	0	0	0	0	0.013052	0.005401	0	0	0.004994	0.082413	0.005319	0.013691	0	0
ROCK1	0.016737	0	0	7.49299	13.502	38.4328	20.6396	36.2716	0.049327	0.035322	7.24895	0.027647	16.3255	10.1629	15.1446	9.93271
CBFB	0	0	0	32.0367	59.2273	117.23	109.095	50.0117	0	0	27.7524	0	42.6645	50.988	58.4978	35.69
PDK3	0	0	0	3.72054	2.64697	3.53258	3.757	4.06963	0.020296	0	3.77203	0	2.81852	2.57006	4.5127	3.09944
HYAL2	0	0.082794	0.150976	222.114	210.709	117.79	147.438	228.801	0.548531	0.227704	286.731	0.133673	195.385	171.594	217.558	188.37
HDAC4	0.30292	0.307155	0.032908	5.33153	6.33757	6.93029	3.90004	7.46667	0.515952	0.5848	4.52986	0.029137	15.1602	4.69428	4.83095	8.47303
RASSF1	0.042518	1.18437	4.14666	20.9436	18.3404	10.7649	15.5865	13.4993	1.55571	0.097719	23.7504	0.68839	15.4194	17.6431	26.0354	17.1438
FGFR3	0	0.028603	0	0.577466	0.628432	0.538093	0.404671	0.087108	0.290777	0.453833	0.181339	0.137393	0.456211	1.14784	0.178497	0.12388
IFI35	4.49997	4.70679	10.4158	16.2706	17.3218	10.6338	8.11493	11.5738	1.64673	7.76078	16.0564	2.84796	23.0334	18.1645	18.3757	26.1132
HEATR6	0	0	0	7.496	7.5999	11.5379	10.8021	9.10717	0	0	7.37376	0	9.29527	6.42576	9.54251	8.66489
COASY	0	0	0	22.3119	29.2989	24.8937	24.88	24.1713	0	0	15.8263	0	18.2414	22.3725	26.4202	26.6051
PLEKHH3	0	0.218277	0.070227	2.29043	2.7974	2.83146	2.29343	2.72996	0	0.090142	2.91966	0.957009	2.73632	1.52359	2.82639	3.59758
MEF2A	0.474506	2.10531	0.058223	9.11634	19.3309	38.5713	35.1639	38.8529	0.560014	0.777905	11.877	0.05155	24.8909	19.3082	20.9404	12.7883
OTUD5	0.928694	1.5007	1.84815	29.1795	28.3238	28.6414	27.7996	24.0919	1.71761	0.178081	29.8976	1.02271	34.9948	28.8562	31.1632	34.6395
TFE3	0	0	0	29.6216	36.7128	28.378	30.8802	27.3098	0	0	41.1446	0	40.5689	37.816	35.357	34.7398
TBC1D25	0	0	0	1.77699	1.82678	4.059	2.7792	0.941173	0	0	1.83299	0	3.51312	2.06954	1.25829	1.9271
ACSL4	0	0	0	25.0145	53.9835	69.9362	77.8297	88.4897	0.018972	0	33.6317	0	42.0915	32.9462	61.1429	27.8655
INPP5A	0	0	0	10.5914	19.3628	13.7196	15.1017	13.4265	0	0	10.2468	0	16.5938	11.8041	13.5792	13.1195
GPKOW	0	0.111842	0	15.9419	15.0967	10.1967	15.1296	12.6429	0	0	16.6377	0	19.7882	15.1253	18.9252	18.9609
GRIPAP1	0	0.040322	0.334162	13.8895	11.2082	18.4864	21.0212	15.7122	0.17391	0	15.062	0.197242	23.0103	12.4032	21.2971	15.0821
FTSJ1	1.05422	0.359529	0	34.4561	30.5773	21.06	34.174	26.0981	1.03564	0.247199	38.7419	0.711176	27.1154	36.4847	46.8339	33.9916
PRR11	0	0	0	35.9494	46.1851	33.4726	55.1374	57.2183	0.217873	0	49.8634	0.122116	38.6392	40.4257	66.6634	44.1713
REEP1	0	0.221698	0	0.102513	0.198411	0.188337	0.471143	0.174442	0.630892	0	0.197279	0.261032	0.329207	0.098528	0.152336	0.107183
ATP11A	0	0.015945	0	11.4027	12.5007	22.5189	15.984	13.113	0.069294	0	8.36282	0.809699	17.8798	11.9701	13.2837	8.45061
POLR1A	0	0.004292	0	14.5855	15.2173	18.3945	15.7102	16.1204	0.585305	0	13.931	0	14.9597	12.7936	16.795	13.638
LAPTM4A	0	0	0	130.433	151.279	185.233	174.038	204.437	0.382794	0.456848	124.4	0	188.322	143.607	150.683	152.287
TTC7A	0	0.245891	0.092393	6.0953	2.83108	3.27887	2.69569	3.89227	0.161679	0	4.7011	0	6.60935	4.03871	5.0966	5.10076
IP6K2	0	0	0	33.2316	40.5353	47.4513	51.7758	45.697	0.191263	0	35.0882	0	63.0857	45.5253	45.321	48.1468
STON1-GTF2A1L	0	0	0	0.209382	0.278173	0.279809	0.363627	0.647436	0	0	0.071808	0	0.734084	0.415668	0.55547	0.39948
SRBD1	0.070962	0	0	6.18397	5.84782	7.81048	11.6669	11.8359	0	0	3.44373	0	4.97579	4.91755	5.76314	3.83695
KIF2A	0.039085	0.562022	0	6.83603	15.4459	34.4457	30.7837	40.4198	0.420156	0.582072	6.52628	0	17.7075	10.2586	21.3619	11.2071
RASGRP2	0.779977	0.677411	0	0	0.152564	0.133173	0	0	2.8674	1.26071	0.111958	0	0.143347	0.04052	0.305224	0.015179
PSME4	0.060779	0.207121	0	11.6839	18.8017	48.0361	32.6798	39.2715	0.02866	0.051306	9.94932	0	20.9486	14.7824	21.8244	16.8786
IFT80	0.999452	0	0	4.63835	6.31822	14.0443	10.2914	13.651	0.944643	6.74976	4.37006	0.825472	7.77475	4.14541	8.16212	3.02024
SIRT2	0.506162	0.011777	0	21.9516	25.3401	19.9173	19.86	23.4437	0.139076	0.292367	24.8767	0	28.2066	22.6881	20.2668	21.8827
ERLEC1	0.32748	0.446733	0.284172	10.9353	14.9646	21.9561	26.7598	36.7901	0	0	10.9909	0.168822	12.3187	12.9222	15.0545	9.76357
PPP2R5B	0.073555	0.021174	0	3.83277	5.01906	3.01586	4.1797	7.31332	0	0	3.94578	0	7.90655	5.66686	4.53527	5.23142
PYGM	0.117672	0.237882	0	0.025773	0.109214	0.022424	0.082614	0.027835	0	0.139704	0.038317	0	0.044133	0.26418	0.052026	0.17442
PAGE1	0	0	0	0	0	0	0	0	0	0	0	0	0	0	0	0
PITX1	0.036875	0.090596	0	0.606668	0.180819	0.14486	0.182338	0	0.700921	0.05188	0.143838	0	0.142371	0	0.557389	0.053665
TRPC7	0	0	0	0	0	0	0	0.018386	0	0	0.016806	0	0.011064	0	0	0
MAST4	0	0.0209	0.929308	14.6055	15.9186	33.7641	16.0535	32.5543	0.114116	0.021555	12.7909	0	33.5622	19.6581	14.0545	24.76
ADGRF5	0	0.009688	0	1.99203	2.63491	1.74088	5.6595	29.0709	0	0	1.26505	0	6.25025	0.956287	1.28348	1.98696
SDK2	0.017538	0.009695	0	0	0.023505	0.050431	0.007472	0.043646	0.057452	0.019997	0	0	0.00382	0.016954	0.027145	0
ADAM7	0	0	0	0	0	0	0	0	0	0	0	0	0	0	0	0.024417
NUP133	0	0	0	10.1942	12.332	17.1043	18.4503	21.1214	0	0	10.5886	0	9.56709	10.9398	17.1606	8.09049
NUCKS1	0.413011	0.589347	0.280198	63.6719	68.5264	126.152	110.072	114.086	1.20376	1.0739	63.1392	0.082695	122.019	69.4764	137.106	76.8647
VPS35	0.102147	0.111127	0	24.755	46.7055	72.5552	68.4942	82.8387	0.252074	0.11497	25.7213	0	39.6202	29.9878	35.9148	23.3565
DNAJA2	0	0	0	33.5211	55.3006	56.7493	76.8203	70.6324	0	0.066222	42.6845	0	48.0248	48.7325	61.9528	43.3641
BCL3	0.105134	0.032263	0	6.56799	6.48655	7.91063	2.89423	3.98958	0.05576	0.066548	4.929	0	7.2166	6.32374	5.59955	6.68649
KCNAB2	0.098867	0.040461	0	0.978617	1.33896	1.46884	1.91992	1.43866	0.37269	0.305692	1.76613	0	3.34849	1.76748	1.34304	2.33101
ABCC9	0	0	0	0	0	0.013467	0.015058	0	0	0.013462	0	0	0.005124	0.007928	0	0
GAL	0	0	0	4.77392	11.1771	3.31957	10.7396	4.62903	0.229097	0	10.1147	0	4.2198	7.94206	9.029	7.48574
CLEC2D	0	0	0	0.353261	0.663641	1.66433	1.53624	2.06195	0.018047	0	0.325066	0	0.91987	0.354101	0.693422	0.516755
FUNDC1	0	0	0	8.54365	9.68451	15.1837	15.1704	18.918	0.112839	0	8.07996	0	10.7548	11.8622	11.0042	10.3709
MAOB	0	0.086422	0	0	0.01529	0	0	0	0	0	0	0	0.017166	0.022176	0	0
RORA	0.329932	0.23548	0.567142	4.13971	8.19695	10.6781	8.17911	17.6389	0.579047	0.53526	7.93282	0.264413	14.1257	5.88257	9.21575	5.78044
DRD4	0	0	0	0	0	0.090951	0	0	0	0	0	0	0	0	0.058321	0
TGFBR3	0	0.039497	0	2.09549	2.30698	4.334	4.91314	6.61347	0.029242	0.34592	1.32715	0	7.95581	1.9653	6.58851	6.20963
PLA2G10	0.10261	0.139739	0	0	0	0	0	0	0.241926	0	0	0	0	0	0	0.110049
HES2	0	0	0.071574	6.36246	5.16163	4.73107	3.09781	7.17393	0.209284	0	6.66891	0	6.2171	3.65831	4.7946	4.39883
ATP1B3	0.263916	0	0	75.5213	108.2	183.643	117.724	147.979	0	0	79.9195	0	139.028	82.686	74.2102	103.476
NEDD4	0	0	0	10.7502	16.832	27.0385	26.2966	31.5515	0.016625	2.61951	8.47388	0	17.8889	11.5861	19.8041	9.13126
PIGB	4.28393	3.09547	4.5671	6.27304	8.74626	10.689	10.2053	13.0545	5.18351	8.62855	5.29202	3.03275	7.56856	8.37634	8.13634	8.17913
MAPK6	0	0.020666	0	7.7872	13.7805	29.1108	28.7529	33.9157	0	0.410125	7.86857	0	11.3009	11.8429	15.8086	7.69
GNB5	0.302283	0.289189	0.23222	12.8537	10.0196	10.8067	9.01075	10.1265	2.4058	0.283415	10.6794	0.500483	12.5985	7.20675	12.5657	9.87027
RAB27A	0	0.016419	0.089821	9.02728	11.5726	13.2584	12.5138	18.8616	0.340528	0.141904	9.32373	0.079526	12.2868	7.09184	15.3938	11.6466
HDHD5	0.022877	0.060474	0	19.6767	16.6581	8.65518	12.716	10.7933	0.418075	0	19.6219	0	12.1794	17.8119	13.981	14.5687
UFD1	0.648205	0.606834	0.299871	111.207	104.312	75.5994	107.914	95.8151	1.26523	2.82065	113.341	0.531006	134.082	106.876	121.717	108.889
LRP6	0.24632	0.167327	0	5.53835	7.76445	14.9839	11.4961	13.1194	0.302774	0.932289	5.3596	0	9.50374	5.32538	13.7694	5.54057
GUCY2C	0	0	0	0	0	0.014837	0	0	0	0	0.008459	0	0	0.014454	0	0.022155
SCT	0	0.570556	0	0	0	0	0	0	0	0	0	0	0	0	0	0
PHRF1	0.015616	0.103685	0.291352	8.8539	8.18395	11.128	9.66859	6.1219	0.102918	0.021971	8.0548	0	10.5439	8.54739	10.6538	9.24898
ELP1	0	0	0	11.9501	10.2293	12.1032	16.2923	22.9667	0.025391	0	10.2387	0	11.6229	8.06847	15.898	10.253
NUCB2	0	0	0	26.3084	38.4397	87.6657	39.9597	91.4043	0	0	24.4195	0	49.4683	29.0959	41.7786	31.4679
PFN2	0.616631	1.22776	0	86.3111	95.3036	85.2558	122.423	98.5372	0.931576	1.36557	94.0745	1.97856	78.3271	91.2396	130.49	85.7684
PTPN3	0.011692	0.016266	0	0.019304	0.083939	0.064531	0.361559	0.219366	0	0	0.057323	0	0.034998	0.098019	0.209915	0
SPTB	0.102816	0.032095	1.39805	0.043006	0.016622	0	0.024863	0	0.009245	0.011034	0.009492	1.58976	0.006316	0	0	0.136766
DAPP1	0	0	0	0	0.042118	0	0.061283	0	0	0	0	0	0.007998	0	0	0
FGF10	0	0.059581	0	0.065075	0	0	0.040465	0	0	0	0	0	0	0	0	0.015037
SLC44A1	0.016391	0.033541	0	10.3656	13.9245	27.0126	16.2936	19.9196	0.048308	0.076302	8.49516	0	13.106	9.57888	14.3607	8.60542
TMEM260	0.262654	0	0	1.89218	4.27211	9.66816	8.00263	10.2891	0	0	1.9257	0	3.78825	3.45471	4.48834	3.05284
SMG6	4.86086	4.59715	6.1851	6.55089	7.56384	10.6037	7.30829	8.37539	8.62346	2.56876	5.67718	0.820525	11.2085	5.06027	7.9669	7.63247
EXOC5	0.032308	0.510211	0.602763	15.9405	25.4166	53.0281	44.7355	77.7479	0.533212	0.136364	12.8251	0	27.1887	17.1291	26.839	15.6576
CLTCL1	0	0	0	1.81354	1.87132	1.58516	1.83531	1.72011	0.041378	0.024692	1.61152	0	1.80995	1.45069	1.32472	1.67008
FGF22	0.148281	0.878266	0.553287	0.028007	0	0	0	0	1.43512	0.296233	0	0.489876	0	0	0	0
FSTL3	0.242006	0	0.903007	8.50467	12.0373	4.32547	19.6963	9.12996	0	0	28.323	0	3.85141	16.1439	4.62428	4.03021
DGCR2	0	0.023762	0	14.3514	18.2432	15.7817	10.8816	15.132	0.022068	0.026337	18.4483	0	18.4513	15.1332	18.224	19.3761
RNF126	0	0	0	22.8836	18.656	13.0151	15.4775	12.405	0.502901	0	24.6181	0	18.8884	22.3607	22.5268	23.0531
MNT	0.711473	0.664359	0.397541	2.71554	1.59516	4.16517	2.25705	2.47416	0.60805	0.3281	2.21949	0.099198	3.34532	1.16913	1.6013	1.9761
ZXDC	0	0.022538	0	5.83428	7.75935	9.14975	8.88123	9.14137	0	0.024669	6.6916	0	8.77871	6.20043	9.18167	7.75873
JMJD6	0	0.338846	0.056829	13.391	12.3582	8.71993	13.109	12.3089	0	0	13.8228	0	12.2502	11.4178	14.8474	10.4635
POLB	0	0.130251	0	14.5414	16.0512	20.885	22.3898	22.0315	0	0	18.0285	0	18.7049	17.973	23.7737	19.3268
ST6GALNAC1	1.47996	0.252361	0	0.027447	0	0	0.170154	0.780878	0.87233	0	0.20063	0	0.047804	0.023211	0.235777	0
WIPI1	3.29231	8.04096	2.56529	16.1173	14.1264	19.6586	19.2273	23.6799	2.91087	0	13.0581	1.03157	25.4726	15.0192	12.2306	11.5178
FRMPD1	0.032288	0	0	0	0	0	0	0	0	0	0	0	0	0	0.007229	0.00627
GBA2	59.3716	77.1035	114.325	30.4845	27.4359	37.4162	34.8953	34.9402	75.6231	47.5555	35.6951	96.4087	40.9013	23.2702	40.8577	31.1392
NDST1	0	0.006763	0	30.334	26.9744	25.5735	27.5577	38.1632	0.313084	0	24.7957	0	38.5227	20.7555	21.1785	30.9058
ASNS	0	0.024586	0	12.0113	14.2911	14.256	14.2231	12.0215	0	0	14.0427	0	8.11186	10.4772	16.827	14.2447
AP3M2	0.030442	14.0488	0	3.36051	7.33603	10.2573	11.9877	10.9977	12.111	0.190454	3.21449	0	11.0846	5.09738	7.69628	4.80661
CNGB1	0.018706	0.025518	0	0	0.013372	0.039996	0.038933	0	3.33114	0.556892	0.022817	0	0.119493	0.049196	0.025067	0.194778
ST6GALNAC2	0	1.05319	1.13501	0.123989	0.161495	0.301127	0.225838	0.718453	0	0	0.132436	0	0.331391	0.467895	0	0.496448
CHAT	0.256046	0.087322	0	0	0	0	0	0	0.233097	0.093178	0	0	0.046444	0.02134	0.028289	0
PABPC1	0	0.118223	0	353.581	449.189	1416.29	536.406	676.256	0	0	326.302	0	988.49	332.819	587.803	659.078
TESK2	0.785952	0.241895	0.977553	0.585889	1.01097	1.33943	1.06562	1.11064	0.262108	0.039102	1.29233	0.432758	1.06322	1.11681	1.09723	1.2365
CFAP20	0	0	0	30.9492	29.2338	29.4293	25.578	26.8274	0	0.336252	31.6671	0	29.2539	21.6301	29.0496	26.4076
CSNK2A2	0.074623	0.039796	0.12147	36.9874	47.5591	77.5769	60.4187	76.3406	0.027038	0.448493	33.5428	0	85.126	41.1748	53.4818	42.6393
AL162171.1	0.139672	0.134846	0.704367	2.92476	4.23221	8.83605	6.2139	6.87294	0.024141	1.6074	4.14454	0.043543	5.99953	5.07448	5.66018	3.13622
EIF2B3	0	0	0	23.9942	27.8696	21.0364	31.8998	30.3916	0	0	22.2426	0	27.9792	24.127	40.7065	23.0741
CAMK2A	0.015173	0	0	0	0	0	0	0	0.017887	0.021347	0	0	0.014697	0	0	0
TCOF1	0.046688	0.02123	0	18.3251	15.3576	16.0616	12.3776	8.70395	0.10925	0.049545	19.6142	0	18.6773	17.1324	20.8785	24.3344
CDC42	0.038364	0	0.143149	188.05	292.175	268.301	350.786	321.835	0.045225	0.217619	215.344	0	214.208	246.895	269.478	225.125
OSBPL3	0.011841	0.008077	2.70902	12.539	17.5662	23.4706	28.2704	26.3457	0	2.04289	15.4719	0	33.7981	17.7278	25.6052	14.8888
EPHA8	0.016137	0	0	0	0	0	0	0	0	0.068111	0	0	0	0.032545	0	0
SLC12A3	0.053648	0	0	0.007802	0	0.018558	0	0	0	0.037739	0	0	0.069274	0	0	0
RAD18	0	0	0	6.61972	10.3964	13.5564	14.6863	16.8705	0	0	6.74293	0	5.24864	7.96633	14.9844	6.70062
ATP2B1	0.611921	0.008042	0	3.77747	10.7857	47.336	18.0319	18.9491	0.027799	1.8888	4.04971	0.92168	8.82419	6.0718	6.25228	6.17457
TRPM5	0.021073	0.015979	0	0	0	0	0	0	0.099367	0	0	0	0.005548	0	0	0.009034
NCK2	0.072567	0.024748	0	7.88611	11.7622	10.5538	12.0372	13.4448	0	0.17926	6.75795	0	14.1247	9.32507	11.6949	7.26617
MAP4K4	0.146308	0	0	79.2072	103.386	175.934	180.906	161.997	0.04369	0.078213	79.0885	0	205.115	87.1494	182.864	108.391
MGAT4A	0	0	0.105858	17.1669	17.1412	32.0623	28.1552	45.1008	0.134804	0.119742	13.639	0.29401	21.3832	7.1963	30.1945	12.8082
RPL31	3.66322	6.48553	6.38623	1919.98	2006.34	2407.17	2340.97	2130.64	8.34868	3.40743	1938.47	7.14453	2738.71	2133.61	2017.98	1931.41
WDR1	0	0.187816	0	576.751	514.311	346.527	559.973	371.084	0.29745	0.0438	602.061	0	742.834	607.78	549.29	499.711
SNX13	0.019753	0.013473	0	5.55142	10.1929	29.8351	18.4511	23.3355	0	0	7.0908	0	8.58761	7.99261	11.2851	6.10042
AP001034.1	0	0.068259	0	0	0	0	0	0	0	0	0	0	0.094312	0	0	0
ARHGAP10	0	0.019838	0	6.01601	7.75012	14.7017	12.0064	11.9776	0.011429	0.02728	6.92023	0	10.7466	8.54261	9.45085	7.00447
RPS6KA2	0	0.009404	0	30.3421	30.47	50.1498	33.1145	41.2969	0	0.019396	32.6119	0	88.6725	32.9903	33.8326	47.9952
ING3	0.158349	0.108007	0	9.76339	13.1772	19.6183	18.0635	16.6664	0.280007	0.111392	8.03272	0	9.75793	8.63878	14.1926	7.92939
VASH1	2.32633	3.52249	3.78544	30.9322	33.1952	35.2553	25.7374	85.9508	0.796889	3.32186	22.9412	2.62386	90.4148	17.2261	28.0446	43.4517
LMCD1	0	0.006534	0	6.56342	4.39177	1.90021	5.78248	11.3042	0	0	10.0955	0	4.22242	5.5861	4.33046	7.67821
BUD23	8.11206	13.8947	33.3473	37.166	31.0966	14.5399	35.5451	18.4841	14.7735	6.96448	35.3187	3.96552	25.372	34.5401	38.3157	33.7248
SEL1L	0	0	0	13.2243	21.3848	30.1388	38.3563	45.5208	0	0	18.3245	0	26.9459	20.2172	36.2758	11.153
TRIP13	0	0	0.238899	41.2448	41.5998	23.9557	51.5218	44.4791	0	0	39.4097	0	27.2659	35.9895	65.6043	49.6865
ATP6AP1	0.066357	0.646539	0.63671	77.2589	71.4928	50.4793	57.4562	82.1103	0	0.245993	73.0416	0	89.946	61.767	62.0332	59.6823
TCF3	0.15413	0.144611	0.352483	72.9528	60.58	50.8969	46.6986	45.8326	0.237036	0.730691	77.088	0	73.2534	62.8613	79.1985	78.4628
TRIB2	0.092922	0.449924	0	3.34277	2.65921	1.71098	3.72091	6.68279	1.07271	0.624748	3.21462	0	3.86226	4.51171	5.94727	3.31217
DAZAP1	0.083832	0.299007	0	95.6779	91.7286	60.1658	86.6907	76.6565	0.208436	0.159601	89.5153	0	77.7927	85.496	115.357	107.932
MBD3	0.098035	0.072157	0	46.9853	62.922	33.1182	50.9191	38.6911	0.034443	0	65.2685	0	32.9479	54.263	43.2572	60.9666
PRLH	0	0	0	0	0	0	0	0	0	0	0	0	0	0	0	0
HLTF	0.076105	0.321841	0	4.94742	6.11437	14.5007	10.8729	16.034	0.305039	0.085659	3.41397	0	7.02767	4.32638	9.82888	4.6059
FAM50A	0	0.043026	0	90.0149	57.0678	40.8458	54.8372	52.2203	0.148725	0	82.9008	0	124.081	65.9324	74.7142	81.1098
FAM3A	0	0	0	14.5631	10.8498	9.14826	13.3053	13.2931	0	0	14.7088	0	15.713	12.1567	14.0604	15.2902
CPSF1	1.04606	1.32269	0.136351	16.2381	12.9197	17.549	15.5362	13.9022	0.870502	0.880269	18.4245	0	21.2941	13.8358	17.1873	14.5828
MYO3B	0.104704	0	0.170453	0	0	0.021311	0.023842	0.006581	0	0	0	0	0.010396	0	0	0.007626
CYBRD1	0	0	4.00683	7.73801	11.4474	19.703	25.4093	22.7418	0	0.503596	7.00815	0	18.7475	11.2265	12.3593	6.4986
CDH19	0	0	0	0	0	0	0	0	0	0	0	0	0	0	0	0
PDCD2	2.32906	2.10968	2.6258	89.5882	99.7258	69.0966	95.3408	77.0294	1.02301	1.27831	100.253	1.54816	74.001	88.7465	91.82	91.6108
SLC6A15	0	0	0	0	0.048556	0.132404	0.118701	0.067114	0	0	0.157058	0	0.040331	0.068335	0.135545	0
RDH11	0.033621	0	0	47.2885	48.1244	41.679	55.1389	60.1422	0	0	42.8206	0	37.0992	38.7415	45.5378	39.3757
PRKACA	0	0.294693	0	20.6406	23.6639	23.7839	20.9935	19.4149	0.09533	0	23.8526	0	29.2657	21.0311	24.5866	24.2788
ADGRL1	4.58478	3.96036	11.4323	0.972638	1.8627	3.03449	1.61491	0.649951	6.14452	11.3354	0.756606	0.167201	0.62152	1.84554	1.37698	0.308485
SPP2	0	0	0	0	0	0	0	0	0	0	0	0	0	0	0	0.181144
ACTN1	2.94514	0.551805	1.19911	256.194	352.449	385.444	305.872	292.793	5.49778	2.72106	269.329	0.05747	472.808	293.519	309.927	369.227
ZFYVE26	0.713766	0.322782	0	9.1745	12.4163	13.256	12.9826	13.9312	0	0.039367	7.29425	0	14.5013	9.15671	11.1797	10.1485
RPS6KA6	0.009718	0	0	0.023659	0.050262	0.300868	0.061167	0.08432	0	0.013673	0.023415	0	0.062436	0.020023	0.038003	0.109694
EPN2	2.34756	1.87168	2.08801	26.664	26.7281	23.8718	27.8447	29.4013	1.56102	1.50118	27.6168	0.778402	33.5757	25.9895	34.3465	31.1446
PTPN18	3.12292	3.70298	3.17977	23.7462	25.2535	21.5983	22.4472	21.9473	0.590613	2.42027	25.7772	1.47389	35.1777	30.5956	27.5811	37.0695
LIMS2	0.070825	0.047285	0.495524	10.8145	18.1909	9.37423	11.1425	17.7373	0.334371	0.118799	18.1221	0	17.7368	25.9461	7.27987	11.6857
ASIC4	0.035744	0.048761	0	0.009932	0	0	0	0	0.142995	0	0.019678	0	0.088762	0	0	0.009591
SPEG	0.072365	0.072353	0.10906	0.251744	0.141425	0.142708	0.111303	0.171361	0.245895	0.097839	0.253161	0	0.297662	0.011028	0.574107	0
LNX1	0.680265	0.688507	0.900689	1.17921	0.721677	2.13424	1.38534	1.26243	0.362165	0.154367	1.02621	0.188121	1.6735	1.25282	0.306447	0.550867
ALDH3A2	0.277826	0	0	16.7442	17.9587	34.4825	28.2869	26.8607	0.991831	2.69891	16.8482	0.228844	22.6601	13.597	20.1005	19.783
TFRC	0.080466	0.043907	0	31.0754	14.4716	56.0552	56.9645	47.5989	0.018972	0.203776	25.7656	0	12.7523	10.9156	64.414	13.4477
SREBF1	6.4604	11.8425	10.0219	24.9996	32.3227	32.229	22.6189	21.4352	12.3801	5.16679	30.2197	4.69609	37.4923	22.4174	32.0118	34.2264
TRPC5	0.137695	0.272364	0.154136	0	0	0	0	0.005957	0	0.038745	0	0	0.003664	0	0	0.005361
AFF4	0	0.073485	0.061847	12.5568	26.9956	52.3867	43.1269	44.4036	0.039079	0.213985	13.1656	0	29.1335	22.5222	26.3572	15.034
UBE2D1	0	0	0	10.8793	16.5612	24.5136	18.9348	21.047	0	0.045666	7.53092	0	9.59239	13.4419	11.6022	12.1426
MPP5	1.141	11.3755	1.52804	4.1908	7.53086	12.5545	11.3389	15.6043	0.515034	1.09038	4.31957	0.641494	8.13476	5.19793	7.50497	4.73604
RHOBTB1	0.018495	0	0	3.98897	8.77237	21.6943	14.7428	17.3437	0.022187	0	3.61627	0	17.1694	10.6471	8.99476	7.46446
SMC1A	0.008072	0.027528	0	34.8419	22.5927	47.031	44.5514	49.3032	0.019031	0.011357	37.8312	0	33.2284	26.1086	42.4163	22.6375
HSD17B10	0	0	0	66.6458	49.1174	25.165	42.6092	29.9839	0	0	65.7198	0	50.6051	54.5552	63.9056	70.4346
MARK2	0.42504	0.616357	0	14.451	14.4171	12.2606	14.5556	14.0452	0.034208	0.040812	14.4845	0	17.5525	14.385	16.3485	15.3388
HMMR	0	0	0	10.618	20.1374	17.5077	25.1276	37.2232	0	0	11.9653	0	10.8101	11.9587	26.1868	13.5905
CHFR	1.58875	0.528573	0	20.2452	26.0868	29.4237	27.0863	21.0809	4.20274	1.91627	22.1084	0	32.5522	26.6212	22.9424	24.7747
TRHDE	0	0	0.027393	0	0	0	0.209992	0	0.017308	0.010328	0	0	0	0	0.003315	0
P4HA2	2.15501	0.305092	0	16.8266	18.4212	17.082	20.5678	25.0607	0.327229	0.280137	18.5088	0	25.8881	22.1802	13.7153	15.5587
FCGR2B	0.041264	0.023698	0	0	0	0	0	0	0	0	0	0	0.004599	0	0	0
NFATC3	0.474073	0.231038	2.25654	13.294	15.5852	15.2292	17.1456	18.4391	0.37608	0.387648	13.2312	2.33126	13.872	13.1749	16.0483	13.7318
TRNT1	1.9891	1.98483	3.23259	9.14826	12.217	24.8475	17.1177	20.1014	1.52915	2.09658	9.45192	1.09747	15.828	11.1767	16.5472	9.44027
ACADVL	32.1028	22.273	50.6618	81.235	81.5515	101.138	86.683	72.7667	18.084	13.3679	79.3351	24.9767	92.0064	87.8944	107.621	93.5809
STK10	0	0.190219	0	15.3277	28.4877	31.302	26.2241	24.3337	2.54659	0.038381	14.7023	0	41.2022	21.7205	24.0675	27.4483
FBXW11	0.169262	0.320656	0	13.7344	18.1071	26.0217	27.6274	25.6785	0.35473	0.370436	15.9192	0.062132	18.9544	16.4031	24.5571	15.4754
ACAP1	2.71546	2.22009	21.0618	0.508167	0.47747	0.882946	1.15395	1.04934	9.3453	8.73552	0.252623	3.09985	0.889911	0.646642	0.304395	0.511659
CRMP1	14.3617	21.53	21.7221	0.032438	0.043121	0.084401	0.024015	0	9.43393	10.3824	0.032018	18.4058	0.039254	0	0.030959	0
EVC	0.037376	0.042489	0.046488	6.66636	6.76116	13.9297	7.86515	7.6413	0.073436	0.052665	8.09098	0	11.325	6.01492	13.0542	8.58435
DERL2	1.04275	0.302934	0	42.7406	66.2444	50.0301	83.3696	63.0373	3.43794	0.34592	57.5398	0	35.5776	59.9644	50.0319	51.8677
SIDT1	0	0.150512	0	0	0.014904	0	0.008311	0.023193	0	0	0	0	0.030993	0.02038	0	0
NDE1	0	0	0	39.0505	23.6965	16.0612	27.2891	29.9708	0.030722	0	39.5648	0	36.8134	34.2078	40.5436	29.7344
MRVI1	0.096802	0.021122	0	0.16754	0.391098	0.310102	0.39747	0.382855	0.104686	0.019456	0.066343	0	0.364284	0.170139	0.105507	0.204574
TMEM38A	0	0	0	1.14561	1.35992	2.62756	1.41838	1.30301	0	0	2.2185	0	1.78255	1.04448	1.83189	1.55882
AP1M1	0	0.885631	0	49.1726	57.0075	28.7627	40.0824	38.6296	1.57187	0	50.682	0	51.1618	38.9285	40.5445	47.2236
PVR	0.299341	1.25975	4.19698	70.3104	149.884	61.8684	130.564	103.56	0.124448	0.977662	109.466	0.183505	74.1018	118.795	94.5111	68.5714
XRCC1	0.353018	0.596491	1.23774	26.9118	19.2977	17.208	18.812	16.5763	0.284396	0.296987	20.5024	0	28.3145	22.8622	33.6462	33.6333
SCARB1	0.024994	0	0	40.1435	37.4989	42.5612	30.2827	29.5101	0.017192	0	42.1938	0	54.6164	38.2453	33.4746	43.6976
CYP2W1	0	0	0	0	0	0	0	0	0	0.338353	0	0.490821	0	0	0	0
MCM2	0.281658	0.381293	0	61.2102	44.102	19.4183	36.9238	28.7398	0.3295	0	56.018	0.307803	36.5848	45.2855	70.961	52.006
MOV10L1	0.44808	0	0	4.83103	6.83111	10.3888	8.79304	10.6284	0.048946	0.061764	4.72945	0	15.8425	7.05928	6.05711	6.42481
PANX2	0.197323	0.206141	0.423222	1.55133	1.44442	1.27275	0.71996	0.75735	0.033428	0.231931	1.09328	0.281038	3.15386	1.53207	1.14397	2.29992
SELENOO	0.167786	0.228886	1.25213	10.8371	6.32927	6.50826	8.23092	7.37889	0.461523	1.25899	11.7354	0	9.75035	7.61346	11.2125	10.3961
TP63	0	0.123178	0	0	0	0	0	0.031852	0.020535	0	0	0	0.009221	0	0	0.013515
ALPK1	0	12.484	31.3601	1.80813	2.12952	6.40351	4.56123	4.28916	34.7016	5.94162	1.0657	0	4.39201	2.22635	1.98376	1.74548
LLGL2	0.028283	0.940036	0	1.11793	1.15612	0.280104	1.11904	0.203663	0.246917	0.877953	0.975963	1.0819	2.59456	1.45554	1.94322	1.97017
PDE8A	0	0	0	9.08084	12.3509	24.6941	22.2673	17.6925	0	0.062477	9.98071	0	17.5712	11.059	13.5599	7.43531
CLCN4	0	0.008353	0	2.91574	4.89151	3.36829	3.82638	3.79644	0	0	5.77219	0	3.27328	3.79645	6.70799	4.43495
NLE1	0	0	0	19.2036	17.2203	9.95499	11.3826	8.95444	0	0	19	0	14.0892	19.0194	20.7654	18.5028
SDHA	0	0.048246	0	123.125	115.516	86.5589	124.166	98.081	0.041692	0	118.933	0	137.219	121.547	135.939	135.157
SMARCE1	0	0	0	46.0527	49.8569	75.9495	87.7429	94.6688	0	0	51.4894	0	73.6496	50.8529	67.8077	45.2731
FNDC8	1.53636	1.66714	3.3875	0	0	0	0	0.02907	1.23488	1.67027	0	0.461426	0	0.022413	0	0
GSDMB	0	0.05359	0	1.04446	0.725929	0.354105	1.01319	0.86709	0	0	0.737425	0	1.90199	0.448331	2.23607	0.412461
KDM5A	1.52932	3.69712	7.42232	13.1588	20.4561	30.2033	30.0204	34.8308	5.2183	3.23035	12.8669	0	27.8313	13.0293	28.0577	13.2818
ADAM11	0.155079	0.020127	0	0.058533	0.040931	0.023205	0.01008	0.025252	0.068595	0.095018	0.053559	0.137494	0.026191	0.046078	0.013045	0
PPP2R3A	0.059262	0.016169	0	1.4488	1.81114	7.89033	3.56745	5.81125	0	0	1.12435	0	3.8215	1.70029	2.54173	1.99719
FERMT2	1.55529	1.32477	0	26.7606	53.4992	95.0125	101.448	76.125	1.91224	1.93489	30.0712	0.238281	45.1304	47.5091	54.3696	34.139
ABCB11	0	0	0	0.041965	0.140558	0.165964	0.181871	0.059873	0	0.032403	0.124612	0	0.046117	0.142057	0.119132	0.282721
DHRS9	0	0	0	0.515791	1.30973	3.65651	2.37406	1.36577	0.074669	0	0.192291	0	1.71965	0.846966	3.28535	1.05887
CD5L	0.039385	0	0	0	0	0	0	0	0.092858	0.055411	0	0	0	0	0	0
PTGS2	0	0.216458	0	4.68739	22.4904	64.828	34.8921	4.25046	0	0.050832	2.2318	0	6.87893	29.6296	11.3616	6.32637
IGF2BP2	0	0.051783	0	22.1501	19.1233	26.776	32.922	32.2852	0.820003	0.031493	26.7437	0	39.284	13.684	37.2872	19.3267
MAP3K13	0.951722	0.599973	1.13583	7.69597	9.22098	15.3925	10.7642	11.6369	0.349404	0.998721	5.31052	0.317575	9.18212	8.52026	11.6517	6.56101
ST6GAL1	5.67721	0	0.776728	43.1164	50.3068	57.6512	49.145	43.2797	0.341061	0.322154	25.891	0.068771	66.7715	30.9539	49.1512	40.4363
TBX21	0.065973	0.067498	0	0.026071	0	0.100233	0	0	0.193851	0.046409	0	0	0	0	0	0
VDAC1P1	0	0	0	1.76547	1.64383	1.83918	1.46919	1.80616	0	0	1.72408	0	1.87599	1.09228	2.1648	1.03551
FRY	0.305388	0.063911	0	44.7128	32.9304	48.1354	52.3465	38.4829	2.85716	0	25.9736	0	90.5909	32.968	70.5757	39.904
PICALM	0.24431	0.016281	0	55.2874	111.741	198.287	168.72	169.382	0.576014	0	63.4346	0	137.159	90.5269	99.6376	80.2459
NSF	0	0.014061	0	17.7363	25.9654	24.5507	40.1814	36.7414	0	0	16.6176	0	29.1988	20.9269	42.2198	21.0643
GLI2	0.704127	0.396849	0	0.013314	0.127455	0.064157	0.513755	0.215207	0.264734	0.076013	0.255539	0	0.006302	0.316342	0	0
CLASP1	0.131333	0.068913	0	11.3103	16.586	34.9212	26.114	27.8404	0.106928	0.24004	13.6919	0.033379	29.563	15.4045	21.4641	15.6728
MRPS34	2.65945	0.077498	0.620208	108.638	72.186	39.1177	65.5464	55.7316	1.8754	0.935405	119.253	0	112.118	89.756	101.084	121.96
NOTCH3	0.027408	0.23687	0	0.017081	0.088893	0.504231	0.694679	0.109307	0.064571	0.025688	0	0	0.06604	0.462755	0.089812	0.046416
CLNS1A	0	0	0.209374	80.5673	105.97	131.454	150.198	139.718	0	0.276308	81.8373	0	144.356	85.6877	142.816	92.4692
PPP2R2C	0.035894	0.148949	0.066967	0.024096	0.009336	0.055803	0.086013	0.03451	0.021157	0.126251	0.027301	0.059292	0.052818	0.099139	0.193867	0.04261
TEAD2	0	0.317167	0	37.6914	38.5707	27.5433	32.682	30.7233	0	0	39.2449	0	33.8427	42.6858	32.1783	38.2745
EED	0.617721	0.070236	0.960389	7.89138	10.7688	15.1154	15.5095	19.5841	0.546154	0	6.92244	0	8.33636	8.43187	13.6014	6.95004
CDHR2	8.66582	5.22705	9.66647	0.228399	0.239481	0	0	0	2.97979	4.32583	0	5.93825	0.154119	0	0	0
SNCB	0.107034	0.091448	0	0.200185	0.133535	0.225874	0.033861	0.028311	0.252357	0	0	0	0.397142	0.065536	0	0.123977
TSG101	0	0	0	25.243	46.2978	36.1131	48.9938	46.1544	0	0	24.9942	0	40.8475	35.4535	29.6636	36.9494
NCBP3	0.012292	0	0	8.75057	12.2298	19.7833	18.5996	21.2208	0	0	7.96014	0.020304	20.3497	9.59904	18.5877	10.4546
ATP2A3	0.016818	0	0	0.778089	0.474574	0.122739	0.435396	0.048125	0.030785	0.168126	0.151704	0	0.428357	0.575415	0.247405	0.329704
CA12	0	0	0	0.650371	0.997987	0.767959	2.02909	0.341698	0.108594	0.046953	0.100032	0	1.41479	0.958003	1.66743	0.354372
MGLL	0	0	0	54.9744	63.7661	39.6475	47.4998	50.9164	0	0	77.4646	0	64.9621	51.2684	78.0362	68.4224
NTN4	0	0.093428	0	13.3604	28.0445	47.0517	60.682	82.8962	0	0	24.7428	0	86.6403	23.6509	23.6069	31.9894
BCS1L	19.5454	14.5853	13.4317	32.1887	29.8953	15.788	29.73	20.3337	6.24299	13.2398	31.5652	11.6439	22.6126	36.5916	33.6085	25.956
NUAK1	0.06192	0.033424	0	6.62117	26.0973	27.3486	17.6127	25.3256	0.118092	0.175667	6.58131	0.077302	34.6079	20.406	13.5113	17.5076
DPP8	0.989811	5.0746	0	7.43804	11.4438	22.3679	20.0704	26.2884	1.75516	3.13895	8.62124	0.81751	13.8257	8.63111	14.2968	7.38234
SLC24A1	2.51081	13.364	12.704	2.20149	2.28582	3.81879	5.1981	5.17498	2.05614	3.49736	1.32707	2.58056	2.49082	2.22165	2.26989	2.46901
ZNF532	0	0.021334	0	11.148	13.1143	32.3349	19.6183	26.2059	0.018436	0.136759	9.20997	0	28.9249	14.0312	17.8531	12.1217
SCARF1	0.189835	0.034511	0	12.1781	9.14219	8.38818	7.07465	10.7004	0.459424	0.151007	12.2606	0	15.3327	7.40787	11.7067	12.7456
LMAN1	0	0	0	20.8023	35.0278	63.0288	56.0842	73.8347	0	0.047343	18.7928	0	24.979	24.5724	38.1678	19.7994
HACD3	0	0	0.385703	24.1247	34.1541	39.6238	42.1163	46.3105	0.036347	0.043379	26.7888	0	23.1917	26.5233	40.9753	24.3584
IPCEF1	0	0	0	0.004837	0.159898	0.227537	0.19725	0.010354	0.014089	0	0.271888	0	0.025512	0.113673	0.050722	0
ZZEF1	0.041169	0.112321	0	13.8366	19.6664	24.0518	15.582	13.9058	0.186039	0.144802	13.9918	0.045336	20.4397	13.8968	12.6307	16.6245
NOX3	0	0	0	0	0	0	0	0.018206	0	0	0	0	0	0	0	0.016252
ENO1	0.809224	0.323958	0.550052	2552.59	2063.46	1258.21	1773.3	1274.08	1.32661	1.37285	2663.68	0	1833.98	2492.86	2487.43	2751.1
SLC12A1	0	0	0	0	0.023089	0	0	0	0	0	0	0	0.023696	0	0	0
MYDGF	2.6111	1.24709	41.0918	156.227	116.56	64.6664	99.3327	70.5939	3.79102	7.63232	137.568	1.3242	123.628	120.044	132.988	134.929
ANO8	0.527952	0.408174	0.219315	0.480581	0.539141	0.84848	0.392971	0.586853	0.567252	0.399037	1.17365	0.174619	1.46725	0.39908	0.445946	0.546048
TUBE1	0.161676	0	0	3.7683	8.21236	8.77147	9.13287	12.727	0	0	6.62988	0	4.80498	7.14663	7.82174	4.43244
ARHGEF10L	0.252418	0.323152	0	0.953716	1.52124	0.224944	1.78808	1.42977	1.05125	0.954211	1.18476	0.091852	0.080386	1.34838	0.036272	0.346366
TXK	0	0	0	0	0	0.095842	0.07236	0	0	0	0.041351	0	0.07291	0.080707	0	0.053271
WSCD2	0	0.015984	0	0	0.062642	0	0	0	0.300405	0	0.009272	0	0	0	0.01042	0
KCNQ2	0.028159	41.3359	0	0	0	0	0.076005	0	35.8627	0.04832	0	0	0.044927	0.002952	0	0.00336
TACR2	0.315616	0.105687	0.963611	0.039985	0	0	0.079709	0.044308	0.304437	0.363332	0	1.36508	0.143238	0.03441	0.022362	0.019384
ACTR6	0	0	0	6.65482	10.1496	14.5897	14.3222	18.1117	0	0.199643	6.4676	0	7.27551	10.6128	9.00884	9.61364
TIPIN	0.208275	0	0	15.8947	16.1528	12.1229	17.9621	19.6584	0	0	13.8225	0	10.6103	13.3601	24.0337	15.2069
SRI	0	0	0	143.901	158.741	110.493	136.916	120.12	0	0	134.995	0	125.862	130.168	126.186	109.454
EIF4G3	0	0	0	13.6327	15.6198	30.456	23.1241	23.3473	0	0	10.8502	0	19.1282	15.7703	16.357	11.0807
NUP37	0	0	0	30.9261	39.6709	34.7749	38.6698	45.2637	0	0	28.7959	0	27.0606	28.6807	42.8427	32.825
SEMA3A	0	0	0	0.304953	0.009203	0.539844	0.778064	1.1973	0	0	0.943673	0	0.10479	0.188953	0.383554	0.022953
GTSE1	0	0	0	19.0485	25.3688	12.605	19.4057	21.8068	0.210737	0.216114	21.8445	0	16.5678	19.1015	26.9863	27.6821
SEMA3C	0	0	0	0.908357	0.466344	2.53488	13.634	2.04674	0	0.050011	3.21584	0	0.802923	1.91503	3.31847	0.312453
TTC38	0	0.158106	0	15.6919	18.3993	11.7584	14.6918	14.1478	0.54652	0.326124	19.9863	0	19.1316	17.9642	11.8243	20.3422
ACAT1	64.4405	34.9049	52.9127	29.562	39.9768	57.1521	61.8685	63.2149	17.3571	46.8696	28.293	10.1731	52.6928	34.6137	58.7939	26.8668
GRAMD4	1.22184	1.23622	0.333386	5.71312	6.38809	7.82713	5.55671	1.84496	1.36408	0.653904	3.17687	0.098392	12.1829	5.4138	5.98059	4.13431
CELSR1	0.014188	0.014137	0	0.300851	0.140019	0.619578	0.405746	0.073478	0.016289	0.030097	0.093802	0	0.307698	0.691421	0.185164	0.045725
WNT8B	0.206654	0.169144	0	0	0	0	0	0	0.048723	0	0	0.136544	0	0	0	0
ZNF638	0.231121	0	0	18.8057	23.327	57.9938	33.0014	57.8979	0.315456	0	14.6233	0	31.6858	16.4136	27.4834	14.1824
SLC25A40	0.08088	0	0	3.39582	6.33171	6.31918	6.64117	8.16962	0	0	4.6498	0	2.88962	5.55266	6.12629	5.5754
TIMM21	0	0.331855	0	14.4899	15.6043	17.8429	28.3111	29.6475	0.032012	0	13.8901	0	14.0668	12.1194	20.7817	9.00114
ADD2	0.008513	0.011613	0	2.26442	0.252631	1.05555	0.867217	0.240499	0.202652	0.229879	0.969543	0	0.179348	0.524559	0.400809	0.687148
FGF4	0	0.170981	0	0	0	0	0	0	0	0	0	0	0	0	0	0
RASAL2	0.016255	0.012716	0	3.81175	5.71607	9.22554	10.1371	12.174	0	0	5.36167	0	7.32211	5.29862	6.15193	4.14668
VPS9D1	0.242291	0.304928	0.226018	4.31862	4.36396	6.02898	3.2521	4.96675	0.075288	3.33365	3.13764	1.14525	9.13671	3.43364	3.52368	4.98991
ZNF37A	0.085699	0	0	3.40935	3.12491	7.79445	2.79573	5.50366	0	0	2.06197	0	3.31547	2.19754	2.42381	3.18023
MARK3	0.281897	0.087741	0	33.6861	33.6218	61.2404	55.7475	57.6616	0.151646	0	31.5496	0	52.0918	36.3158	53.1582	39.2538
SLC25A3	0.474754	1.09632	0.630649	452.536	430.376	386.292	464.197	404.189	0.397895	2.34015	485.945	0.215819	472.245	407.978	427.307	380.991
FNDC3B	0.487074	0.996668	0	38.5825	47.1217	63.513	66.9331	93.4244	2.29677	1.37054	48.8724	0	49.1089	51.5217	47.6286	29.498
FOSL2	0.059537	0.073533	0.044431	18.3407	21.0814	26.4178	22.1752	23.0885	0.760839	1.65804	22.2674	0.039339	50.1364	29.1257	21.562	32.3323
CACNG5	0	0	0	0	0	0	0	0	0	0	0	0	0.026418	0.104597	0	0.026691
CACNG4	0	0.015775	0	0	0	0	0	0.019848	0.054439	0	0	0	0.006062	0	0	0
FRYL	0.028434	0	0	10.2491	19.1303	55.4141	30.8945	46.4254	1.13399	0	10.9086	0	29.2082	13.1843	21.6639	11.602
TMEM131	0.037843	0.030805	0	6.45258	11.6519	19.4403	13.541	17.425	0.028806	0.016784	7.57697	0	10.9981	6.68931	10.1087	8.55043
FSCN1	0.252015	0.112639	0.113321	147.468	113.157	71.4663	92.5491	104.216	0.046173	0.352008	136.243	0	183.556	101.971	113.016	138.856
ACTB	0	0.257942	0	2929.97	4218.79	2626.35	3184.09	3368.42	0.518413	0	2696.66	0	3880.28	2817.23	2881.67	3384.04
MOCOS	0	0	0	1.89807	0.565711	0.527734	0.542785	0.488537	0	0	0.477604	0	0.884328	0.1864	1.32892	0.85425
PLD1	0.405651	0.098816	0.432464	12.5944	15.4793	52.3402	30.882	81.064	1.09063	0.489186	12.6548	0.670075	28.9678	20.8153	22.6384	24.0777
ATP12A	0	0	0	0	0	0	0	0	0	0	0	0	0	0.007482	0	0.017069
WDR62	0.111103	0.175347	0	3.49795	3.1268	2.29673	2.68662	2.30077	0	0.049425	4.0116	0	2.50371	2.92696	4.58871	3.98453
DLG1	0.261595	0	0	21.28	23.2604	36.7957	40.2207	47.1633	0.109008	0.368042	20.9359	0	30.985	12.5767	26.911	16.7601
RAB7A	0	0.077586	0	187.018	218.48	245.904	276.83	229.815	0	0	200.331	0	343.118	247.966	295.642	260.242
BCAP29	0	0	0.066441	53.146	87.9851	119.916	130.652	153.001	0.242573	0	75.3612	0	95.9893	95.9323	94.3644	86.6606
SEC31B	0	0	0	0.406749	0.737504	2.83564	1.72464	1.47541	0	0	0.482084	0	2.00156	0.41299	0.397026	0.880788
SART3	6.00346	4.48355	5.00963	17.3416	21.7051	27.3643	24.8195	23.1445	0.069715	12.0923	18.1657	1.6456	27.6798	16.3607	31.8092	24.2162
ARHGAP15	0	0	0	0	0	0	0	0	0	0	0	0	0	0	0	0
TUBA3D	1.4565	1.39695	6.09512	0.023252	0	0	0	0.025382	1.22227	1.44932	0	0.800773	0	0	0	0
PAX2	0.319858	0.163438	0	0	0	0.052405	0	0	0.357478	0.479984	0	0.08639	0	0.076857	0	0
EXOSC7	0	0	0	29.3797	27.9631	23.5413	31.7663	22.3343	0	0.241861	29.8056	0	24.6228	23.7486	30.3814	21.4718
KIFAP3	0.031182	0	0	3.22234	5.11671	13.1043	9.71338	11.131	0	0	2.89846	0	6.45109	4.64996	4.97378	4.03606
MKRN2	0.335262	0.062366	0.22745	11.6813	15.0099	19.3932	22.046	19.3363	0.31526	0.471685	12.6531	0	17.5664	14.5979	21.3206	14.1643
MCM6	0	0	0	21.9749	24.8243	27.6883	36.235	34.7179	0	0	24.0888	0	28.9105	22.9759	55.6905	26.8472
REXO2	0.423776	2.37397	1.443	87.7067	138.02	138.046	163.642	183.233	1.36767	5.98494	88.6092	0	145.907	96.13	154.229	112.679
RBM7	0.666301	0.368082	0	11.3524	14.6489	25.1599	24.8993	29.7137	0.568109	0.446067	10.6701	0	22.3714	13.1571	18.1739	8.66395
RBMS2	0.448407	0.815595	0.174288	39.338	32.9631	39.3714	30.8183	38.1994	0.715823	0.525725	48.8433	0.12345	72.6031	49.5505	45.2788	30.8964
BAZ2A	0.457388	1.23566	3.84838	41.5014	36.9244	49.3326	36.0907	46.0796	0.708355	1.36272	38.156	1.18516	64.6096	41.3808	48.5403	58.2836
PTPN23	0.094834	0.021561	0.353859	10.9845	6.0875	11.236	4.15022	5.13375	0.018633	0.729747	7.55767	0	16.7225	11.4905	8.18957	13.1174
MLH1	0.639434	1.71365	0.145028	24.6259	29.524	30.1938	38.2477	40.7165	0	0.689637	21.6771	0	31.98	25.7556	47.2977	25.9068
UNG	0	0	0.162603	20.8996	21.2847	12.7452	13.6441	14.1396	3.13136	0	17.7632	0	16.4796	14.1621	25.0846	16.1748
FMO4	0	0	0	0.208413	1.1202	0.307994	0.672414	0.762644	0	0	0.396642	0	0.473103	0.765027	0.213807	0.270942
KLHL20	1.28569	5.01109	1.37067	7.154	8.85526	14.6493	14.1755	18.439	0	0	7.08235	0	13.0139	9.85887	12.9399	7.15295
RGS11	0.068651	0.165936	0	0.539024	1.00553	0.416363	0.660742	0.74428	0.143548	0.975429	1.25879	0	1.27608	1.03523	0.443006	0.544985
SLC46A1	8.72981	7.37879	16.1033	5.11979	2.58656	1.53735	1.64671	4.91355	15.3541	9.9675	4.84539	3.97803	5.54277	3.87683	3.23758	7.01545
PLXNA2	0	0	0.567502	23.3222	41.9301	55.0376	37.4605	39.9355	0.669551	0.427957	31.0703	1.00492	52.4995	36.489	32.2149	28.9068
SPAG5	0.164089	0	0	30.039	35.228	21.3655	42.0124	34.6222	0.44581	0	38.8216	0	30.8551	36.2792	59.4542	39.2761
ANKRD13A	1.14546	1.49417	2.19661	11.836	12.4476	19.6672	17.0944	18.9543	0.624083	0.520271	12.9088	1.53636	20.9299	13.8016	19.2215	16.0579
TPD52	2.74859	1.09499	0	0.288885	1.67346	1.57892	0.992876	0.584234	2.42285	0.963855	0.043786	0.754438	0.337121	1.29258	0.729505	1.41039
ACACB	0.085088	0.008282	1.14863	0.510944	0.415356	0.412483	0.248554	0.273482	0	0	0.200708	0	0.557371	0.429719	0.232922	0.319476
TRAF4	0.445305	0.377206	0.65164	15.2413	11.6022	12.9113	17.4962	10.34	0.171563	0.488423	14.1697	0	16.9964	15.7835	11.1517	14.2166
PAG1	0	0.005002	0	0.005968	0.020731	0.569268	0.282249	0.25469	0	0	0	0	0.00197	0.119044	0	0.081717
GPATCH1	0.057689	0	0.645779	4.03553	5.52021	5.02097	5.31196	4.96096	0	0	5.89009	0	4.05136	4.16934	7.10951	4.56168
ICAM3	4.47697	2.71185	4.22854	9.33905	7.37286	5.34421	6.18048	8.56671	2.02415	1.40112	15.619	3.27365	13.1069	9.55616	10.0104	15.7144
NT5C2	0.395289	0.050553	0.645295	20.1886	30.2856	50.9241	40.3855	60.5415	0.145622	2.57963	23.9682	0	32.8248	31.4872	37.4969	34.0345
AP002956.1	0.663799	0.598852	0.379988	501.145	710.667	490.622	626.45	874.621	2.52861	0.543272	745.171	0	826.631	615.96	623.846	678.426
GPC4	0	0.011147	0	0	0.015282	0.011424	0.06817	0.042343	0	0	0	0	0	0.128087	0	0
MBNL3	0.160722	0.786416	1.04889	0.999858	1.20882	1.00603	1.72477	1.37187	0.123566	0.350878	0.614521	0.189529	0.388615	0.489241	1.03289	0.706892
CAMSAP3	0.042296	0	0.607952	0.008469	0	0	0	0	0.064024	0.029754	0	0	0.016702	0	0	0.016348
RAP1GAP	0.071389	0.324501	0	0.054095	0.031655	0	0.012978	0	0	0.394954	0	0	0.106542	0.114367	0.14863	0.154241
XAB2	0	0.048772	0	31.2197	26.0031	17.9378	24.0382	19.4593	0	0	34.2286	0	31.9105	29.409	30.5639	33.4785
ARHGEF1	0.056524	1.04154	0	29.2169	27.2785	14.9662	25.4242	32.5965	0	0.039762	36.9838	0	32.8436	28.0242	33.5691	35.1897
STXBP2	1.38663	1.08815	0	39.3561	27.1005	20.8562	28.2644	21.8663	1.3227	1.95087	25.3462	0	38.3335	31.8248	34.8391	28.3301
MAP2K7	0.36627	0.756064	0	13.611	11.1793	8.64881	11.5558	12.8035	0.908695	0.875834	13.4336	0.490348	14.0559	10.8886	14.537	15.8045
NMRK2	0	0	0	0	0	0	0	0	0	0	0	0	0	0	0	0
DGKD	0.300089	0.051171	0.16796	3.58488	5.35804	5.12053	7.23923	3.70121	1.11773	0.06333	5.01944	0.297421	6.20174	9.12948	3.09485	5.93512
CTTNBP2	0	0	0	0.158422	0.019136	0	0.035572	0	0	0	0	0	0.015237	0	0.006552	0.0149
ACTL6B	1.19007	0	0	0	0	0	0	0	0.467641	0	0	0	0.025735	0	0	0
RARB	0	0.403778	0	4.4929	9.38856	3.50583	5.24108	0.823308	0.07754	0	5.84447	0	3.92752	3.86897	6.1046	1.22106
TOP2B	0.014975	0.057659	0	12.0851	20.4921	66.4588	44.899	51.5272	0.071043	0	12.4043	0.141326	30.5457	15.2482	27.7674	16.9128
TM9SF3	0	0.053583	0	27.8698	55.745	99.2346	98.8048	101.575	0.047073	0.037016	30.0111	0	35.1222	40.7727	46.6741	32.1073
NFKB2	0.083589	0.308399	0	6.30771	13.27	14.5125	19.5947	9.36384	0	0	8.58955	0	11.3149	14.5435	6.45955	12.6404
UBE2T	0	0	0	39.8584	38.1644	22.124	42.751	40.459	0	0	41.4301	0	29.0611	33.4476	53.0949	35.8033
PPP1R12B	0.094421	0.17067	0.225315	2.22482	3.33215	3.1879	3.41803	4.29962	0.030253	0.021663	1.77156	0.050869	4.51903	2.5658	4.36814	2.6485
DNAJC10	0.055635	0.007916	0.014434	45.8532	76.4831	110.528	121.639	132.124	0.009121	0.016327	48.9425	0	60.8599	58.6793	90.2942	47.5369
GTF3C1	0	0.041202	0	23.4686	29.7997	24.4832	22.9226	27.6957	0	0	22.7832	0	31.8535	26.1305	27.8223	30.9753
IL4R	1.05983	0.255287	0	24.5141	21.4132	16.7057	23.5956	29.7936	0.44118	0.404004	29.661	2.62109	34.2088	30.5471	25.4654	28.7481
USP33	0	0	0	8.76014	20.4604	31.1485	34.9214	39.0092	0	0	12.4882	0	22.6444	15.227	23.8056	12.3835
PAK3	0	0.114111	0	0.081492	0.181537	0.071184	0.13608	0	0	0	0.016163	0	0.042291	0.002981	0.256636	0.063254
CAPN6	0	0	0	0	0	0	0	0	0	0	0	0	0	0.007925	0	0
DCX	0.013017	0.195863	0	0	0	0.012164	0.009066	0	0.044801	0	0	0	0	0	0.016666	0
SNRPA	0.267214	0	0	180.282	137.108	87.8885	127.879	107.562	0	0	179.128	0	148.946	160.588	182.203	195.674
SPAG6	0.036198	0	0	0	0	0.080352	0	0	0.29745	0	0	0	0	0	0	0
EXOSC5	0	11.1037	5.52215	20.4827	13.2891	9.64084	11.5099	10.5025	0	0.751896	19.0409	0	10.1293	14.5279	19.0033	16.8142
DYNC1I2	0	0	0	46.3019	67.004	127.007	90.9494	116.715	0	0.069944	49.2543	1.3839	109.422	52.9656	85.4393	61.9879
APBB1IP	0	0	0	0	0	0	0	0	0.038071	0.045436	0	0	0	0	0	0
LRCH4	0.104446	0.47743	0	15.0641	11.7725	10.2849	7.96507	8.56888	0.523321	0.954446	11.8671	0	21.0504	11.9688	13.4559	12.1909
FAM76B	0	0	1.19648	2.98253	7.18587	16.3498	13.1319	23.656	0.504013	0	3.43545	0.529678	11.167	4.484	9.92071	3.57555
SIRT6	0.190726	0	0	14.3598	12.6255	8.48082	13.5124	8.72732	0	0	12.3209	0	15.9129	11.0359	14.6479	15.8319
TYR	0	0	0	0	0	0	0	0	0	0	0.032939	0	0	0.020776	0	0
POLD3	0	0	0	6.91873	7.90479	10.2002	11.1059	13.6648	0.197222	0	7.85028	0	12.7732	7.62246	15.8921	7.28699
ACTN2	0.136055	0.060196	0	0.506442	1.76299	1.28128	0.582879	0.358384	0	0.123812	0.138694	0	0.127637	0.155641	0.928804	0.129278
CAPZB	0	0.037583	0	122.991	128.921	94.429	131.178	124.949	0.12733	0	140.81	0	149.227	131.106	141.813	122.003
GPR137B	0.043162	0.094921	0.161052	1.06717	1.58098	7.47307	2.32989	2.69753	0	0.887484	0.846386	0	2.38249	1.10183	1.16046	0.97981
NAALAD2	0.406804	0.565434	0.17858	0	0.110541	0.086866	0	0	0.48863	0.404004	0.016478	0.182582	0.018823	0.019879	0	0
JADE1	2.5185	2.49813	0.748699	7.3486	12.4075	16.2042	19.6951	13.6653	4.11249	2.12919	7.48534	0.192101	10.3291	9.1727	15.2444	10.0931
SLC25A43	0	0	0	2.01864	3.0269	5.26171	3.49495	4.43154	0	0	2.48417	0	4.00756	2.58342	4.09275	3.59795
UBE2A	5.71723	7.89465	6.62749	43.2726	56.2043	61.4448	58.5198	63.9003	1.7784	5.45406	38.6217	1.29756	38.4326	44.6745	45.4048	39.2248
FGFR1	0.294181	0.010242	0.309776	66.8311	64.0821	66.7945	67.3558	41.7288	1.23579	1.01903	59.247	1.0101	72.7121	60.1411	76.7594	64.7739
FKBP6	9.43328	31.9359	34.4806	0	0	0	0	0	24.1824	31.0055	0	17.1052	0	0	0	0
SMC1B	0	0	0	0	0.042276	0.015788	0.011784	0	0	0	0	0.150175	0	0.030753	0	0.008771
FBLN1	0.109531	0.525211	0	0.164988	0	0.05027	0.318072	0.016355	0.56176	0.13189	0	0	0.173291	0.009739	0	0
ITGA8	0	0	0	0.050731	0.022936	0.017156	0.012792	0	0.151204	0	0.004894	0	0	0.008369	0	0
CST7	0	0	0	0	0	0	0	0	0.283065	0	0	0	0	0	0	0
MAP2	0	0	0	11.6504	24.4911	67.3704	37.1418	27.7518	0	0	6.25042	0	52.114	27.4311	20.2227	20.4164
PIAS2	0	0	0	4.62207	5.02938	13.2971	7.28324	10.8815	0.37555	0	2.92812	0	9.01314	5.1474	4.20769	3.64738
AMPH	0	0	0	0	0.115073	0.152428	0.066122	0.011398	0	0	0.240078	0	0.184204	0.779904	0	0.02044
ARAF	0	0.132553	0	13.6157	15.3192	17.6545	14.623	13.1257	0.040249	0	15.6673	0	14.7318	13.5294	14.8217	13.1066
MCCC1	0	0.522319	6.54753	12.6964	12.6057	17.0454	17.9087	17.2668	0	0.352681	8.84203	0	16.6815	8.21892	16.7044	13.3669
LAMP3	0	0	0	0.922523	2.01121	2.48989	2.29553	2.20009	0.156688	0	0.85502	0	1.24441	2.20947	2.66082	1.50396
FAP	0	0	0	0.733406	0.554292	0.238357	0.737272	1.72051	0	0	0.283283	0	0.033955	0.722827	0.237888	0.451424
NEBL	0.407723	0.069525	0	0.126766	0.092683	0.790525	0.274236	0.365566	0	0.143408	0.254343	0	0.20258	0.153816	0.199521	0.060459
ACER3	0	0	0	9.43109	12.0133	10.5418	13.4609	17.6981	0	0.246544	10.1328	0	5.03017	11.4222	11.6516	6.54531
UBE2K	0.015696	0.154841	1.0442	30.1579	36.3657	63.5365	45.4312	47.2664	0.267617	4.16752	33.9253	0	42.8004	36.7328	51.9948	38.2289
PIK3C3	0	0.046115	1.42156	9.91155	20.3384	30.4913	27.8298	34.0686	0	0	9.69162	0	25.1926	13.1452	22.22	9.29479
N4BP2	0	0	0	1.35945	1.90447	4.61688	2.5351	4.47462	0	0	0.743087	0	1.51546	0.875974	1.36762	0.791965
TIGAR	0	0.031032	0	10.5168	13.4016	31.1461	28.9272	28.7408	0.011399	0	11.8773	0	28.8921	17.7621	21.4718	13.5024
TULP3	0	0.055644	0.202937	12.4821	16.1809	13.8987	19.0479	15.7185	0	0.038259	11.8987	0.089839	17.6106	12.7805	15.213	14.5385
SYNJ2	0.259853	0.088393	0.059318	26.7562	31.9733	31.778	32.1717	32.5102	0.203297	0.159296	29.9199	0.0359	25.4383	21.2918	33.7309	31.3265
ADCY2	0.012174	0.041202	0	0	0.086965	0.063198	0	0	0.014343	0	0	0	0.004277	0	0	0.082504
PPP2R5C	0	0.248101	8.53851	20.1983	29.0018	46.0619	40.3261	51.8825	0.025236	0	24.8888	0	34.1745	24.2297	35.6594	26.0252
PMS2P1	0	0	3.52339	7.96521	7.17787	7.96973	7.22541	7.44371	0	0.110709	6.12936	0	9.23041	6.67355	6.59031	6.71912
RBFOX1	0.0493	0.34731	0	0	0	0	0	0	0.287323	0.069361	0.019	0	0	0	0	0
GNB1	0.082514	0.056281	0	184.381	216.87	198.778	232.99	200.924	0.259357	0.348166	188.193	0	348.64	200.909	248.213	206.031
HOXA9	0	0	0	0.418985	0.03881	0.134414	0.1935	0.480077	0	0.094727	0.098932	0	0.043338	0.086673	0.341066	0.06425
EDN1	0	0.029407	0	82.9	127.299	211.624	179.537	226.38	0	0	140.978	0	238.776	134.773	134.91	144.432
MLLT10	0	0.265815	0.587228	18.4292	20.9716	31.6208	22.8891	28.7693	0.463653	0.373148	16.9433	0.068939	25.6074	19.1441	27.358	19.7277
ZCWPW1	0	0	0	0.181167	0.118509	0.319485	0.126618	0.313302	0.77762	0	0.592249	0	0.408835	0.218186	0.128377	0.203853
ADCYAP1R1	0.046954	0.008416	0	0.148173	0.272268	0.083813	0.217308	0.155027	0	0.501264	0.024704	0	0.069098	0.09999	0.077639	0.101022
FGF20	0	0	0	0	0	0.065586	0	0	0.057058	0	0	0	0	0.015905	0	0
P2RY10	0	0	0	0	0	0.038388	0	0	0	0	0	0	0	0	0	0
ITM2A	0	0	0	8.41282	3.61434	2.52225	4.54764	18.7087	0	0	9.5885	0	17.4597	4.91701	4.53472	6.07392
NRDC	5.49954	1.41248	1.2935	19.4986	29.1527	49.7515	54.7617	63.647	5.78081	5.24876	19.7928	6.38237	32.8589	21.2378	41.9974	24.0558
VDAC3	0	0	0	92.7752	116.637	103.507	163.698	164.29	0.580313	0	91.0659	0	123.81	89.6903	153.652	84.7337
PCM1	0.236793	0.009201	0	15.2499	21.1662	87.2704	43.4693	70.4791	0	0.333148	16.9577	0.782294	32.3062	19.4142	31.8115	19.0523
TNRC6C	0.139446	0.055949	0.21425	2.67898	3.48792	6.08492	2.98997	3.81484	0.241746	0.126946	2.49661	0.027099	5.6456	1.23195	3.96609	3.27937
CBFA2T2	0	0.127032	0	2.57772	3.40567	4.12742	3.08986	3.44464	0.027897	0.194922	3.52866	0	4.76371	2.37392	3.1204	2.78178
BRINP1	0	0.188681	0	0	0.146569	0.018236	0	0.011298	0.130442	0	0.020785	0	0.068841	0.074312	0	0.020691
ITCH	0.325297	0.06827	0	24.1878	39.9836	58.8631	52.0926	56.8429	0.058997	0.105615	23.1141	0.041334	41.0711	35.2184	45.4281	25.9953
PKD2L2	0.790245	1.83321	0.85616	0	0	0.083163	0	0	0.374186	0.103959	0	0.682469	0	0	0	0
TP53INP2	0	0.013931	0	2.21847	4.84698	10.6048	3.85697	4.16696	0	0	2.09284	0	5.76231	4.01149	1.53487	5.54552
SDF4	0.193874	0.016072	0	73.4705	83.7489	79.0186	58.9222	83.1532	0.077517	0.092502	68.6731	0.108606	115.762	69.9388	79.0927	65.6343
MYH7B	0.569387	1.57643	2.02801	0.077295	0.032237	0.11672	0.035904	0.052452	0.53393	2.15059	0.088453	0.427519	0.115868	0.079796	0.017438	0.091517
BPIFB2	0	0.034129	0	0	0	0	0	0	0	0	0	0	0	0	0	0
TP73	0.050675	0.197152	0.315141	0.006798	0.053371	0.023602	0	0	0.179214	0.166355	0.022544	0	0.004474	0.112648	0.07631	0.024559
TOLLIP	0	0.129098	0.090329	16.7065	14.6192	11.3774	16.9655	13.068	0.117788	0.24709	19.022	0	28.2374	20.241	16.1762	14.8778
UBE2D4	0.082484	0.295394	1.31757	10.2294	11.1355	10.7985	10.3146	11.8349	0	0.029012	8.74527	0.136252	11.3189	10.6167	8.91549	10.224
CLUL1	0	0.035182	0	0	0.093416	0	0.328513	0	0	0.435414	0	0	0	0	0	0.013345
RUNX1T1	1.94419	2.2072	2.26107	2.15915	4.72263	6.31286	3.49378	3.7089	6.56298	3.47796	6.35934	0	8.80753	9.13848	8.93016	4.36167
CDH17	0	0	0.293916	0	0	0	0	0	0.585353	0	0	0	0	0	0.075652	0
THOC1	5.5299	9.30885	10.5377	8.80827	13.5523	30.265	21.6642	30.8543	1.26758	8.0485	7.78334	0.507476	12.4712	7.39577	15.8814	9.30643
FKBP7	0	0	0	13.2803	16.1992	22.0022	25.208	24.6905	0	0.354994	11.5759	0	18.9956	13.0658	16.6244	14.1866
OSBPL6	0	0	0	3.3003	3.05749	4.74589	3.68814	3.29107	0	0	1.84963	0	1.31925	1.40997	3.44186	1.61269
SLC1A3	0	0	0	0.158769	0	0.138571	0.022302	0	0	0	0.024247	0	0.051576	0.134062	0.19367	0.15767
XRCC5	0	0	0	141.563	180.009	254.543	297.298	282.736	0.278289	0	142.14	0	190.582	153.244	256.335	151.216
LXN	0.925344	3.47136	0.699528	46.3694	47.4008	113.843	82.1892	116.288	0.181808	0.13188	32.7712	0	150.416	29.8502	64.86	70.5405
SP140	0.369655	1.79737	0.87017	0.319166	0.298737	0.858637	0.181462	0.263625	0.824748	0.6562	0.091471	0	0.364645	0.224662	0.327537	0.066574
MKNK1	1.0994	0.120458	0	15.0136	19.7171	20.1441	15.87	17.2556	0	0	18.3481	0	31.9589	20.8829	25.138	27.4935
TNS1	1.1969	0.07488	0	6.78956	9.30308	10.9337	6.46445	9.96815	0.12293	2.1474	7.66381	0.609701	10.6807	5.65089	3.48516	6.67253
REXO1	0.052965	1.34783	0	7.98467	8.55681	9.36853	7.38509	8.13077	2.30793	1.84455	8.32719	0	7.1344	10.2458	12.074	8.80742
SAR1A	0.030062	0.18814	0	36.0334	44.4602	52.9437	58.4756	58.0117	0.064205	0.019157	47.8251	0	62.7286	50.5459	53.5485	35.5667
CDC14A	0.103857	0	0	2.75307	5.0644	19.2668	10.0781	10.4098	0.022789	0	2.16098	0	7.14138	4.44484	5.70073	4.68797
RAPGEF3	1.43591	2.52172	3.49941	9.3278	9.52077	8.91504	8.77968	13.4169	2.77288	0.414976	12.2967	0.612466	17.318	7.37396	9.81706	8.50841
CEACAM1	0.655189	0.071906	0.308097	0.214869	0.540328	1.65261	0.597452	0.836292	0.031069	0.655005	0.184393	0.446927	1.70663	0.382539	0.128551	0.528731
SENP1	0	0.02496	0	5.95936	8.38118	14.8433	14.0491	16.114	0	0	6.09977	0	7.63161	6.33509	11.6363	6.33799
DUSP13	0	0	0	0	0	0	0	0	0	0	0	0	0	0.022737	0	0.06672
CIC	0.284905	0.829814	0	7.54996	5.83102	12.8483	3.78824	4.95938	0.108353	0.213057	7.92615	0	12.8357	6.2043	5.8177	9.22927
LIPE	0.350007	0.7351	0.608382	7.94168	6.79278	5.3925	6.45404	6.74718	0.283668	0.449282	10.5266	0.538656	5.14	7.73166	7.99205	8.61497
FDFT1	0.046925	0.385147	2.19762	329.845	295.666	176.271	291.979	273.4	0	0	379.606	0	320.657	358.858	307.778	346.295
PAFAH1B3	0	0	0	12.3547	5.82489	5.56355	4.99099	6.9169	0.213968	0	9.47851	0	12.1343	6.68181	7.57151	8.4123
OPHN1	0.010515	0	0	1.2409	1.56341	5.72089	4.92598	3.82335	0	0	1.78785	0	3.86633	2.06434	3.92266	2.40967
AFM	0	0	0	0	0	0	0	0	0.05193	0	0	0	0	0	0	0
KIF22	0.06862	1.50645	1.8549	69.9248	55.2146	26.0873	41.6972	37.9151	0.987872	0.212314	76.6747	0.77161	44.9459	57.9961	71.4287	71.5663
SCGN	0	0	0	0	0	0	0	0	0.074485	0	0	0	0	0	0	0
CARMIL1	0	0	0	1.14284	1.24577	2.06379	3.40224	1.88118	0.087149	0	0.750698	0	2.87929	1.05398	1.77174	2.55078
PGM1	0	0.050206	0	7.2247	6.03175	11.4789	9.08967	11.6594	0.043304	0	8.54982	0	9.12375	7.206	5.37635	7.2222
DDX1	0	1.25979	0	25.8456	40.3091	70.1563	72.2685	89.0845	0.070684	0.053948	29.5504	0	33.3098	27.0261	52.5233	24.8013
DNM2	0.275828	0.015884	0.763375	65.0353	75.4862	70.7881	62.8671	61.2901	0.369479	1.45997	62.8347	0.112648	84.6255	64.6308	74.4816	87.6042
EPB41L2	0.185888	0.112884	0	37.5494	21.5308	51.3254	52.6444	82.658	0.16531	0.080922	26.6239	0	48.8638	23.8629	56.1558	30.2176
RIMS1	0.011309	0.015427	0	0.215318	0.208802	0	1.13493	0.054932	0	0.015911	0.050341	0	0.274957	0.019747	0.317898	0.050338
MOXD1	0	0	0	0.011164	0.065949	0.128634	0.104993	0.012204	0	0	0.015421	0	0.051262	0.056678	0.012613	0.275682
STX7	0	0.31338	0	11.1164	16.3708	34.1169	28.086	37.4724	0.005817	0	14.3941	0	29.0597	15.2863	19.4955	15.1057
RABL2B	0.442159	0.291978	1.30314	10.1303	11.8407	11.5026	9.35619	11.8602	0.780743	1.22833	8.54492	0.119364	11.4926	9.14583	8.72935	10.1016
KEAP1	0.268265	0.06611	0	29.9162	24.6194	19.6237	24.0954	23.6269	1.91667	0.457492	32.2515	0	37.3673	22.5918	26.0238	26.8442
DDX43	0	0	0.395169	0.292198	0.846277	0	0.432534	0.105314	0	0	0	0.233253	0.33695	0.117719	0.279372	0.026915
PTPRH	0	0.016971	0	0.344411	0.649786	0.51119	0.911583	1.46603	0.267233	0	0.446327	0	1.05301	0.558565	0.483491	0.234892
DCT	0.015953	0.015955	0	0	0	0	0	0	0	0	0.059081	0	0	0	0.015765	0
SLC35C2	0.039978	0.109073	0	19.0722	15.7475	13.9066	19.222	15.215	0.047128	0	16.9832	0.420936	19.6348	19.7901	23.16	24.5595
CRYBG3	2.34554	1.0362	1.99024	2.00739	3.98094	10.8724	7.58791	10.8978	0.051699	0.754026	2.03643	0.51302	3.55409	3.11157	4.77341	2.27102
EPHA6	0	0.307965	0	0	0	0.058003	0	0	0	0	0.068463	0	0.01344	0.058198	0	0.016114
SCTR	0	0.585403	0	0	0	0	0	0.016166	3.37257	0.402502	0	0	0.054393	0	0	0
RFX3	0.277971	0.00583	0	3.89248	2.85079	6.02487	5.49132	9.19789	0	0	3.89628	0	13.3954	3.1902	9.60496	5.13319
RIF1	0.289315	0	0	7.85664	11.8974	31.7964	22.3571	30.0106	0.006149	0	6.35519	0	11.6152	8.11778	17.4554	7.5781
RAB21	0	0	0	24.9329	33.3477	37.3178	47.7075	41.0578	0.005926	0.007073	27.5224	0	28.5504	29.414	36.0279	31.7057
SLC4A4	0	0	0	0	0.128686	0.046039	0.038438	0	0	0	0.014524	0	0	0.044539	0	0.004092
SMARCA2	0.049	12.251	0	23.4028	24.1117	56.1733	40.9035	46.2048	0.081524	0	18.3869	0	54.5583	21.4564	48.7189	33.0244
RDH8	0	0	0	0	0	0	0.078043	0	0	0	0	0	0	0.098662	0	0
SESN1	0	0.032213	0.088112	5.79927	8.85954	23.0452	16.4094	23.1969	0.034312	0	6.5211	0	21.5382	8.92698	9.06828	9.68135
MID2	0	0	0	11.7725	14.0958	19.6947	16.6245	23.9474	0.103643	0	13.6961	0	26.6518	11.6712	14.7397	20.3555
PIH1D3	0	0	0	0	0	0	0.050106	0	0	0	0	0	0	0.017908	0	0
COL5A3	0.038757	0.008812	0	0.02089	0.036346	0.009061	0.02027	0.005592	0.076148	0.036352	0.00517	0	0.013768	0.013259	0.011606	0.02946
SRCAP	0.022555	0.179151	0	5.12968	4.934	11.2709	5.23361	3.87907	0.475917	0.028287	4.67847	0	8.51765	4.91427	4.89776	6.90378
PUM3	0	0	0	18.666	31.7366	54.1413	58.3783	55.9623	0	0	20.2915	0	22.5239	22.238	47.6991	22.0049
CPB2	0	0	0	0	0	0	0	0	0	0	0	0	0	0	0	0
CHRNA3	0	0.607493	6.69531	0.018269	0	0	0	0	0.295299	0.313267	0	0.551708	0.045712	0.061767	0	0
KCNN2	0	0.027238	0	0.114089	0.492089	0.728466	0.844923	0.471125	0	0	0.055434	0	0.466717	1.27126	0.241561	0.158571
CNOT4	0	0.036528	0.146135	7.41151	9.67811	12.2758	11.6074	12.9527	0.126266	0	7.27499	0	9.18844	8.24956	10.0918	7.1578
PSEN1	0.078535	0.380518	0	15.6917	22.1666	28.0661	29.2432	28.6806	0.472512	0.331448	17.7848	0	32.3995	19.215	25.1154	19.381
CPOX	0	0	0	5.97792	7.58774	12.2497	8.83112	10.2588	0.035287	0	5.59088	0	8.08322	5.14442	9.36322	6.77255
CLDND1	0	0	0	19.2299	36.7757	50.2299	51.983	62.3178	0	0.251214	22.843	0	28.0777	26.9165	34.5907	21.1039
MOK	0.888937	0.200467	2.40634	13.1563	25.6492	7.92195	18.4329	12.0184	1.1886	2.24217	12.8691	0.723349	10.7897	8.17931	11.9744	21.9264
HSP90AA1	0	1.53826	0	204.56	304.228	477.103	699.897	684.193	0.062139	0.648342	214.105	0	241.522	314.456	530.147	180.162
RBL1	0	0	0	5.54021	7.9461	10.6279	10.915	13.601	0.519898	0	5.90263	0	7.59584	6.21841	13.0952	7.6881
DLGAP4	0	0.061664	0	19.918	27.9491	34.6913	20.4509	35.6045	0.031721	0.037858	16.2413	0	48.814	24.0258	18.8506	30.138
IGSF9B	0	0.167527	0	0	0	0.014107	0.044659	0	0	0	0.070015	0	0.03737	0.056264	0.045164	0.016589
CFHR2	0	0	0	0	0	0	0	0	0	0	0	0	0	0	0	0
CROCCP3	0.150367	0.13333	0.504964	1.07192	2.02701	1.62898	0.94023	1.55755	0.389975	0.167083	0.446796	0.049677	2.93345	0.413883	1.17424	2.56973
NDC80	0	0	0	13.0866	18.7873	13.9008	24.0657	37.28	0	0	13.4647	0	12.2079	13.5425	29.4452	14.4205
AP4E1	0	0	0	3.08506	3.89586	6.72512	5.86849	7.84437	0	0	2.15122	0	3.19807	3.33783	3.69226	2.68364
RSBN1	0.024269	0.008277	0	3.75868	5.2037	7.71394	7.30011	8.89461	0.014329	0	3.54665	0	4.88996	5.17296	7.17666	3.74487
MAGI3	0.092944	0.229407	0.442148	2.10866	4.38311	8.89479	5.89302	5.6257	0.150681	0.059149	3.71269	0.191912	5.0863	4.15287	6.15906	3.28276
CXCL2	0.242006	0	0	8.18306	8.12796	9.80732	6.26958	5.25174	0	0	3.69547	0	14.4628	12.445	6.67835	12.6478
AFP	0	0	0	0	0	0	0.509293	0	0	0	0	0	0	0.015234	0	0
COL4A4	0.047271	0.021495	0	0	0.018551	0.027769	0.082784	0.023956	0	0.055422	0.00317	0.026028	0.006344	0	0.007113	0
TCF7	6.38695	14.5455	20.2663	0.805624	1.49127	1.79993	1.76686	0.628995	4.15785	11.0557	0.346978	5.39489	0.530735	2.31049	1.30023	0.939112
OSTM1	0	0	0	14.7398	16.7374	21.3601	24.397	42.1189	0	0	14.6482	0	28.7389	13.0913	14.7537	12.5242
CDH7	0.062113	0	0	0	0	0	0	0	0	0	0	0	0	0.010406	0.002927	0
IMPG2	0	0	0	0.042405	0.026802	0.280767	0.074746	0.276134	0	0.013364	0.030522	0	0.155157	0.039151	0.047089	0.063132
PCNP	0	11.4478	1.75095	30.2636	40.5377	60.8787	57.937	68.4711	0.184395	5.89138	36.3631	0.516759	53.9979	39.4629	51.4573	33.6642
EXD2	0	0.216013	0	8.49215	11.3518	10.8376	12.073	13.2166	0.373343	0.891136	9.09639	0	13.749	8.82631	10.9653	11.0484
ARG2	4.58689	7.58452	8.12543	10.1442	7.55991	9.49872	10.6824	10.2231	5.18881	5.14965	7.39795	4.7451	11.6626	7.21403	10.7047	10.7039
MEF2C	0.040604	0.046158	0	11.3777	15.0973	35.7446	33.1457	28.405	0	0.035581	8.13078	2.70451	28.3983	11.8946	24.3559	14.2681
PTPRC	0.495133	0.37269	0	0	0	0	0.253874	0	0.166769	0.796126	0	0	0.011439	0.022679	0	0
CACNA1S	0	0.009135	0	0	0	0	0	0	0.031578	0.018843	0	0	0	0	0.006013	0
PKP1	0	0	0	0.006045	0	0.010492	0.070428	0.019437	0.017671	0.054299	0	0	0.003982	0.012822	0	0.100598
UBA5	2.14729	10.2545	10.4613	7.28766	13.8222	15.4175	19.2076	21.751	6.15493	0.77331	5.3009	1.283	8.39825	7.75338	11.8505	5.30841
STK17B	0.015321	0	0	4.12372	7.8876	12.7854	11.7491	8.1514	0	0.064666	3.87077	0	7.56808	6.91808	7.93275	6.49932
CDC14B	0.326844	0	0.060967	0.080777	0.498733	0.738968	1.11316	0.307765	0.240806	0.493541	0.220769	0.05398	0.189684	0.538474	0.224646	0.250072
ZNF510	0.240117	0.146906	0.107028	1.89158	2.74213	8.82404	6.6526	9.42799	0.399174	0.221954	1.27757	0.047381	6.12599	3.30713	3.10804	3.08193
LRP2	0.00999	0.170981	0	0.00821	0.020218	0.003532	0	0	0	0.028819	0.002016	0	0.005386	0.008624	0	0
ZNF506	1.32729	3.14525	3.00775	2.81968	4.33889	11.4034	7.48098	3.15542	1.22362	3.63615	3.16268	2.05742	3.04418	5.47328	1.73065	3.21381
JMJD4	0.141077	0.090016	3.9938	14.5271	12.4597	12.2901	12.5705	7.38759	0.083155	0	18.7516	0.552493	12.2152	18.4374	13.3408	12.2096
DUSP12	5.65404	1.82112	15.2369	15.4005	21.2601	17.1349	21.9818	21.1443	8.33164	2.65158	15.9994	1.24936	13.2088	15.2848	20.106	13.0696
AACS	0	0.132891	0	9.38439	10.5038	8.36934	8.32736	10.4534	0.04585	0.354973	8.82952	0	12.3343	8.87225	8.80077	12.2353
DELE1	0	0	0	37.852	35.1985	38.149	55.9762	35.453	0.232264	0	42.3225	0	56.5015	35.6273	45.5368	22.4493
SLC13A1	0	0	0	0.015318	0.02019	0	0.019945	0	0	0	0	0	0	0	0	0
CADPS2	0	0	0	13.324	23.6608	38.6862	33.6571	36.9751	0	0	10.1991	0	19.5746	14.9696	24.2251	13.9002
PCDHB4	0	0	0	0.008779	0.020041	0.0315	0.035457	0.111759	0	0	0.034626	0	0.02978	0.014753	0	0.008317
PCDHA6	0.025508	0.034797	0	0.159077	0.043645	0.190743	0.075512	0.066639	0.03007	0	0.174582	0	0.053324	0.044536	0.043037	0.024862
PCDHGA2	0	0	0	0.158523	0.332642	0.838249	0.394184	0.851091	0	0	0.140886	0	0.884246	0.296983	0.265311	0.135022
HSPB11	0.347178	0.315736	0	19.0113	20.1851	17.583	24.9909	26.9223	1.0914	0.863567	24.9375	0	16.8048	25.4658	23.4456	23.5321
PHLPP1	0	0	0	3.36744	3.15529	2.9835	1.63071	7.19635	0.044994	0	1.60426	0	3.63459	2.3642	2.74658	2.35499
ATP8B1	1.01844	0.964309	2.45497	11.8527	29.1628	60.222	64.3368	89.895	0.138531	0.624582	15.3744	0.086273	60.8048	30.4362	33.1238	34.9546
IL12RB2	0	0.059598	0.081509	0	0	0	0	0	0	0.030733	0	0.115356	0	0.050651	0	0.067904
SMARCD3	2.29971	4.42959	8.28498	1.18614	1.42939	1.00594	2.23222	1.14493	4.41434	16.7955	0.977932	5.76189	1.65662	0.977674	0.745146	1.306
WDR70	0	0	0	12.7745	18.4834	26.1605	23.6107	24.2907	0	0	17.3577	0	26.9676	19.2094	23.2387	19.9887
FYB1	0.356136	0	0	0.019712	0.044801	0.02399	0.251784	0.101358	0	0	0.025378	0.106961	0.01819	0.039204	0.022759	0.216824
MPP4	0.152896	0	0	5.68072	3.03808	5.4688	4.85051	7.64606	0	0	4.14144	0.336749	5.3409	2.69893	5.73401	7.62029
STRADB	2.21143	2.01116	1.10021	7.91411	11.0188	15.3365	20.3029	16.617	0.347595	0.622259	5.87552	0	11.9323	8.36181	8.00471	6.62937
BZW1	0	0.50826	0.875476	119.459	118.567	309.341	195.928	218.516	0.679816	0	102.619	0	142.94	95.2714	140.768	85.6194
PGR	0.005701	0.019444	0	0	0.014897	0.096141	0.042017	0	0.321566	0.085874	0.011498	0	0.009212	0.017703	0.002579	0.022555
C1QTNF3	0	0	0	0.051242	0.059923	0.542953	0.201488	0.351371	0.424929	0.253567	0.060693	0	0.151484	0.065005	0.126699	0.099588
ME2	0	0	0	24.0229	29.3743	42.0398	46.1017	57.3968	0	0	20.1248	0	23.9867	25.427	36.8029	22.3833
C5orf22	0	0	0	9.03662	11.8757	15.3592	23.3608	27.6166	0	0	10.8648	0	12.5609	11.6422	17.6157	9.8658
CCNT2	0	0.135287	0	7.17849	12.2277	31.3787	20.4304	23.5849	0.456738	1.95325	7.50176	0	13.478	11.1582	11.9257	5.37718
FAM135A	0	0.031319	0	1.70506	2.81251	9.09284	4.49595	7.73912	0.638027	0	1.461	0	4.08513	1.8863	3.82903	1.7872
COL19A1	0	0.006183	0	0	0	0.040733	0	0	0	0	0	0	0.060579	0	0	0
EPB41L3	0.106442	0.173238	0	10.9606	13.7545	9.22529	20.7068	19.0531	0.12548	0	31.3024	0	10.1202	18.2602	29.4238	7.01664
COBLL1	0.025477	0.005792	0	4.55025	5.04807	21.1001	8.79338	12.7942	0	0.07017	4.63423	0.041803	8.95322	6.19774	8.18321	5.86898
DLG3	0	0.021762	0	3.19352	0.998862	2.98266	4.32011	2.48334	0.020732	0	2.45464	0	1.18882	3.14663	3.96636	3.68182
KCNK2	0.062013	0	0	0	0.093868	0	0	0	0	0	0	0	0.025299	0	0	0
SERTAD4	0	0	0	0.281603	0.988022	0.869889	0.980724	2.62361	0	0	0.763639	0	1.53838	0.513181	0.979941	0.697742
TRAF5	0	0	0	2.4745	1.98424	6.50794	4.48288	5.29596	0	0	1.79854	0	3.74763	1.35591	3.26794	2.74866
MRPL22	0	0	0	90.2018	77.5802	54.8875	80.4544	72.8163	0	0	89.5655	0	84.1447	73.2194	95.4512	79.1648
GEMIN5	0	0	0	10.8521	14.6772	14.5618	15.4278	16.1941	0	0	9.52151	0	8.86292	8.95449	14.7431	12.1766
OPRK1	0	0	0	0	0	0	0	0	0	0	0.030341	0	0.004596	0	0	0
NFE2L1	0.654032	0.517213	0.500599	121.542	121.398	121.795	145.521	151.439	0.021914	0.448287	131.789	0.245648	265.98	128.013	146.558	130.708
SEMA5B	0.112091	0.118592	0	0.008698	0	0	0.076005	0.00935	0.153727	0.061154	0	0	0	0	0	0.095585
GSK3B	0.020629	0.007035	0	24.5121	28.5648	41.8624	33.5841	36.5004	0	0	27.1178	0	41.6712	25.3855	35.7314	28.155
ITGB5	0.96446	0.483048	0	140.484	161.508	149.602	154.182	224.578	1.2953	0	144.639	0	186.887	128.654	135.999	146.155
ERC1	0	0.097376	0	7.50228	12.8066	33.2015	19.4586	15.6323	0.08851	0.224037	9.07804	0	18.718	11.3198	16.3883	14.1091
XPO1	1.15921	0.697834	1.55457	44.5477	55.0621	117.529	81.96	112.382	3.347	1.3812	42.8834	4.94318	56.0355	54.8745	79.9398	49.9307
LINC01587	1.12347	1.34102	0	0	0	0	0	0	0	1.58063	0	0	0	0	0	0
RNF13	0	0.141704	0.729727	11.4998	14.933	17.006	14.9032	25.4078	0.209924	1.43816	10.6052	0	16.6782	13.4806	17.5056	12.0089
TRPM3	0.036568	0.039342	0	0.183284	0.419253	0.956843	0.124347	0.912745	0.021721	0.0541	0.143251	0	0.387274	0.126834	0.728537	0.103224
PALB2	0	0	0	3.33918	8.52243	10.6945	13.1418	11.9571	0.481711	0	4.73475	0	5.88119	5.57306	9.93655	4.93104
DOP1A	1.00194	1.03515	1.86929	1.13763	3.61845	14.1705	9.15866	13.163	1.21588	1.72059	1.1944	0.730171	4.94933	2.60263	3.23197	2.85945
LYRM2	3.79502	1.54768	1.07442	16.6535	29.4299	34.7367	39.2354	40.559	1.04211	0.202949	19.7079	0.250115	26.2036	25.0275	30.1183	16.8308
BCKDHB	0	0	0	5.6799	6.38727	8.18207	7.02582	6.78674	0	0	4.08567	0	6.14335	4.64742	4.69452	6.16952
KAT6A	0	0	0.100757	9.37006	13.0046	25.135	22.1743	22.6418	0.037336	0.068882	6.37877	0	17.1774	8.84105	17.4778	9.54563
TUT7	0.61199	0	0	3.6765	4.87786	18.5084	10.2798	12.2211	0	0.322882	3.47825	0	8.15623	3.98559	9.93698	3.90602
ULK2	0.063115	0.100448	0	5.03918	3.8389	10.667	4.04645	9.65503	0.148806	0.097242	6.06385	0	5.84628	3.39394	7.65638	3.15376
GRHL2	0.030894	0.010536	0	0	0	0	0	0	0.01821	0.021733	0	0	0.012302	0	0	0.139883
TNPO1	0.028156	0	0	137.857	213.529	485.494	353.116	384.092	0.180722	0	125.907	0	272.96	177.541	252.4	165.823
PLOD1	0.150154	0.326656	0	91.8498	99.9462	88.0472	89.0454	142.92	0.233219	0.58447	92.5374	0	138.378	83.9408	79.6906	109.657
P2RX5	0	0	0	0.835301	0.109334	0.248994	1.23223	0.09635	0	0	0.246304	0	0.15423	0.286579	0.296843	0.106216
ITGAE	0.816528	0.934568	9.90194	39.8638	50.0638	31.9562	46.3237	48.2189	7.45992	3.30276	45.2418	0.337196	31.2244	40.8406	44.9289	39.5791
DIS3	0.089481	0.06103	0.194758	6.88695	10.8337	26.2702	21.9412	26.911	0.03516	0.031472	6.51911	0.19707	10.7786	8.15118	14.9294	6.17718
PIBF1	0	0	0	3.81384	4.91315	14.6608	10.0262	13.9534	0	0	4.55561	0	8.15951	6.31863	8.89113	5.28008
TDRD3	0	0	0.725928	2.88722	4.05075	7.76595	6.69133	9.51814	0.192729	0.742935	3.68138	0.091819	3.93735	3.43991	4.57666	4.12383
AC000061.1	0	0	0	0	0	0	0	0	0	0	0	0	0	0	0	0
NUFIP1	0	0	0	2.5706	4.38949	5.62491	5.18048	5.70372	0	0.033521	3.1633	0	2.86762	3.77231	5.07916	3.44339
PDS5B	0.232501	1.02872	0.867541	5.96231	10.9469	25.5265	16.8807	25.1061	2.74085	0.327109	8.90946	0	14.4932	7.84198	16.6849	8.63126
OXCT1	0	0	0	13.5112	23.1148	32.9646	31.7233	34.9453	0	0	13.927	0	15.8068	15.2272	31.067	18.25
RRAGB	0	0	0	1.72981	4.56765	9.73226	6.45083	11.4385	0	0	2.55874	0	6.95402	2.96242	3.96606	3.27696
EPYC	0	0	0	0.062071	0	0	0	0.026132	0.168004	0.258408	0	0	0	0	0	0.049216
CYLD	0	0.00636	0	5.33085	15.6829	24.525	33.1458	22.0991	0.413832	0	4.58305	0	10.012	14.477	14.2841	11.1874
SLC27A5	6.61582	8.53113	14.8629	4.71803	8.04547	4.67251	3.80867	3.44973	14.2721	7.90319	4.38947	6.67426	6.30983	7.06495	6.88126	6.71726
ZNF324	0.268166	1.49105	2.20499	3.56157	3.999	2.50308	2.27959	2.58915	0.983626	0.969139	3.08952	1.11863	3.00373	3.70749	3.38463	2.80731
ZNF671	1.13131	2.63148	2.38124	1.41515	1.79411	3.26751	2.63696	1.79272	0.376157	3.06087	1.10216	1.34167	2.64456	2.21703	1.87435	1.52954
ZNF416	0	0	0	1.98185	3.2913	3.64159	2.80942	2.64705	0	0	2.11336	0	2.93988	2.98038	2.51051	2.56105
ZNF586	1.58553	0.873895	3.25389	3.7864	5.35753	8.70348	7.6791	8.40494	0.07421	0	3.35083	0.103986	7.57291	3.30976	6.16324	3.87887
ZNF446	0.719719	2.40285	1.70656	3.10485	2.56101	2.68016	2.78888	1.83779	1.24128	1.1695	2.34422	1.70178	4.26345	2.72454	2.66911	2.86351
ZNF264	0	0	0	4.60672	7.10399	10.9474	9.91459	8.00401	0	0.009089	4.20717	0	8.95624	7.00744	7.10147	6.7899
RPS5	0	0	0	1915.96	1511.54	1147.08	1339.46	1130.53	0	0.085254	1848.83	0	1749.38	1805.19	1635.24	1818.34
FAT1	0.005305	0.032563	0	0.178741	0.335687	0.657804	6.14032	0.48725	0.025013	0.427945	0.165926	0	0.102909	0.093376	0.079406	0.037439
YTHDC1	0.287888	0.172858	0	7.88546	14.7499	35.0999	26.1792	31.7127	0.121221	0.079234	7.74215	0.093028	17.6075	10.9437	17.1264	10.0019
CHMP2B	0	0	0	11.1925	17.76	23.7281	24.8011	25.2686	0.159302	0	15.981	0	24.5323	14.3975	20.51	9.32358
SMAP2	0.033171	0.022626	0	11.2143	14.5716	12.2187	10.6073	7.71143	0	0.0481	9.30508	0	9.94771	10.8761	10.0847	10.7019
PPIE	0	0	0	42.3892	39.7082	36.458	39.1698	31.3429	0	0	50.2763	0	44.2349	46.1476	45.3695	52.346
ZMPSTE24	0	0	0	10.1109	22.5248	37.0536	30.6244	33.7216	0	0	10.891	0	13.1632	13.8072	18.0981	11.664
STARD7	0.024691	0.016835	0.092096	40.575	51.317	50.9262	58.9018	54.7162	0.087303	0.034725	40.5588	0	62.5827	35.2972	54.763	39.2433
NOA1	0	0.026672	0	13.5061	14.9047	18.7397	17.1266	18.5501	0	0	13.5591	0	21.2812	13.8672	17.2165	14.5261
REST	0	0	0	9.70745	18.3572	33.4895	34.9575	32.9928	0	0	12.9521	0	21.4751	14.0819	24.4672	12.6329
HAL	0	0.025973	0	0	0.049814	0.20849	0.244818	0.108325	0	0	0.012638	0	0.023456	0	0.016698	0.303608
SSH1	0	0.004106	0	9.73945	15.4822	24.0639	18.6744	17.6849	0	0	7.12104	0	22.0946	11.3137	10.949	12.0192
GSTP1	0	0	0	803.372	670.381	433.079	576.263	535.802	0	0	864.508	0	641.011	743.126	645.48	708.045
APLP2	0.114862	0.117233	0	260.65	290.855	492.426	393.518	410.764	0.050655	0.181802	224.783	0	499.51	223.26	284.328	259.964
FAM234B	0	0.011767	0	3.60809	2.51652	3.36188	2.97146	3.58108	0	0	2.82736	0	3.45114	1.79049	4.44532	2.99525
SLCO1A2	0	0	0	0	0	0	0	0	0	0	0	0	0	0	0	0
WBP11	0.315401	0.645383	0	33.8543	45.9347	50.5798	39.5903	55.9338	0.371813	0	27.1989	0	46.0157	39.1793	48.3329	61.1656
EIF3I	0.509654	3.23965	2.32515	269.558	262.567	184.192	258.937	195.217	0.300405	0	288.025	0	263.607	287.347	272.674	287.224
NKAIN1	0.698007	0.31766	0	0.153865	0.093273	0.039775	0.149281	0.061649	0.033953	0.646406	0.056656	0	0.067492	0.019351	0	0.011049
COL16A1	1.27837	1.75433	0	0.254816	0.21806	0.131562	0.498395	0.1376	0.083501	0.644143	0.197184	0	0.137137	0.367454	0.448368	0.177673
TXLNA	0.500267	0.022748	0.124445	36.6139	40.5573	30.9907	34.5792	29.9621	0.039316	0.21115	39.167	0	39.8891	35.2308	43.6065	42.0958
APOB	0.016644	0	0	0.065598	0.005236	0.384737	0.105154	0.096559	0	0	0.01119	0	0.115068	0.230782	0	0
NCOA1	0.306605	0	0	4.29343	5.41587	12.3251	8.17127	9.65357	0	0	3.21595	0	7.01396	5.25302	6.76853	3.38701
AGBL5	53.149	47.3562	49.1217	13.8879	13.726	9.51842	14.871	12.1652	58.9777	35.9897	13.0714	16.901	19.6216	15.8272	13.4164	15.5386
EFR3B	0.031906	0.046494	0.119053	0.125012	0.578765	0.372257	0.446763	0.130771	0.026411	0.014963	0.15401	0.074016	0.136786	0.442203	0.095758	0.078915
KIF3C	0.468514	0.267893	0	18.8765	13.9648	10.4486	15.2108	10.3798	0.798766	0.531582	15.8467	1.6771	26.9642	12.6596	15.7525	15.1234
RAB10	0.295423	0.050375	0	79.7591	93.7251	90.3395	123.236	116.441	0	0	92.2532	0	130.677	94.3781	134.273	99.3341
GCKR	0.073154	0	0	5.83095	4.58015	3.83492	2.95306	3.68923	0	0	5.97638	0	3.69631	4.47402	6.88159	5.41481
HADHA	0.298579	0.857268	0.24691	111.361	120.961	115.076	148.871	129.464	0.156014	0.204032	108.517	0.159702	160.625	124.7	152.764	129.208
MAPRE3	0.812135	1.91527	1.5027	3.63384	4.18466	3.043	3.84284	3.73687	1.38281	1.28588	3.62969	1.42686	4.36929	3.01813	3.5795	3.17297
CAD	0	0.007893	0	18.0024	19.8449	23.4037	12.8869	14.9339	0	0	15.0869	0	19.4526	17.4023	18.1125	24.4725
CD59	0.123699	0.120016	0	1104.49	1414.34	1484.89	1706.33	2124.92	0.036868	0.322322	1185.65	0	1406.94	1302.62	1642.94	1057.78
CD82	0.179389	0.200803	0	11.4428	6.60179	10.5081	10.3301	9.61688	0.303953	0	6.6182	0	17.5414	8.58953	8.60697	12.1627
BCORL1	0.044762	0.068696	0.053197	1.11008	1.03372	1.89715	0.540344	0.588478	0.065961	0	0.44815	0	1.9915	0.962018	0.79484	0.789141
ATRX	0.030882	0.247084	0	9.12419	14.3625	62.7913	35.2996	61.6186	0.01297	0	9.61377	0.025506	29.6692	13.0587	19.5739	8.57989
AK6	0	0.723691	0	24.9235	21.194	27.8865	18.8581	29.1655	0.246543	0	25.4119	0	22.7829	27.2567	23.0304	21.0613
FCN1	0.146826	0.071533	0.156531	0	0	0	0	0	0.086543	0.103286	0	0.069296	0	0.003598	0	0.014478
MYNN	0.03241	0.47853	0.1814	3.33048	6.53731	11.3753	9.99101	11.892	0.546289	0.136795	4.52485	0.16061	8.52091	4.41037	6.68902	3.2508
MECOM	5.37088	1.75737	6.73175	17.686	25.0178	54.8083	46.9936	73.4151	6.66557	4.11534	18.9495	0.963051	34.0809	15.8744	32.5838	17.4285
SCAMP1	1.62828	1.49419	0.243642	9.08277	21.0305	32.6459	29.4091	39.9682	3.23849	2.18155	9.72508	0.215718	17.7554	14.8013	17.8576	11.7094
PREP	0	0	0	3.57936	5.95909	14.8957	6.90892	6.54515	0.051517	0.030742	4.22826	0	6.73292	4.18667	3.91709	7.35454
HACE1	0.015185	0	0	1.58822	3.01451	7.3016	4.94493	7.98491	0	0.128184	2.46975	0	4.26718	2.15636	4.03267	2.03703
SEH1L	0	0	1.60423	14.1224	12.4468	18.1363	23.9729	24.6358	0	0.203349	14.4209	0	13.7913	13.2795	28.528	10.5618
WDR47	0	0	0	4.30543	8.70548	15.0365	13.9641	13.9309	0.828514	0.822498	4.07818	0	7.80185	8.80794	7.58012	4.64596
WDFY1	0.017663	0	0	22.0997	31.2382	49.7489	59.4766	55.9729	0	0	26.9876	0.116707	46.4422	31.0337	39.5421	28.1915
OVGP1	0	0	0	0.075818	0.106309	0.13205	0.542238	0.328379	0	0	0.165381	0	0.228036	0.064142	0.203086	0.058694
SLC25A24	0	0.124564	0.272574	9.54037	20.5379	27.8241	26.2879	35.947	0.17223	0.051387	12.0444	0	13.7769	15.5112	20.254	13.0545
MAP3K4	0.409287	0.010405	0	7.32219	11.2313	13.6463	10.061	18.7757	0.229677	0.577144	3.44204	0	8.92854	9.36312	9.05113	7.86953
PILRA	0	0	0	0	0	0.076933	0.058773	0.063031	0	0	0.043565	0	0.218673	0.067665	0.088158	0
IGSF9	0.019458	0.084776	0	0	0	0	0	0	0.126065	0.032681	0	0	0.010704	0.010676	0	0.012198
ABCB1	0	0.02729	0	4.61134	7.58834	5.30933	7.91102	19.647	0	0	7.7983	0	9.06831	4.25218	6.03585	5.90034
ZNF213	2.14978	1.33367	0.356463	1.27958	1.10107	1.06979	0.381387	0.95197	1.58292	2.57375	1.46258	0.218266	1.65174	1.26922	0.876105	1.4233
AKR1B1	0	0	0	231.521	230.592	211.076	182.093	178.527	0.149214	0	205.493	0	220.63	195.021	222.725	238.267
CPNE3	0	0.013286	0	24.781	30.9728	52.5838	52.8715	58.0932	0	0.268003	23.0566	0	42.8397	26.5667	34.5487	24.3658
RRN3	0	0	0	11.7803	24.3598	32.2729	24.8484	27.9192	0	0	11.8621	0	15.4145	15.4671	17.2213	13.9228
CTTN	0.101863	0.052109	0	92.9345	102.011	121.505	138.586	127.287	0.276733	0.035828	90.3375	0	180.057	91.3692	136.861	79.978
WNT11	0	0	0	0	0	0	0.02368	0	0	0	0	0	0.071048	0	0	0
MTIF2	0	0.157631	0	6.89326	8.46799	17.8006	17.396	21.9014	0.169892	0.304138	7.64599	0	9.62903	6.94674	12.8587	7.51656
DDHD2	0.398435	0.027176	0	22.8608	31.9996	41.8002	50.9939	52.6162	0.148597	1.91636	26.4677	0.263262	40.5783	25.7718	47.2894	28.0348
TTC39A	0.571572	0.902797	2.31525	0.989062	0.325854	0.763898	1.14424	0.355326	0.407602	0.970729	0.110131	1.05641	1.4325	0.320849	1.09831	0.319796
EPS15	0	0	0	16.1069	19.0359	33.4341	29.8629	39.1884	0.188612	0.071092	16.8093	0	37.522	19.1373	26.3614	21.2026
ORC1	0	0	0	11.3466	9.10359	3.99209	8.57783	8.43097	0	0	11.8076	0	5.36196	8.8495	17.0596	8.99813
MGST2	3.21915	5.45496	3.19062	41.0435	30.5475	40.8435	45.7182	75.5898	5.3959	2.3353	33.8057	4.32051	44.4064	35.069	33.8054	40.4513
CHERP	0.253151	2.10322	3.58557	6.54995	9.06369	11.2048	6.30381	6.94369	2.87321	3.56161	6.86177	0	9.33094	6.86193	7.6092	7.66702
ATG16L1	0	0	0	18.899	24.925	22.3585	22.2928	23.5806	0	0	20.941	0	25.4201	20.0968	31.8506	22.6636
USP40	0	0	0	7.75364	12.5484	23.8946	21.2473	17.6334	0	0	13.423	0	19.845	11.0187	16.9225	10.2597
POMGNT1	1.29209	0.019557	1.28386	29.1045	26.8903	15.3919	21.9942	24.2661	0.135205	1.29245	33.7388	0.476628	23.0045	28.2885	22.3993	30.8863
RAD54L	0.64196	1.32297	2.54798	7.86898	4.82116	2.05118	5.03951	4.25722	0.729111	0	5.39801	1.01915	2.91535	5.99219	8.1068	4.11816
MAST2	1.22013	1.2406	0.441779	25.708	21.7783	14.1299	17.2116	18.7267	0.049602	0	29.3281	0	23.8729	21.6731	29.2106	25.0998
DNAJA1	0.037196	0	0.13879	63.4305	112.629	153.044	194.551	152.38	0	0	74.0545	0	96.1984	115.388	130.518	70.6954
B4GALT1	0	0	0	20.0109	28.3374	28.7348	27.4587	31.1483	0	0.082212	23.7821	0	25.4826	26.1166	25.0737	23.5084
CHMP5	0	0	0	29.8896	36.7023	39.8388	42.6466	48.4735	0.05495	0	34.1031	0	50.0416	41.593	32.4498	38.1014
NFX1	0.610666	0.016087	0.088004	8.00531	10.012	15.197	15.0835	15.3455	0	0	8.96853	0	13.161	10.163	13.0075	9.0087
AQP6	0.04732	0.279723	1.3906	0	0	0.080827	0	0	0	0	0	0	0.00837	0	0	0.006129
DIMT1	9.97354	5.64022	6.36814	21.1136	22.6776	20.4453	25.4695	21.3995	3.63966	4.35644	20.0117	1.17092	15.8215	19.2513	22.9728	17.5822
IPO11	0.068835	0.046951	0	31.3866	36.5183	40.8979	54.22	63.649	0	0	26.5187	0.227411	37.8847	28.1307	39.87	26.1716
FOLH1	0	0	0	0.028163	0	0.148744	0.073284	0.084192	0	0	0.051756	0	0.097893	0	0.243207	0
EIF2AK1	51.2876	42.1155	139.374	36.6392	47.4188	45.4295	59.1906	63.4505	41.914	43.731	43.0283	53.0888	56.1168	41.4145	51.1393	41.8997
NME8	0	0	0	0	0	0	0	0	0	0	0	0	0	0	0	0
EPDR1	0	0	0	3.03059	1.40858	0.443521	2.31979	1.3334	0	0	0	0	0.096597	2.09154	0.059828	0.503822
SNX10	0.46547	0.188817	0	0.131742	0.167579	0.12493	0.168064	0.271743	0	0.35903	0	0	0.046945	0.044799	0	0.083293
SEPHS1	0	0.348201	0	29.5474	26.4156	24.4912	27.2975	28.2968	0	0	35.3694	0	32.1429	27.2221	42.0679	28.4542
MRPL28	0	0.506156	0	78.1303	62.5771	35.5453	55.6012	34.1933	0.714402	0.109422	83.6975	0	76.1987	85.7598	77.2508	89.9499
HBQ1	0	0.755269	0	0.085857	0	0.153761	0.117059	0.101029	0	0	0	0	0.265745	0.144965	0.098941	0.427418
ITPKC	0	0.484244	0	12.4618	11.5212	10.0366	9.51864	8.04356	0.058044	0	11.9621	0.243998	14.7063	11.6073	10.7377	12.2969
CEACAM6	0	0	0	0	0	0	0	0	0	0	0	0	0	0	0.014469	0.012546
FAT2	0.06708	0.080495	0.512972	0	0	0.011718	0	0.007239	0.177926	0.212346	0.004347	0.16621	0.001452	0	0.002438	0
RBM22	0	0	0	35.1667	47.8047	43.249	51.4634	42.1096	0	0	43.1942	0	46.1203	42.9537	50.6898	41.1833
TMED2	0	0	0	134.74	188.451	179.886	256.622	261.612	0	0	146.425	0	182.251	155.895	276.722	172.291
ERO1B	1.39048	1.25018	1.06428	0.300986	1.31121	1.29406	1.53677	2.59548	1.29205	0.727338	0.227078	0.29447	0.43385	0.673137	1.019	0.698924
ZFAND6	0	0.170426	0	28.9266	40.2123	59.0099	63.565	71.6471	0.064388	0	26.5333	0	51.7911	30.9363	51.907	31.2018
HSD17B2	0	0.044334	0.112243	1.2894	2.45025	0.173393	1.02189	0.470344	0.086238	0.102921	0.200745	0	0.452678	0.484913	0.535188	0.721764
TXLNG	0.619586	0.176086	0.866959	2.43518	2.07834	7.83103	7.74159	8.36686	0.091301	0.254247	2.19718	0.067835	1.80903	2.62037	3.7452	1.68945
PPEF1	0.117853	0.337564	0	0	0	0.142171	0	0	0	0	0.158657	0	0	0	0	0
LAT2	0.614965	1.00996	2.19141	0.394737	0.564018	0.107874	0.288374	0.178894	0.314135	0.89222	0.520484	0.528211	0.224246	0.04603	0.046077	0.154246
HUWE1	0.759253	0.759519	0	31.3255	37.8563	59.8542	42.7097	43.412	0.729279	2.08887	29.7887	0	47.7495	30.53	39.8655	34.7817
ZW10	0	0	0	7.01193	8.23863	14.8439	14.7135	17.9558	0	0	6.68955	0	10.5367	6.59195	10.9708	7.29178
ALG9	0	0	0	12.1542	13.1729	11.8331	14.0398	11.7533	0	0	10.6449	0	13.2326	10.2438	10.4032	11.6517
MYBPC2	0	0.01565	0	0	0	0	0	0	0	0	0	0	0.006025	0	0	0.017706
NOX4	0	0.169326	0	4.18557	5.99998	8.28924	14.2345	12.6474	0	0	7.13629	0	2.24889	8.93966	1.11931	1.85589
ACOX3	0.950588	0.497914	0.109518	8.97548	18.3612	12.9493	11.8928	11.9694	0.951046	0.50971	9.61993	0	14.6391	17.1493	14.6795	10.6128
MTMR2	0.069472	0.023692	0.162419	15.2996	30.9803	43.8976	48.7201	57.8009	0.351183	0.034927	16.2951	0.143804	26.2882	18.4935	31.9604	18.2028
PPP1R15A	0	0.185562	0.683705	34.5302	30.6638	34.8137	35.6994	21.223	0	0	33.0393	0.121069	39.4417	30.6241	30.2454	30.8184
HSD17B14	0	0.141677	0	5.21506	4.91165	4.11872	6.77978	6.05488	0.29745	0	5.12629	0	16.4218	5.8677	2.85354	5.87666
TRIP6	0	0.314947	0	40.1178	38.0617	29.791	28.633	30.0567	0	1.07734	46.4749	0	49.1514	46.3677	39.5138	49.1798
ACHE	0.326092	0.031698	0	0.022592	0.132444	0.126242	0.040206	0.012178	0.100579	0.130765	0.011193	0	0.05927	0.045911	0	0.029881
FTL	0	0.760742	0	2818.84	3123.67	2747	2826.45	2470.33	0	0	2215.64	0	4019.93	3179.49	2473.77	3008.23
SRRT	0.337041	7.92451	13.5691	30.9793	39.115	30.2773	33.2052	22.6058	7.19546	1.33499	25.3297	13.6712	44.4139	26.6643	35.5351	33.776
BAX	0.140434	0.527594	0	110.7	67.5928	54.8975	74.1024	72.1651	0.331103	4.1307	99.5025	0	125.057	85.0011	93.2934	84.477
NLK	0	0.036151	0	10.8574	20.8827	33.1124	28.9042	32.6625	0	0	10.9692	0	24.6392	18.7194	17.8985	15.0527
PIGS	0	0.337858	0	14.5105	18.7495	18.7442	15.1438	18.1127	0	0.314747	18.3074	0	19.9535	18.397	16.9971	17.1632
ADAMTS2	0	0.029962	0	0.166042	0.132531	0.269037	2.79521	0.341203	0.027671	0.033147	0	0	0.261183	0.044389	0	0.393139
TMPRSS11E	0	0.05608	0	0	0	0	0	0	0	0	0	0	0	0	0	0
ATXN7L3	0.441566	0.277806	0.311337	46.6653	58.8797	46.9956	47.3273	37.5519	0.356703	0.160052	54.0505	0	66.1195	53.4136	54.4319	58.572
PGS1	0.027368	0	0	18.1673	13.8358	14.7215	10.7941	17.3599	0	0.598194	15.6323	0	24.9912	8.94306	15.2098	19.1055
PSMC5	14.4171	17.6727	23.3393	130.765	122.244	90.8164	136.483	110.713	9.50931	10.092	144.458	10.0484	155.544	115.925	174.807	134.447
UIMC1	0	0	0	17.5575	20.226	26.8694	27.0924	30.2904	0.26953	0	17.0561	0	34.0169	19.1311	28.2704	21.9014
CETP	0.106812	0.082017	0.996378	0.57771	1.11351	0.280531	0.952738	1.01347	0	0	0.409505	0	1.11483	1.50088	0.753153	0.700327
MMP2	0.023578	0.016082	0	69.6907	64.6158	140.209	76.463	201.703	0	0	127.112	0	216.957	52.4093	58.8708	93.4915
MT3	0.059198	0	0	0.357001	0.153236	0.219752	0	0.105454	0	0	0	0	0	0	0	0.088983
LPCAT2	0	0	0	12.5075	21.7928	31.7064	25.7159	52.5959	0	0	21.6566	0	28.7367	27.0678	31.1476	17.4838
GNAO1	0.393551	0.29751	0.969304	0.033549	0	0.043824	0.008341	0	0.133691	0.096357	0.012758	0	0.016502	0	0	0.08066
OGFOD1	0.268146	0.548688	0.065307	25.1991	29.5286	34.8839	39.9109	44.2649	1.26442	0.147746	23.0813	1.74241	20.2071	20.8473	27.6097	17.0148
SH3BP2	0.123862	0.514308	0.065576	28.9671	24.552	31.8681	20.8347	34.1935	1.06903	0	40.663	0	46.3005	29.384	34.1166	45.4894
NOP14	3.25147	2.65894	5.43532	26.3041	32.016	31.4968	29.3144	27.6102	1.2928	0.328225	24.3673	12.3965	28.7786	24.8706	38.5228	30.7877
ADD1	0.027397	15.1039	0.086207	59.5263	97.9729	135.047	83.6412	96.8874	10.4117	0.185877	53.5407	0	109.428	67.2678	65.6074	91.189
L2HGDH	0.263329	0	0	1.58509	1.57512	1.32047	2.43675	2.50485	0	0.09262	1.72884	0.043498	1.56442	1.29514	3.09457	1.32299
TXNDC16	0.605967	0	0	0.976837	1.35993	3.62913	2.71676	4.2567	0.621385	0	0.675673	0	2.23873	1.18782	1.72552	1.11547
RTRAF	4.31656	4.73516	11.5715	232.709	272.189	357.911	342.506	372.977	15.3929	3.44512	210.597	3.94046	307.547	233.271	342.46	254.783
NID2	0.784261	1.33084	2.16968	11.7753	25.908	29.3394	31.5426	32.1126	1.32834	0	3.67696	1.39186	73.562	10.1167	17.543	29.6999
GMCL1	0	0	0	1.51557	3.17378	9.73907	4.45134	6.02674	0	0	1.8904	0	2.02731	1.8803	2.32186	2.44184
SF3B2	0.041802	1.2342	1.63869	77.8954	71.7252	80.5398	79.4275	72.2711	0.410243	0.411685	81.8525	0.276204	99.2875	70.6745	89.212	101.397
KLHL42	0	0	0	8.17231	6.61419	10.7458	9.87318	11.2849	0.055154	0.329298	7.20116	0	7.18188	6.41992	9.27951	4.90726
GNAS	1.66759	0.652535	5.63163	305.088	337.298	506.456	375.029	405.843	0.280874	0.968396	329.794	0	611.609	312.068	354.197	381.401
DNM1L	31.2183	52.519	78.0559	10.7062	12.4551	41.7155	26.6309	38.5892	21.42	36.1818	9.01948	44.8077	17.3697	10.4191	18.2615	7.30545
PTHLH	0	0.073724	0	2.48041	2.10009	1.83868	3.02293	2.06065	0.055285	0	2.24767	0	0.765362	0.506806	5.70545	2.58717
PHACTR3	0.076881	0.288413	0	0.015777	0	0	0.171455	0	0.166126	0	0	0	0	0	0	0.043936
ERGIC2	1.13656	2.32885	1.63369	24.5026	57.2354	67.0879	67.2853	80.8508	1.36734	2.02264	31.9958	0.107937	34.5535	37.8617	42.661	25.5247
TFAP2C	0.029463	0	0	0	0	0	0	0	0	0	0	0	0.007664	0.00989	0.026052	0
AURKA	0.619961	0.468671	0.144445	22.9806	27.3686	14.4074	31.5973	30.922	0	0.697786	29.9665	0	19.0294	22.7166	35.4982	26.6092
CASS4	0	0.040054	0.108854	0	0.014983	0	0.015039	0.013871	0.034391	0	0	0	0	0	0	0
PIR	0	0.040722	0	125.992	57.2947	140.636	91.7237	147.328	0	0	88.7506	0	94.4714	69.1986	78.7717	112.297
AAMDC	0	0	12.5717	54.9365	41.2921	30.3015	41.1195	38.5248	0	0	56.7203	0	47.6544	43.0531	56.9125	52.8134
RFX2	0	0	0	3.01536	5.26792	2.19663	1.98705	1.61489	0	0	3.80362	0.119589	1.85599	3.05094	3.13975	2.03696
METTL2A	0	0	0	15.2892	20.0639	14.9803	17.3109	18.0664	0	0	20.0694	0	15.3488	18.5818	24.5143	21.4443
SULT2B1	0.073644	0.087705	0	0	0	0	0	0.064572	0	0.103611	0	0	0.05405	0.144041	0.028039	0.108286
ALG6	0	0.300761	0	5.31693	6.11092	10.7326	5.3727	10.5313	0.553185	0.330101	4.41403	0.165363	4.77966	5.08079	6.38884	3.39486
CNOT3	0.608843	0.083056	0	16.1972	13.3817	17.606	9.12543	10.9458	0.395313	0.171318	15.408	0.062026	26.1904	12.0364	10.0615	14.7678
GP6	0	0	0	0.015408	0.035011	0	0	0	0	0	0	0	0.028201	0	0	0
PTPN4	0.206321	0.140727	0	7.77739	9.31894	17.8643	13.4346	20.6336	0	0	7.84554	0	11.3895	6.6503	13.847	8.2494
DDX18	0	0.014985	0	14.3716	20.9462	42.7791	41.7202	45.5732	0	0	14.4899	0	19.2754	16.4575	35.1156	14.1828
KHSRP	1.0884	1.41169	0	127.311	100.821	102.534	86.6234	81.1367	2.24892	2.28735	122.472	2.53858	124.345	103.666	154.678	142.224
GNA11	0.097662	0.079936	11.1352	33.3791	36.4527	27.0718	31.3438	30.0622	0.135021	16.4378	48.9375	9.98059	34.9216	38.8487	50.9328	43.808
ASAP3	0	0.076518	0	3.39946	2.29046	1.60826	3.11091	1.21845	0.532095	0	1.59968	0	2.56487	3.63193	1.04857	1.27894
EDEM2	0	0	0	21.4552	18.9963	20.4161	21.1316	17.1247	0	0	15.2953	0	25.5188	17.1481	17.611	18.9801
DNMT3B	0	0	0	2.03595	2.5052	2.21695	2.13082	1.88645	0	0	1.7552	0	1.99681	1.70819	2.64776	2.58194
REM1	0	0.074456	0	0.063177	0.346012	0.036762	0.165128	0.137734	0	0	0.2508	0	0.178162	0.071251	0.070697	0.040853
TPX2	0	0	0	31.6566	40.8467	29.2001	48.7444	52.6529	0.084445	0.033594	41.7043	0	31.6495	31.6534	54.3304	35.6365
FER1L4	0.04908	0.033477	0.366271	0.500901	0.166246	0.511733	0.283884	0.200266	0.466878	0.385756	0.428245	0	0.531468	0.151949	0.365921	0.166884
PDRG1	0.045084	0	0	10.0016	11.7282	8.24296	11.0934	11.1838	0.052189	0	12.4137	0	10.7941	11.7767	13.2368	9.78987
EPB41L1	0.139164	0	0	1.68339	1.90857	6.15048	6.17253	6.40445	0	0.211059	1.21628	0	4.56083	4.24087	2.18261	5.74323
SLC15A1	0	0	0	0	0.025386	0.037053	0	0	0	0	0	0	0.048946	0.063113	0	0.020586
DOCK9	0.006645	0.009715	0	51.4936	69.2117	162.899	123.878	177.58	0.015667	0	43.7689	0	176.491	63.3488	116.663	82.2578
ANKRD10	0	0.268497	0	16.0825	13.101	45.1084	33.316	62.4863	0	0.713888	19.2138	0	41.9857	14.8765	24.5977	16.0764
TGDS	0	0	0	5.42894	10.4594	12.0535	11.7553	13.1084	0	0	4.71416	0	5.62451	7.13681	7.273	5.08001
DOCK3	0.314933	0.60268	2.31184	0.031903	0.065703	0.036877	0.022906	0.060614	1.2787	1.4161	0.021048	0.547757	0.023394	0.021	0.066908	0.006829
C3orf18	0	0.292702	0	1.92059	2.14626	1.68163	2.22698	1.46155	0	0	1.77881	0	1.88676	2.26015	1.45281	2.86388
COQ9	0	0.066571	0	36.6504	31.5134	26.4048	37.0008	31.6514	0.115057	0	41.6848	0	42.0482	38.3032	44.2274	42.2195
TMEM40	0	0	0	0.1821	0.147113	0	0.324203	0.142231	0	0	0	0	0.423236	0.2949	0.136105	0.066319
KIF9	0.456292	0.022009	0.722405	2.09778	3.40372	5.18547	3.04583	4.18754	0	1.01449	1.90207	0.426408	1.81356	3.01371	1.49307	2.24143
ARHGAP28	0	0	0	0.357302	0.091324	2.92275	0.508222	1.05367	0	0.052945	1.03974	0	0.661037	0.601397	0.386144	1.0531
CRLS1	0	0.014545	0.232327	35.3296	52.132	35.642	51.4595	50.0597	0.025138	0.030001	44.0946	0.137133	29.8636	43.3439	38.5274	38.7084
DEFB127	0	0	0	0	0	0	0	0	0	0	0	0	0	0	0	0
PPP1R13B	0.779398	0.776295	0.292599	8.61282	9.10282	14.295	10.8037	11.0188	1.65883	0.46055	10.9404	0.25749	15.9278	10.963	12.1677	8.39538
ATRN	0.051088	0.006248	0	10.037	12.5374	21.0304	16.2733	19.1728	0.021598	0	10.096	0	16.8544	9.2395	13.5105	11.1933
SMOX	7.03641	9.67829	26.2553	3.79577	2.98255	3.95181	3.69413	3.74	41.6121	19.7993	5.76082	1.02726	3.85442	5.44387	4.53869	3.67207
SIGLEC1	0	0	0	0.007581	0	0	0	0	0	0	0	0	0.004987	0	0	0
FKBP1A	2.4266	0.591117	1.94024	1053.18	984.685	951.546	1141.19	1068.01	1.63464	2.43858	1282.7	0.844669	1221.15	871.69	1159.57	1018.72
NSFL1C	0	0	0	44.8988	42.2223	39.6192	44.8442	36.1105	0	0.032632	51.5805	0	51.6114	42.3451	48.5621	36.6905
SLC4A11	0.135298	0.184568	0.107751	2.38649	2.76776	2.80474	2.04332	3.31452	0.153716	0.39605	1.56491	0	3.538	1.71682	3.76037	2.76105
C20orf194	0	0	0	3.4038	5.37023	8.7304	6.71896	7.24497	0	0	3.45759	0	8.3069	4.64428	5.16826	5.03721
ZNF343	0.147712	0	0	3.96286	2.34368	7.84772	6.14794	4.45718	0	0	4.07651	0	5.42821	4.74493	6.15961	3.10821
EBF4	0	0.029791	0	0.244923	0.239307	1.14758	0.048388	0.390315	0.467641	0.276207	1.30915	0	0.195176	0.693595	0.076205	0.033033
CPXM1	0.036198	0.02469	0	0.285066	2.21355	0.148895	0.315286	0.123339	0.042673	0.101856	0.01413	0	0.335743	0.072352	3.16437	0.096513
MAVS	0.325575	0.59218	1.36669	10.3427	10.9794	11.9716	9.90733	12.1221	0.447774	1.04017	11.025	0.515393	19.1502	10.284	11.9821	13.6465
LZTS3	0.022228	0.031451	0	0.325271	0.647972	0.637543	0.855162	1.10146	0.022749	0.028456	0.337274	0.066818	1.0513	1.17093	0.482436	0.614477
F11	0	0	0	0	0	0	0	0	0	0	0	0	0	0	0	0
XRN2	0	0	0	34.9866	44.7333	65.4883	71.7102	71.0849	0	0	37.8373	0	49.8399	39.0907	63.0414	43.547
KIZ	0	0	0	2.52891	2.77417	7.58693	5.01341	6.60356	0	0	2.2824	0	6.04573	4.39666	5.59032	2.71793
DYNLL1	0.697502	1.11008	0	602.874	814.678	738.112	779.477	585.879	0.274085	2.44344	688.965	0	670.282	854.844	706.786	636.564
TESC	0	0.998289	0	0.332894	0	0.602725	0.060442	0	0	0	0.090718	0	0.293642	0.193308	0.340413	0.125063
SNX5	0	0.062713	0	68.4036	94.6491	145.087	136.617	138.783	0.024646	0	68.0932	0	89.5854	81.6733	141.535	78.9936
RPL6	0	0	0	1162.25	1480.6	1866.76	1986.94	1771.97	0.201605	0	1109.51	0	1602.59	1332.62	1927.91	1254.67
SIRPG	0	0	0	0	0	0	0.076577	0	0	0	0.04033	0	0.026741	0.040044	0.058139	0
MAPKAPK5	0.014208	0.090706	0	14.308	20.3802	22.9735	25.8259	21.4692	0.008375	0.029984	15.6895	0	19.8074	19.6192	23.329	14.0495
P2RX7	0	0	0	0.293308	0.821632	0.885415	0.634031	1.8648	0	0	0.346679	0	1.72327	0.744879	0.33624	1.0975
ESF1	0	0	0	3.42086	7.44831	15.2105	9.56753	11.7974	0	0	3.7855	0	7.00719	6.64145	9.82506	4.13158
RBBP9	0	0	0.159842	7.30799	12.6181	13.3725	14.2889	12.9501	0	0	9.09815	0	9.40846	7.18476	8.17312	10.0469
ANAPC5	0.16188	0.110415	0	63.9774	72.9898	68.1174	84.9667	86.4598	0.038167	0.136651	80.2019	0	75.3703	73.6361	82.0951	78.5402
SLC23A2	0	0	0	5.75022	7.07797	10.106	7.86854	7.60132	0	0	4.28956	0	7.70248	5.14072	7.03126	4.36173
SLC8B1	1.04146	0.071981	0.710783	22.6693	21.4922	14.0404	13.8091	16.9146	0.029853	0.193086	26.7888	0	11.9888	14.5882	18.8009	16.9126
TMEM230	0	0.040817	0	50.6659	90.3077	90.2296	102.487	132.254	0	0	60.0937	0	59.184	71.0097	80.3817	72.674
DZANK1	0	0.046085	0.196817	0.37195	0.477381	1.17281	0.539209	0.741659	0.029794	0.0374	0.55154	0	0.489698	0.487772	0.416878	0.304356
KDM2B	2.46474	2.82488	4.03732	8.1232	7.67651	6.32669	7.13329	5.58939	2.25486	1.34301	8.2524	1.61349	7.30386	7.82884	8.74573	7.11753
CFAP61	0	0	0	0.079185	0.021624	0.314593	0	0	0	0	0	0	0.011541	0.065233	0.13872	0
LHX5	0	0.021089	0.11311	0	0	0	0	0	0	0.043501	0	0	0.060227	0	0	0
TASP1	0	0	0	3.02854	3.78268	4.36563	4.77209	4.56667	0	0	3.51492	0	2.922	2.83302	4.1223	3.68719
OAS1	0	0	0	7.52533	5.96776	2.25474	3.16001	5.26276	0	0	5.45048	0	19.6962	3.16746	6.49262	10.1443
GCN1	0	0	0	29.4184	32.4258	25.9575	30.2101	29.0856	0.022283	0.025685	29.2136	0	31.6699	26.7152	30.7863	35.5214
RPLP0	0	0.269727	0	3326.42	2864.66	2570.87	2600.36	2377.6	0	0	3657.24	0	3071.24	3196.96	2882.06	3023.16
PXN	0.814971	0.061161	0.167292	97.8748	111.234	101.888	87.0157	75.1877	0.370258	0.592895	83.3314	0.222178	93.4903	95.8673	91.8942	83.0773
SIRT4	0	0	0.296956	0.734159	0.564975	1.13023	0.711301	1.02899	0	0	1.06164	0	0.34768	0.429663	0.40296	0.232754
RPH3A	0	0	0	0	0.01625	0	0.018109	0	0.062711	0	0	0	0	0.176814	0	0
KIF16B	0	0	0	1.99564	0.613071	7.98623	2.69491	3.98241	0	0	1.50829	0	2.33494	2.70539	7.77032	2.93634
TRMT6	0.87452	0.497075	0	2.85797	5.37443	7.78367	9.55537	9.29552	0.183126	0.820251	4.34026	0	4.31494	4.99049	9.53143	3.49204
CHGB	0.304807	0.177675	0	0	0	0.047767	0	0.088994	0.050968	0	0	0	0	0	0.073352	0
PEBP1	2.52045	0.266678	0	134.843	126.404	88.9348	127.902	113.36	0	0.366717	120.918	0.21528	116.455	128.568	122.709	139.866
TBX5	0.07881	0.080632	0	0.018443	0	0	0	0	0.278717	0.110879	0	0	0	0	0	0
BRAP	0.328704	0.182164	0.22997	7.07648	8.88862	13.4587	14.0422	12.3528	0	0.375747	6.70812	0.475098	12.5685	7.57714	12.6716	6.89985
ERP29	5.7516	4.34153	12.725	68.4751	49.4034	44.7597	54.3594	45.9084	11.0597	3.06574	59.7438	4.69521	92.738	56.4123	75.2198	67.6509
NOS1	0.357506	0.438289	0	0	0.003086	0	0	0	0.465811	0.423562	0	0	0.00176	0.038833	0	0
FUS	0.032958	0.463571	0	120.663	139.942	100.618	137.319	101.346	0.118205	0	100.438	0	90.148	126.873	158.36	100.27
IGBP1	0	0	0	28.5259	44.4606	54.1753	51.5916	54.1499	0	0	29.422	0	75.081	41.9404	42.9266	40.6107
FXYD5	0	0	0	49.1095	32.5603	46.6453	39.4718	39.9615	0	0	43.4328	0	46.3276	37.5867	39.0964	34.7281
ZNF302	1.69404	0.188438	3.61203	2.97467	5.48837	11.5884	8.27069	12.7894	0.025278	0.680963	2.21096	0	5.80481	4.81593	3.57052	2.15095
GRAMD1A	0	0.040798	0	40.1363	40.8083	48.6992	41.6119	43.2321	0.735385	0	47.0192	0	85.2626	46.6768	41.4419	61.5122
FXYD3	0.844808	0.632253	0	0	0	0	0	0	0.710618	0	0	0	0.033539	0	0	0
HEPH	0	0	0	0.604675	0.248453	0	0.232204	0.033346	0	0	0	0	0.029724	0.046494	0	0.285402
CDIP1	0.40735	0.570763	4.20962	5.6161	9.452	10.7372	4.44283	7.44099	1.05223	0.264511	7.01208	1.09567	9.84802	6.02787	3.15614	8.68905
CMTM1	0	0	0	1.38778	1.54842	1.50793	1.74584	3.57767	0.170852	0	1.82476	0	2.3842	1.13291	2.18322	1.39392
KCNH4	0.044318	0.030414	0	0.044321	0	0	0.034483	0.02859	0.085881	0	0.043899	0	0.040775	0.007501	0.01973	0.008556
GANAB	0	0.030272	0.320308	122.586	140.761	128.704	127.55	143.093	0	0	89.9743	0	173.087	92.138	121.7	119.523
GMIP	0	0	0	4.45681	4.13088	6.86121	3.11886	3.93941	0.137458	0.039559	4.24981	0	6.92775	4.97616	3.52388	7.02472
RBM41	0	0	0	2.76851	4.07303	8.58194	5.41802	10.4562	0	0	3.11224	0	4.8236	3.82281	6.85781	4.55262
BIRC5	1.35353	0	0	90.3455	67.3018	33.6928	58.822	63.5281	0.041313	0	90.5221	0	57.3597	65.4527	92.8636	95.5446
LAG3	0	0	0	0.257613	0.07591	0.286241	0.118441	0.113288	0	0.081654	0.245152	0	0.303741	0.51572	0.333177	0.297336
MLF2	15.2255	27.0083	22.7054	100.419	106.371	67.0412	91.2924	69.5084	34.9496	35.0277	118.796	3.46631	81.0637	102.656	91.701	106.495
OTUB2	0.924923	0.215069	0.705929	1.05278	0.450301	0.845651	0.55667	0.778105	0.024781	0.236598	0.525362	0.138894	0.669737	0.356235	0.543394	0.53237
DDX24	1.44576	1.16362	1.61839	129.104	145.336	130.886	143.055	127.247	0.255652	1.46452	155.553	0.66869	119.485	118.858	108.849	167.798
ZBTB25	4.13891	4.05814	7.29286	2.09472	1.94491	4.00465	2.77198	3.57695	5.52493	1.81971	2.6176	0.807129	3.28833	3.21821	2.96124	2.02994
NECAP1	0.062567	0.073157	0	13.7037	15.7808	17.9669	22.9385	14.6666	0.073758	0.088027	18.0386	0.068901	20.2539	16.8659	24.6795	15.0166
ARHGAP4	0.211422	0	0	3.98388	1.02567	1.81316	2.64871	5.43965	0	0	4.07104	0	2.39262	3.28085	3.74607	5.17266
ANKRD24	0	0.045499	0	0.117351	0.039209	0.073229	0.0692	0.03624	0.026213	0	0.075736	0	0.314989	0.05652	0.086951	0.102876
DHX32	0.647611	1.57056	1.47673	14.3923	17.9112	24.2411	26.268	32.313	0.339307	0.961752	11.2126	1.5452	21.9551	13.5197	19.2567	15.852
RCOR1	0	0.009542	0	7.46685	13.6681	19.8914	19.8562	13.3062	0	0	10.6096	0	11.1743	11.3387	16.8655	8.86522
GPATCH2L	0.012831	0.026146	0	11.8198	23.1181	32.5857	35.8432	26.0404	0.048723	0	12.5304	0.020932	21.1087	21.9827	17.2384	14.0288
LTBP4	0	0.816602	0	1.23176	0.851798	3.99866	1.67759	2.70182	0.726753	1.11809	1.43419	0.799514	3.80881	1.93639	1.69968	1.81381
BLVRB	0	0.32175	0	50.2158	33.4997	29.909	33.8408	35.7429	0	0	46.3519	0.890527	61.3646	41.251	41.7478	43.6466
SLC9A1	0.039813	0	0	8.40744	9.68401	12.7017	6.59316	11.6078	0	0.361973	8.01241	0	16.5184	8.22285	6.31561	13.1923
SPTLC1	0.042945	0	0	22.5165	30.4497	40.2769	39.6099	46.2006	0	0	26.0404	0	29.1484	26.0551	35.081	23.9913
PAPOLA	0.195324	0	0	67.3904	83.1003	132.321	141.851	174.817	0	0	65.3901	0	104.814	78.6598	129.264	76.7565
CCNK	0.446609	0.17636	0.53863	12.509	21.6675	36.0477	19.9679	19.9987	0.665038	0.264565	11.8327	0.280252	21.478	14.1357	13.7123	19.5421
PCBP4	0	0	0	11.6806	15.9903	11.8837	11.5725	8.88312	0.038622	0	17.2495	0	18.6434	21.7381	12.9228	14.2596
RGS1	0	0	0	0	0	0	0	0	0	0	0	0	0	0.030563	0	0
YPEL3	0	0.192275	0.525927	9.41025	6.60347	7.85306	7.76805	15.7936	0	0.991512	8.75748	0	37.4471	11.1563	10.2773	14.3791
MRPS33	0.194653	0	0	34.2786	49.8882	42.8248	61.1971	54.6559	0.02291	0	43.8561	0	50.5534	54.9506	56.3955	50.4379
NDUFB2	9.70543	15.481	3.36316	271.488	331.365	208.294	274.711	248.213	12.6261	2.27457	305.633	7.13797	211.967	325.316	276.972	351.053
NUDC	0.134777	1.65552	8.23122	54.3281	32.5854	29.6936	36.8079	28.0487	3.17766	3.22522	39.8789	1.78105	39.4277	31.9085	48.2809	38.3814
MAEA	0.141072	0.126331	0	43.6316	48.9362	38.4471	47.8659	44.1672	0.066855	0.197094	49.3645	0	62.2702	40.8381	57.5422	46.5773
ICAM1	0	0.050183	0	5.40716	9.10563	11.5599	12.385	14.9551	0	0	9.35099	0	23.1379	11.4726	7.36002	6.81702
STRN4	1.2818	2.28172	8.9886	39.9089	40.559	34.5668	35.7749	30.3325	6.01939	0.36091	54.3756	0.127762	62.9054	38.0579	46.4869	52.6264
IRAK3	0	0.037436	0	3.96129	3.93037	6.30983	4.39654	6.9741	0	0	3.50456	0	3.59775	3.82612	7.10189	4.24284
LYZ	0	0	0	0	0.027102	0.110122	0.030172	0	0	0	0.022891	0	0	0	0	0
SI	0	0	0	0	0	0.018728	0	0	0	0	0.005342	0	0.003556	0	0	0
MUL1	0.070668	0.048201	0	16.0015	17.6395	15.1523	14.7474	16.9406	0.20856	0	19.4378	0	13.7359	14.3391	13.9189	14.6415
TFAP4	0.279528	0.203732	0	13.2766	5.31735	6.42481	5.01312	5.27127	0.183912	0.421296	8.96118	0	7.79545	4.85132	14.7422	10.475
PDCD7	0	0	0	8.95357	11.8666	11.7722	11.969	10.7153	0	0	11.2545	0	13.2633	11.2366	10.693	13.7097
SPG21	0.231801	0.725417	0.158738	32.5319	33.6598	46.718	32.9619	45.506	0	0	25.4475	0	31.3364	27.9185	28.3294	31.7205
FETUB	0	0	0	0	0	0	0	0	0	0	0	0	0.076752	0	0	0
DNAJB11	0.79134	0.122186	0.401056	38.1918	51.4535	48.6503	67.5115	70.3564	0.233219	0.278337	43.5507	0.303128	40.5424	44.3469	61.5346	41.5087
P3H2	0	0	0	0.199953	0.170666	0.18202	1.59394	2.26362	0	0.033552	1.61756	0	0.218883	2.44177	1.19724	0.517102
THPO	0	0	0	0	0	0	0.052226	0	0	0.065146	0.096956	0	0.05066	0	0	0
CHRD	0	0	0	0	0	0.144327	0.076	0	0.35164	0.024228	0	0	0.013841	0	0	0.010186
FLT3LG	0	0.403335	1.15731	2.43345	1.30847	1.24825	2.04785	1.45748	0.199171	0	1.32952	0	2.74366	2.68313	1.88037	3.16313
RAB11FIP3	0.727133	0.853515	2.3346	28.5148	32.7002	20.7626	18.0898	20.3139	1.0964	1.14184	31.0344	1.50838	32.1131	32.6267	26.2843	30.3911
GNPTG	1.52896	0	0.626052	25.4961	24.0169	28.5055	26.5997	32.7441	0.210982	0.202193	25.5254	0	44.44	29.6863	26.3726	30.177
ZNF268	0	0	0	4.74819	6.2567	19.3183	11.4969	13.2322	0	0.008187	4.86716	0	10.2917	6.86053	11.7448	5.82638
GOLGA3	0.079767	0	0.099213	29.0938	29.4036	41.3844	34.3169	28.9821	0.869413	0.041278	29.4256	0.13872	46.1575	28.3978	43.4657	33.0947
PABPC4	0	0.015707	0	66.6517	93.143	160.922	77.5408	94.6696	0	0	53.5921	0	99.5917	62.5216	72.988	107.239
CD209	0.038155	0	0	0	0	0.013299	0.019856	0	0.044929	0.02684	0	0	0	0	0	0
CERS4	0	0	0	0.295038	0.576355	0.593624	0.846578	0.58892	0.28529	0	0.469933	0	1.32966	0.560784	0.224458	0.268799
MCOLN1	0	0.143106	0.313147	12.1896	17.1168	15.5513	14.1291	10.5239	0.718654	0.295183	11.7518	0	17.7472	10.7998	11.766	15.0728
USP48	0.357943	0.351335	0	17.6974	25.0221	54.5841	39.0158	53.3195	0.282624	0.755394	16.4096	0.198011	34.9179	16.9127	41.486	19.9454
EFNB1	0.025207	0	0	25.0918	23.9208	18.3404	17.8001	23.3778	0.029716	0.070929	18.3273	0	33.2437	18.0428	21.4393	20.5146
PDPR	0.011037	0.05485	0	6.9087	12.3065	12.786	7.57163	6.91999	0	0.048095	6.58897	0.028234	19.3187	10.3277	11.085	8.95505
AARS	0.071544	0	0	83.4578	80.2739	63.6769	81.4459	65.2271	0	0	80.5366	0	91.9986	79.9117	105.675	101.952
GLG1	0.017109	0.01167	0	44.68	59.0397	97.3163	63.5996	76.778	0.333675	0.048143	47.9919	0	89.4351	43.8684	57.4345	58.7293
KIF4A	0	0	0	12.2405	15.5725	11.252	19.0362	20.8276	0	0	15.7533	0	11.9859	13.507	26.5121	16.4032
TNRC6A	0	0	0	11.4514	16.2482	27.0324	24.1321	24.5154	0	0	17.5764	0	27.2489	10.2687	32.0085	13.4803
PLEKHG2	0.038878	0.02685	0	6.27873	7.15723	9.25051	4.72569	5.05532	0	0	7.65987	0.069694	8.83747	7.61429	7.03778	5.69709
DLL3	0	0.025212	0	0.330999	0.437904	0.290476	0.432078	0.121865	0.161284	0.096243	0.350763	0	0.239478	0.412459	0.274967	0.365208
NAT14	0.489731	0.960731	0.261051	6.22319	4.00078	1.97097	2.41487	3.76687	0.189058	0.902276	6.9737	0.231132	8.13538	5.08841	9.51165	6.29594
PITPNM2	0	0.214386	0.044798	6.67387	7.5678	6.52004	4.71247	6.24729	0.169839	0.017633	4.29595	0	8.93057	5.44624	4.92881	7.5449
EXOC1	5.4927	11.6113	7.96568	8.66689	13.8816	30.0321	23.7962	29.5159	8.99216	8.02697	7.1601	0.640417	15.6727	10.4418	14.3131	10.4259
RBM27	0	0.016698	0	3.33606	6.94534	13.4257	12.2864	16.1041	0.019639	0	3.92491	0	4.64869	5.44254	10.1669	4.79194
POU4F3	0.0662	0	0	0	0.015258	0.04552	0	0.014128	0	0	0.038889	0	0.017131	0	0	0
OSBPL8	0	0	0	6.37712	12.2611	32.134	30.4718	32.7375	0	0.348145	6.63015	0.207717	16.7761	9.39771	17.5769	6.59579
DTX2	0	0.353476	0	3.52055	4.50995	5.13213	4.09117	3.88582	0	0.205842	3.86655	0	4.00738	2.49317	2.37659	3.87763
NLRC4	0	0.49694	4.13174	0	0	0	0	0	0.489509	0.208954	0.009781	0.685914	0	0	0	0.025546
PUS7	0	0	0	9.80522	9.05832	13.0501	11.9386	20.5535	0	0	8.88412	0	8.92766	7.36907	14.0102	10.4291
LAMB4	0	0	0	0.194436	0.087651	0.228302	0.143772	0.180685	0.038953	0.092978	0.049655	0	0.308546	0.259696	0.044361	0.145232
NRCAM	0	0.014381	0	26.7326	45.8205	70.9293	55.2375	44.5987	0	0.050477	37.6998	0	29.9338	45.2865	42.6432	21.7414
LAMB1	2.42348	1.08755	15.3862	90.2793	95.7186	282.65	165.397	213.488	0	2.05494	88.0516	1.42867	253.803	81.5578	148.557	140.012
SLC26A4	4.55671	0	0	0.405059	0.522701	1.03044	1.34352	1.30745	0.020416	0	0.230893	3.34534	1.34215	0.802855	1.56878	1.14651
SLC26A3	0	0	0.329686	0	0	0	0	0	0	0	0	0	0	0	0	0
DLD	1.07699	1.22964	1.31042	17.6473	25.7461	50.3504	52.5227	65.0503	1.37547	0.263518	13.7064	2.01107	22.9408	18.922	33.7569	16.1089
WDR7	0.226346	0	0	3.29469	7.59536	12.4622	7.91693	9.3884	0.018119	0.021624	3.10737	0	7.61529	2.78763	4.02542	2.12241
TXNL1	0.567915	0.485945	0.889028	39.9251	52.0944	57.8337	59.6584	74.3178	2.5286	1.35727	37.3062	0	44.9989	44.1778	46.5897	50.7637
IL5RA	0	0.009958	0	0.005891	0	0	0	0	0	0	0	0	0	0	0	0
ABCC6	3.06641	2.06374	1.89827	0	0.006559	0.100973	0.200134	0.008529	0.755448	3.04663	0.056929	0.611167	0.011748	0.031096	0	0.2536
CMTM6	1.33424	1.31501	3.06006	21.1199	41.126	63.9845	64.8777	73.9273	1.60255	0.92087	19.5694	1.8926	32.8007	23.3745	36.3727	22.8076
ITGA6	7.03823	12.4168	0.588435	37.3299	47.3312	90.118	70.9253	127.416	0.354912	1.42794	32.8436	1.91039	71.2413	26.7283	94.502	48.0887
RAPGEF4	0	0	0	0.935745	1.44431	1.56138	2.62443	4.28632	0	0.26248	1.52135	0	2.2668	0.742361	1.58349	3.0165
MAP3K20	0.229725	0.025456	0	5.1695	7.76066	14.2221	13.0185	14.5353	0.039071	0	5.36912	0	6.51509	5.4844	9.54009	5.37495
SMPX	0	0	0	0	0	0	0	0	0	0	0	0	0.027862	0	0	0
FH	0	0	0	69.0404	97.717	77.9642	132.349	105.456	0	0	91.5801	0	77.218	104.078	109.415	72.6953
SEL1L3	0	0	0	38.6023	73.3997	103.576	84.4366	126.154	0.066076	0	43.2301	0	121.903	64.523	57.7672	62.1734
TF	0.023185	0.005271	0.014418	0.127027	0.012782	0	0.05017	0.084538	0.234232	0	0.004685	0	0.047565	0.002672	0.086226	0.007596
CDV3	0	0	0	76.6614	97.0295	125.457	155.129	163.968	0	0.035418	85.1455	0	111.946	84.4746	142.259	69.0474
MYO15A	0.684069	0.75104	0.293616	0.059488	0.262845	0.052713	0.148747	0.0902	0.695484	0	0.010825	0	0.137267	0.227323	0.01217	0.469297
ALKBH5	0.026455	0.018044	0	44.3956	43.5066	28.09	31.2854	32.9649	0	0.07444	52.221	0	39.0264	37.6064	46.0765	50.8929
APOH	0	0	0	0	0	0	0	0	0	0	0	0	0	0	0	0
NLRP1	0	0.04144	0	9.82774	9.67081	8.14065	10.193	10.9887	0	0.097622	8.24033	0	13.5833	6.5021	11.5401	9.61077
PITPNM3	0.045979	0.220647	0.416229	1.52235	3.309	0.673153	3.49874	6.8687	0.254424	0.022429	3.64351	0.037975	0.583913	4.59233	1.27661	1.46699
SPAG7	0	0.118223	1.15789	74.3547	76.7359	60.5744	74.9223	58.2236	0	0	84.8762	0	87.7176	73.9526	87.6973	93.0691
ORC6	0	0.353716	0.400603	22.1364	21.6404	13.2461	23.14	25.5835	0.069254	0.082651	19.9844	0.32122	12.3913	22.8333	31.2118	19.4643
ZFHX4	0.012907	0	0.02408	1.32024	1.14492	1.42807	3.46772	0.738162	0	0.613066	0.546475	0	0.638885	0.473965	0.44276	0.847094
SLC17A6	0	0	0	0	0.093655	0	0	0	0	0	0	0	0	0.060095	0	0
CPA1	0	0.064644	0	0	0	0	0	0	0	0	0	0	0	0	0	0.02688
ZC3HC1	0	0	0	16.4225	21.5048	17.0457	20.8424	16.241	0	0	20.4911	0	19.0412	20.2633	22.4617	18.6746
ESR1	0.890371	0.302124	0.323878	0.234562	0.162481	0	0.457293	1.02029	1.66	0.356726	0.067432	0	0.030816	0.004313	0.005662	0.022226
RGS17	0	0.083729	0.267193	0.503858	0.508578	1.7476	1.02323	0.984316	0.192949	0.518122	0.285533	0.033796	0.602397	0.094871	0.555052	0.542456
ANGPT2	1.04659	0.651207	1.72145	19.9113	38.9839	114.291	97.4447	81.4843	0.49172	2.05978	9.05216	0.590582	37.2932	34.7908	22.8804	20.2084
TMEM101	2.80251	6.44022	2.02698	18.0839	15.5572	14.0104	14.3771	12.4913	0.284619	2.35382	18.5029	0.398816	18.6314	17.4383	18.1266	20.4724
CD200	0	0	0	0.799921	0.872159	1.44072	2.23796	1.74772	1.7847	0.196147	2.5621	0	1.42985	0.417329	1.11307	0.23293
CCDC80	0.063184	0	1.5333	2.90335	3.03715	16.4365	18.7121	9.665	0.954971	0.427394	5.28392	0.675274	21.14	5.12186	7.01491	10.5124
CMA1	0	0	0	0	0	0	0	0	0	0	0	0	0	0	0	0
PSME1	0	0.703007	4.27316	170.764	153.057	149.627	158.359	138.325	0.945024	1.93744	151.09	0	191.987	164.007	163.12	185.329
PPP2R3C	3.36561	5.5267	21.2555	6.87962	11.081	23.2247	17.0796	24.8476	3.14672	4.35774	8.23074	6.70716	13.0221	8.4102	10.1419	7.68668
HAUS4	0.240493	0.640136	0	46.3406	31.506	24.2885	34.1444	31.3168	0.283507	0	37.4727	0.620111	40.6851	36.4232	41.2966	42.4967
JPH4	0.498954	0.529486	0.088656	0	0	0.057473	0.012307	0.020414	0.1651	0.300851	0	0.235485	0.042264	0.176453	0	0
MYH7	0	0	0	0	0.006244	0	0	0	0.047112	0	0	0	0	0	0	0
CEBPE	0.059017	0	0	0	0	0	0	0	0.139145	0.166063	0	0	0	0	0	0
SLC7A8	0	0.033455	0.703814	0.959604	0.45872	1.62706	0.653416	0.692007	0.29729	0.069008	0.363412	0	0.969556	1.84747	0.589055	1.10708
OSGEP	0	1.03771	0	22.069	13.5204	16.0116	13.6435	14.7129	0.270007	0	11.8954	0.169046	18.6062	14.6552	15.4858	18.8611
SLC22A17	0.051442	0.174004	0	0.182401	0.711657	0.208514	0.376013	0.024584	0.150368	0	0.115409	0	0.178887	0.264199	0.101557	0.193097
RNF31	0.236793	1.28027	2.1707	23.9178	23.5089	28.2903	24.705	26.0681	2.93635	0.72182	30.7757	0	32.3336	29.9731	27.8031	43.8949
SCFD1	0	0	0	12.9455	18.3017	50.3646	29.252	46.214	0	0.57086	14.0116	0.195123	17.9053	16.3743	24.7187	14.7794
G2E3	0.043405	0.014803	0	5.87214	9.33372	17.9853	18.6937	19.9197	0.051169	0.058844	7.94453	0	7.96739	6.83207	12.6299	6.32331
HECTD1	0.022001	0.150061	0.164183	27.7853	36.0498	87.5744	58.2052	81.0086	0.106849	0.061906	20.1066	0	51.1323	29.5726	42.7504	28.3755
HNRNPC	0	0	0	554.996	555.717	415.309	627.928	502.568	0	0	541.471	0	459.164	584.123	654.534	590.443
RPGRIP1	0	0	0	0	0	0	0	0	0	0	0	0	0.011182	0	0.612352	0
SUPT16H	0.198089	1.70107	0	28.1448	42.8775	66.7093	82.8412	89.9694	0.631016	0	34.0854	0.245174	38.3518	31.0623	82.5036	36.6974
TOX4	1.31846	1.14486	7.47723	36.1904	36.1442	32.3292	40.6847	33.7149	3.25737	1.86694	38.476	2.08624	52.7666	44.6439	40.9743	40.1132
GEMIN2	0	0	0	8.89635	9.90274	14.1725	13.1509	12.6815	0	0	9.27219	2.48651	8.59268	9.24225	12.4164	7.63283
TGM1	0	0	0	0.581619	1.37129	0.973789	0.409848	0.211057	0	0	0.309883	0	0.631499	0.749696	0.540997	0.094513
TINF2	6.39489	9.99207	19.074	24.9558	17.389	22.7924	17.8442	20.0351	8.15946	6.62466	21.2556	6.40753	24.3139	20.5689	21.8185	27.3935
DAZL	0.026965	0	0	0	0	0	0	0	0	0	0	0	0	0	0	0
TBL1Y	0	0	0	0.044153	0	0	0.019191	0	0	0	0	0	0.053833	0	0	0
SEMA6A	0.081277	3.43854	8.30226	0.052844	0.390522	0.14678	0.024319	0.173968	1.40612	3.20034	0.039162	6.31666	0.120042	0.092329	0.082611	0.101978
TRPM7	0.011044	0	0	3.98811	9.21146	26.2085	18.7302	22.5825	0	0.053432	3.83192	0	11.3383	6.75091	9.93604	5.02378
TYRO3	0	0	0.079194	9.81747	10.4883	9.12253	7.66045	6.63125	0	0.05972	12.3245	0	10.0979	11.1206	8.85547	7.27575
WDR76	0.146308	1.14317	0	12.1955	10.8828	11.1768	14.0616	12.5593	0	0.695128	12.1741	0.069051	8.45973	9.5694	22.816	10.2857
CAPN3	0.800714	1.37682	11.8839	0.151026	0.29581	0.42703	0.329471	0.158991	2.29305	3.12517	0.706383	4.46991	0.441036	0.363996	0.074966	0.095739
SNAP23	0.03451	8.6381	43.8034	93.0963	152.678	183.149	208.135	201.008	14.1607	9.9963	123.633	2.15462	207.267	173.052	176.337	136.511
TBX15	0	0	0	0	0	0	0.098369	0.027084	0.023925	0	0.009389	0	0.006226	0	0.013983	0.018303
PHGDH	0.197075	0.06744	0	24.1483	12.8284	11.6631	6.60493	4.94726	0	0.268668	15.8424	0	9.12338	10.2928	33.7471	25.7505
COL9A3	1.05919	0.786646	2.33743	0	0	0	0.050106	0	1.23565	0.291448	0	0.342188	0.044468	0	0.098844	0.059884
EZR	0.027309	0.352158	0.214056	65.0076	75.5357	46.2593	77.7753	70.9008	0	0.322842	66.25	0	87.0895	55.3305	103.307	73.1987
MYL6	111.991	146.683	136.503	2947.05	2778.17	1635.54	2246.51	2057.01	147.344	110.276	4153.96	76.3226	3552.01	3100.21	2953.93	3502.82
AGO1	0.068615	0.207164	0.426617	7.36564	8.79327	9.43231	11.5795	9.35401	0.255881	0.426272	7.40373	0.302179	12.0483	7.87325	10.8047	7.72024
TEKT2	0	0	0	0	0.027931	0	0	0	0	0	0	0	0.061696	0	0	0
CLSPN	0	0.012707	0	6.06922	7.42689	7.05586	13.8751	13.7277	0.048792	0	7.91923	0	5.35241	5.98407	17.3021	6.10174
RFFL	3.75358	3.29421	3.95487	7.68048	8.51535	7.94236	9.44373	6.80761	1.95794	4.73914	10.0014	1.01077	8.49594	7.56741	10.2447	8.32459
UNC13D	0	0.038111	0	4.0952	5.89107	1.43628	2.70108	6.39457	0.217039	0.729931	4.74119	0	3.72302	11.9119	2.35995	2.58953
MFSD11	15.6982	20.5645	67.4923	9.49648	11.8702	13.8895	14.0604	15.5792	28.4476	15.9278	7.89415	17.5886	9.52788	10.1424	11.5702	7.22768
DPYSL2	0.033842	1.30081	0	37.545	51.306	101.461	50.3103	78.2303	0.858921	0.774765	38.5287	3.2183	105.041	42.6106	50.307	57.7669
TGFB2	0	0	0	0.090268	0.774929	1.75458	5.47737	2.20761	0.016149	0.057818	1.66939	0	0.603919	2.5973	0.195055	0.112002
GPATCH2	0	0.017686	0	2.61368	5.2569	15.9865	8.76301	10.1208	0	0	2.38425	0	6.19075	4.09939	6.49821	3.0449
NUP50	0.269961	1.1831	0.939692	24.8953	30.6607	51.2746	52.6909	46.6888	1.18959	0.243643	23.4233	0.99506	36.7736	27.2365	51.1731	29.7997
CDC45	0	3.11591	0	42.2042	46.5003	14.5627	34.3251	32.3844	4.14257	0	47.6889	0	30.5839	43.4933	64.0612	46.2962
COMT	0.109501	0.066868	2.01539	70.4672	56.6822	53.9561	70.9084	76.3353	0	0.11009	78.878	0	120.891	78.2712	82.1676	71.8277
ADA2	0	0.693994	0	0.343526	7.45183	2.14423	0.245229	2.39863	2.04311	0.112045	1.83439	0	0.354042	0.82408	0.999651	2.7047
AC016026.1	0	0	0	0.421865	0.330255	1.05711	0.729188	1.18938	0	0	0.250544	0	1.06354	0.656219	0.337489	0.73732
VNN3	0	0	0	0.144932	0	0	0	0	0	0	0	0	0	0	0	0
ECHDC1	2.88832	2.6064	2.06801	10.0932	13.3447	27.9908	28.9353	30.2757	3.0266	2.39656	9.81136	1.15147	16.4337	10.5932	19.3405	10.305
LRRFIP2	1.30437	0.387916	0.948653	37.4352	42.2295	57.4041	67.3876	74.3794	0.564588	0.124595	52.4271	0	47.0827	45.54	58.4231	42.4402
[truncated: 56,885 more rows]
