# Supplementary material for: Rare regulatory mutations disrupt mesenchymal molecular programs driving endocardial cushion formation in bicuspid aortic valve
Source: Nat Commun. 2026 Apr 18;17:3587. doi: 10.1038/s41467-026-71758-5 (PMC13090386; doi:10.1038/s41467-026-71758-5)
Supplement: Supplementary file 14 — Source Data [file 41467_2026_71758_MOESM14_ESM.xlsx]

## Sheet: Fig2a
gene_name	interacting	logexpavg	housekeeping	endothlial	all
CFH	Interacting	3.16658	0	1	1
GCLC	Interacting	2.85816	0	1	1
KRIT1	Non-Interacting	2.9991	0	1	1
TFPI	Interacting	6.32761	0	1	1
POLDIP2	Interacting	5.10805	0	1	1
CD38	Interacting	0.0309867	0	1	1
MPO	Interacting	0.0723236	0	1	1
PON1	Interacting	0.173956	0	1	1
TAC1	Interacting	0.0460417	0	1	1
TNFRSF12A	Interacting	5.88849	0	1	1
TBXA2R	Interacting	0.41884	0	1	1
ADIPOR2	Interacting	3.8406	1	1	2
NOS2	Interacting	0.00517009	0	1	1
SELE	Interacting	1.65071	0	1	1
NOX1	Interacting	0.00587323	0	1	1
PKD1	Interacting	3.01518	0	1	1
BRCA1	Interacting	2.50058	0	1	1
EXTL3	Non-Interacting	3.94032	0	1	1
CD6	Interacting	0.146669	0	1	1
CAPN1	Interacting	5.24534	0	1	1
IGF1	Interacting	0.282786	0	1	1
HGF	Interacting	1.1809	0	1	1
VIM	Interacting	10.9609	0	1	1
GRN	Interacting	5.02964	1	1	2
RNF19A	Interacting	3.82348	1	1	2
DAPK2	Interacting	0.805089	0	1	1
HSPA5	Interacting	7.05268	0	1	1
XK	Interacting	0.0172275	0	1	1
ROS1	Interacting	0.0114434	0	1	1
UTS2	Interacting	1.29141	0	1	1
ELN	Interacting	0.205837	0	1	1
MAPK9	Interacting	3.18452	0	1	1
PIK3CB	Non-Interacting	2.33197	0	1	1
CYBA	Interacting	3.47699	0	1	1
ARID4B	Interacting	3.28718	0	1	1
EIF2AK2	Interacting	3.5107	0	1	1
TRAF3IP2	Interacting	3.02751	0	1	1
SOAT1	Interacting	3.53025	0	1	1
LAMC2	Interacting	1.00798	0	1	1
WNK1	Interacting	4.48968	1	1	2
PTPRU	Interacting	0.75649	0	1	1
MON2	Interacting	3.02528	0	1	1
LPAR2	Interacting	0.410888	0	1	1
SLC9A3R2	Interacting	5.62654	0	1	1
NTN1	Non-Interacting	0.385605	0	1	1
ELAVL1	Interacting	4.78866	1	1	2
SYT1	Interacting	0.0377164	0	1	1
ROCK1	Interacting	3.57956	0	1	1
COASY	Interacting	3.97167	1	1	2
MEF2A	Interacting	3.97078	0	1	1
STON1-GTF2A1L	Interacting	0.318674	0	1	1
PSME4	Interacting	3.97272	0	1	1
MAOB	Interacting	0.0126629	0	1	1
PLA2G10	Non-Interacting	0.052618	0	1	1
NUCB2	Interacting	4.89484	0	1	1
TRPC5	Interacting	0.0546681	0	1	1
FCGR2B	Non-Interacting	0.00625861	0	1	1
NFATC3	Interacting	3.42465	0	1	1
CRMP1	Interacting	2.80893	0	1	1
TP63	Interacting	0.0177706	0	1	1
PTGS2	Interacting	3.67132	0	1	1
NOTCH3	Interacting	0.204278	0	1	1
SLC25A3	Interacting	8.08122	1	1	2
SIRT6	Interacting	3.16637	0	1	1
EDN1	Interacting	6.6774	0	1	1
RAPGEF3	Interacting	3.05019	0	1	1
CEACAM1	Interacting	0.640423	0	1	1
SENP1	Non-Interacting	2.82544	0	1	1
AFM	Interacting	0.00467486	0	1	1
MOK	Interacting	3.37996	0	1	1
HSP90AA1	Interacting	7.9176	0	1	1
ARG2	Interacting	3.20136	0	1	1
PGR	Interacting	0.0573798	0	1	1
P2RX5	Interacting	0.293693	0	1	1
CHMP2B	Interacting	3.66998	1	1	2
NCOA1	Interacting	2.3541	0	1	1
CAD	Interacting	3.64102	0	1	1
AKR1B1	Interacting	7.05806	0	1	1
NOX4	Interacting	2.37201	0	1	1
BAX	Interacting	5.79428	0	1	1
CETP	Interacting	0.678177	0	1	1
MMP2	Interacting	6.12614	0	1	1
DNM1L	Interacting	4.8847	0	1	1
P2RX7	Interacting	0.629226	0	1	1
PXN	Interacting	5.87512	0	1	1
NOS1	Interacting	0.148027	0	1	1
SLC9A1	Interacting	2.87845	0	1	1
ICAM1	Interacting	2.9955	0	1	1
THPO	Interacting	0.0236979	0	1	1
APOH	Interacting	0	0	1	1
NLRP1	Interacting	2.8384	0	1	1
ESR1	Interacting	0.428825	0	1	1
ANGPT2	Interacting	4.96261	0	1	1
GEMIN2	Interacting	2.95939	0	1	1
SEMA6A	Interacting	1.32084	0	1	1
HDAC6	Interacting	4.04473	0	1	1
PTGS1	Interacting	4.62543	0	1	1
SIRT1	Interacting	1.80548	0	1	1
SCD	Interacting	7.01713	0	1	1
P2RX6	Interacting	0.08189	0	1	1
MAPK1	Interacting	5.07131	1	1	2
XBP1	Interacting	5.6796	0	1	1
HMOX1	Interacting	7.88839	0	1	1
PDGFB	Interacting	5.22077	0	1	1
GRAP2	Interacting	0.00990178	0	1	1
SGSM3	Interacting	4.44763	1	1	2
AHSA1	Interacting	6.47617	1	1	2
HIF1A	Interacting	5.46663	0	1	1
PSMB5	Interacting	6.33024	1	1	2
MMP9	Interacting	0.00972688	0	1	1
PROCR	Interacting	7.54781	0	1	1
CD40	Interacting	3.33111	0	1	1
TRIB3	Interacting	4.21743	0	1	1
JAG1	Interacting	3.63079	0	1	1
AHCY	Interacting	6.09233	1	1	2
SUV39H1	Interacting	2.74936	0	1	1
RENBP	Interacting	1.21464	0	1	1
BRS3	Interacting	0.0310049	0	1	1
CD40LG	Interacting	0.00198703	0	1	1
GLA	Interacting	4.1902	0	1	1
ARHGEF7	Interacting	4.71654	0	1	1
FLT1	Interacting	4.44205	0	1	1
MAPK3	Interacting	5.40515	1	1	2
ABCC1	Interacting	3.48114	0	1	1
NUBP1	Interacting	3.48857	1	1	2
SLC6A2	Interacting	0.0455275	0	1	1
DECR1	Interacting	4.73813	0	1	1
IKBKB	Interacting	3.86649	0	1	1
PLAT	Interacting	6.11085	0	1	1
RETN	Interacting	0	0	1	1
PDCD5	Interacting	7.15567	1	1	2
AKT2	Interacting	3.95775	1	1	2
FSD1	Interacting	2.15875	0	1	1
FGF21	Interacting	0	0	1	1
HAMP	Interacting	0.0133212	0	1	1
PIK3CG	Interacting	1.81264	0	1	1
CAV1	Interacting	8.5541	0	1	1
AIMP2	Non-Interacting	5.56775	0	1	1
SERPINE1	Interacting	10.2117	0	1	1
SFRP4	Interacting	0.0110452	0	1	1
RARRES2	Interacting	0.0573103	0	1	1
GCK	Interacting	1.27814	0	1	1
FSD1L	Interacting	1.15708	0	1	1
TGFBR1	Interacting	2.03418	0	1	1
ENG	Interacting	6.19398	0	1	1
RLN2	Interacting	0.0835288	0	1	1
CXCL12	Interacting	1.88952	0	1	1
MAPK8	Interacting	4.3509	0	1	1
LIPA	Interacting	3.98816	0	1	1
PITX3	Interacting	0.0655703	0	1	1
SH3PXD2A	Non-Interacting	2.18015	0	1	1
PPIF	Interacting	4.04365	0	1	1
P2RX1	Interacting	0.0106118	0	1	1
RPS6KB1	Interacting	2.93092	0	1	1
PFN1	Interacting	9.41141	1	1	2
C1QBP	Interacting	7.42209	0	1	1
CPD	Interacting	4.92291	0	1	1
CCL2	Interacting	5.72037	0	1	1
COL1A1	Interacting	1.91405	0	1	1
NFKB1	Interacting	3.95272	0	1	1
SOD3	Interacting	0.0229391	0	1	1
SLC2A9	Interacting	0.631077	0	1	1
PPARGC1A	Interacting	0.0345876	0	1	1
P2RX3	Interacting	0.141094	0	1	1
ST3GAL4	Interacting	3.70153	0	1	1
PANX1	Interacting	2.69228	0	1	1
APOA5	Interacting	0.0938107	0	1	1
APOC3	Interacting	0.308272	0	1	1
EIF4G2	Interacting	8.78989	1	1	2
GTF2H1	Interacting	4.4609	0	1	1
VWF	Interacting	6.7429	0	1	1
SELPLG	Interacting	0.623775	0	1	1
SLC11A2	Interacting	3.14548	0	1	1
CAMKK2	Interacting	3.89019	0	1	1
TRPV4	Interacting	0.925678	0	1	1
MGP	Interacting	5.81561	0	1	1
VDR	Interacting	0.649186	0	1	1
IFNG	Interacting	0	0	1	1
GNB3	Interacting	0.83595	0	1	1
ATN1	Interacting	3.14467	1	1	2
PRKAB1	Interacting	3.13799	0	1	1
PPARD	Interacting	2.53642	0	1	1
MAPK14	Interacting	4.32584	0	1	1
SOD2	Interacting	4.63239	0	1	1
IL17A	Non-Interacting	0	0	1	1
GLP1R	Interacting	0.011374	0	1	1
SRF	Interacting	3.27681	0	1	1
VEGFA	Interacting	2.46919	0	1	1
LOX	Interacting	4.87664	0	1	1
HAVCR1	Interacting	0.0028655	0	1	1
KNG1	Interacting	0	0	1	1
OGG1	Interacting	3.87525	0	1	1
WNT5A	Interacting	0.0278768	0	1	1
GORASP1	Interacting	3.9079	0	1	1
IL1A	Interacting	0.37542	0	1	1
ACTR3	Interacting	6.85632	1	1	2
POMC	Interacting	0.203963	0	1	1
GCG	Interacting	0.0330708	0	1	1
REG1A	Interacting	0.00859607	0	1	1
FN1	Interacting	8.43132	0	1	1
STAT1	Interacting	4.67211	0	1	1
GNLY	Interacting	0.00330494	0	1	1
PROC	Interacting	0.529315	0	1	1
SDC1	Interacting	1.50483	0	1	1
NFE2L2	Interacting	4.46284	0	1	1
RAP1A	Interacting	4.12748	1	1	2
MFN2	Interacting	4.8395	1	1	2
CTH	Interacting	0.755088	0	1	1
KDM5B	Interacting	3.62457	0	1	1
SLC2A1	Interacting	3.29467	0	1	1
F3	Interacting	1.42597	0	1	1
SERPINC1	Interacting	0.0162129	0	1	1
RPS6KA1	Interacting	2.31257	0	1	1
STK11	Interacting	3.95354	1	1	2
APOA1	Interacting	0.061813	0	1	1
ATF6	Interacting	4.39407	1	1	2
SGK1	Interacting	5.75645	0	1	1
ARG1	Interacting	0.218339	0	1	1
SPP1	Interacting	0	0	1	1
FGF23	Interacting	0.245534	0	1	1
PTPA	Interacting	5.53095	0	1	1
PGF	Interacting	5.26957	0	1	1
SFRP5	Interacting	0.0369044	0	1	1
TNFSF11	Interacting	0	0	1	1
CLU	Interacting	7.24502	0	1	1
ADRA1A	Interacting	0.0252602	0	1	1
NPPB	Interacting	0.00694041	0	1	1
IAPP	Interacting	0	0	1	1
CAT	Interacting	4.26371	0	1	1
GJB6	Interacting	0.0158796	0	1	1
KHDRBS1	Interacting	5.28621	1	1	2
TNFSF10	Interacting	2.62313	0	1	1
PIK3CA	Interacting	3.59274	0	1	1
PLG	Interacting	0.235831	0	1	1
NPY	Interacting	0	0	1	1
PLAU	Interacting	4.46492	0	1	1
CHST3	Interacting	1.78172	0	1	1
ARHGAP9	Interacting	0.546533	0	1	1
NR4A1	Interacting	1.24962	0	1	1
SLPI	Interacting	0.00795236	0	1	1
SDC4	Interacting	3.03753	0	1	1
PSG8	Interacting	0.48408	0	1	1
CRISP2	Interacting	0	0	1	1
GLO1	Interacting	5.10965	1	1	2
CXCL6	Interacting	1.5027	0	1	1
IRF1	Interacting	3.51675	0	1	1
BMP4	Interacting	6.14407	0	1	1
IL1B	Interacting	0.0586963	0	1	1
VASP	Interacting	5.87779	0	1	1
F10	Interacting	0.16172	0	1	1
GPR42	Interacting	0	0	1	1
CCR7	Interacting	0.133124	0	1	1
PRMT1	Interacting	7.13864	1	1	2
BECN1	Interacting	5.13867	0	1	1
MASP1	Interacting	0.460249	0	1	1
IL22	Interacting	0	0	1	1
PIN1	Interacting	5.23079	1	1	2
KLF2	Interacting	2.282	0	1	1
KDR	Interacting	6.00799	0	1	1
ADM2	Interacting	0.060446	0	1	1
HOXD13	Interacting	0.0141416	0	1	1
SHBG	Interacting	7.31762	0	1	1
CD68	Interacting	4.25025	0	1	1
FGF13	Interacting	0.232755	0	1	1
LDLR	Interacting	4.67262	0	1	1
APOE	Interacting	0.691077	0	1	1
ACE2	Interacting	0.190442	0	1	1
PXDN	Interacting	5.96992	0	1	1
GDF15	Interacting	5.66944	0	1	1
GATA5	Interacting	0.0574653	0	1	1
SESN2	Interacting	2.41284	0	1	1
DNMT1	Interacting	5.84598	0	1	1
AKAP12	Interacting	6.38688	0	1	1
BPIFA2	Interacting	0	0	1	1
SLC6A6	Interacting	2.93981	0	1	1
AOC3	Interacting	0.0375314	0	1	1
ANO1	Interacting	0.232347	0	1	1
NINJ1	Interacting	3.53113	1	1	2
SELENOS	Interacting	5.02169	1	1	2
GCH1	Interacting	1.09736	0	1	1
LGALS3	Interacting	5.14087	0	1	1
TRIM21	Interacting	3.88243	0	1	1
PPARG	Interacting	1.37043	0	1	1
PER2	Interacting	0.74307	0	1	1
PRKAA1	Interacting	3.80199	1	1	2
SERPINF1	Interacting	0.586761	0	1	1
SLC52A1	Interacting	0.018557	0	1	1
SSTR4	Non-Interacting	0	0	1	1
CRP	Interacting	0.0653165	0	1	1
CASP9	Interacting	2.5827	0	1	1
DCTN4	Interacting	3.74407	1	1	2
CHI3L1	Interacting	0.00418441	0	1	1
LGR6	Interacting	0.141168	0	1	1
KL	Interacting	0.0215488	0	1	1
C1QTNF6	Interacting	2.55532	0	1	1
PTPN22	Interacting	0.85772	0	1	1
ROCK2	Interacting	3.73714	1	1	2
GRP	Interacting	0	0	1	1
MTNR1B	Interacting	0	0	1	1
CYP2J2	Interacting	0.0512181	0	1	1
ADAMTS8	Interacting	0.0453409	0	1	1
ETS1	Interacting	4.63179	0	1	1
APC	Interacting	3.13456	0	1	1
HNF1A	Interacting	0.398944	0	1	1
P2RX4	Interacting	4.90686	0	1	1
CD36	Interacting	0.0897347	0	1	1
NT5E	Interacting	5.67401	0	1	1
GDF11	Interacting	2.82273	0	1	1
MDM2	Interacting	7.06925	0	1	1
AGT	Interacting	0.00774081	0	1	1
RCBTB1	Interacting	2.52484	0	1	1
EDNRB	Interacting	0.654216	0	1	1
RAPGEF5	Interacting	3.85904	0	1	1
RAC1	Interacting	6.73221	1	1	2
IL6	Interacting	2.65298	0	1	1
GATA4	Interacting	2.30995	0	1	1
IL10	Interacting	0.0350083	0	1	1
TXN	Interacting	7.72105	0	1	1
KLF4	Interacting	0.589132	0	1	1
ANGPTL2	Interacting	3.21562	0	1	1
TLR4	Interacting	3.59146	0	1	1
ENPP2	Interacting	0.126446	0	1	1
CCN3	Interacting	0.225682	0	1	1
IL33	Interacting	2.17306	0	1	1
DMRT1	Interacting	0.190354	0	1	1
DCTN3	Interacting	5.23593	1	1	2
RIPK1	Interacting	3.37488	0	1	1
TLR2	Non-Interacting	0.611254	0	1	1
TRPC6	Interacting	0.00134514	0	1	1
YAP1	Interacting	2.96727	0	1	1
CASP1	Interacting	1.73558	0	1	1
THBS1	Interacting	9.36636	0	1	1
ADAM10	Interacting	5.705	0	1	1
DUOX1	Interacting	1.22475	0	1	1
CH25H	Non-Interacting	0.685268	0	1	1
ASCC1	Interacting	4.22345	0	1	1
ATIC	Interacting	4.97013	0	1	1
STAT4	Interacting	0.057625	0	1	1
MSTN	Interacting	0.00509722	0	1	1
PPIG	Interacting	3.84906	0	1	1
SEMA7A	Interacting	0.291259	0	1	1
IL21	Interacting	0	0	1	1
FGF2	Interacting	2.28706	0	1	1
PDE5A	Interacting	1.87832	0	1	1
TRPC3	Interacting	0.103773	0	1	1
EGF	Interacting	0.139138	0	1	1
FBN2	Interacting	0.798597	0	1	1
SCAF11	Interacting	4.56572	0	1	1
LUM	Interacting	0.302622	0	1	1
KERA	Interacting	0.00525131	0	1	1
SLC7A1	Interacting	3.17314	0	1	1
ACVRL1	Interacting	6.49534	0	1	1
DENR	Interacting	4.20395	1	1	2
SLC38A6	Interacting	3.39893	0	1	1
ESR2	Interacting	0.9109	0	1	1
MFAP1	Interacting	4.03853	1	1	2
DUOX2	Interacting	0.0160038	0	1	1
MFGE8	Interacting	3.66927	0	1	1
SLC5A2	Interacting	6.8897	0	1	1
ITGAX	Interacting	0.523521	0	1	1
ADCYAP1	Interacting	0.00500962	0	1	1
TP53	Interacting	4.28431	0	1	1
SLC16A3	Interacting	4.03726	0	1	1
BRD4	Interacting	3.29598	1	1	2
SIRT3	Interacting	1.80181	0	1	1
SOD1	Interacting	7.04207	1	1	2
TRPM2	Interacting	0.0439716	0	1	1
APP	Interacting	8.15193	0	1	1
AKT1	Interacting	6.45346	1	1	2
SELENBP1	Interacting	2.0936	0	1	1
JTB	Interacting	6.0148	1	1	2
PARP1	Interacting	5.31093	1	1	2
REN	Interacting	0.0461744	0	1	1
CAMKMT	Interacting	1.67239	0	1	1
CALM2	Interacting	8.23463	0	1	1
ACKR3	Interacting	3.62389	0	1	1
NR1I2	Interacting	0.136807	0	1	1
AGTR1	Interacting	0.0216315	0	1	1
CAMK2D	Interacting	3.64443	0	1	1
SKP2	Non-Interacting	3.95321	0	1	1
PLA2G7	Interacting	0.0183539	0	1	1
EGFR	Interacting	0.97246	0	1	1
IGFBP3	Interacting	3.7328	0	1	1
CLTRN	Interacting	0.0479455	0	1	1
MSN	Interacting	8.21212	1	1	2
TAF1	Interacting	3.03885	0	1	1
OGT	Interacting	4.79226	1	1	2
CRH	Interacting	0.0171835	0	1	1
VLDLR	Interacting	0.393873	0	1	1
PTGES	Interacting	0.0251357	0	1	1
LCN2	Interacting	0.144025	0	1	1
PARD3	Interacting	3.5359	0	1	1
ZEB1	Non-Interacting	5.07721	0	1	1
SAA4	Interacting	0	0	1	1
SERPING1	Interacting	0.117219	0	1	1
ATM	Interacting	4.0722	0	1	1
VPS51	Interacting	5.11346	1	1	2
IL18	Interacting	1.29827	0	1	1
FOXO1	Interacting	3.45323	0	1	1
EDNRA	Interacting	0.0236078	0	1	1
NR3C2	Interacting	2.82469	0	1	1
PTH	Interacting	0	0	1	1
UTRN	Non-Interacting	5.24627	0	1	1
CD8A	Interacting	0.0149154	0	1	1
DDAH1	Interacting	4.58386	0	1	1
PRKCA	Interacting	2.73235	0	1	1
WNT3A	Interacting	0.0495002	0	1	1
RABGEF1	Interacting	2.76996	0	1	1
GABPA	Interacting	3.47597	0	1	1
ADAMTS5	Interacting	0.00475216	0	1	1
CA10	Interacting	0.0909625	0	1	1
RBM45	Interacting	2.76891	0	1	1
TTN	Non-Interacting	0.730308	0	1	1
MCU	Interacting	3.72681	0	1	1
SMG1	Interacting	3.80662	0	1	1
APPL1	Interacting	3.57955	1	1	2
ACAN	Interacting	0.0308408	0	1	1
GRHL3	Interacting	0.0259433	0	1	1
XDH	Interacting	0.00645656	0	1	1
COLEC12	Interacting	2.7306	0	1	1
F11R	Interacting	4.95561	0	1	1
GOLGA6A	Non-Interacting	0.137271	0	1	1
SCUBE1	Interacting	0.0300688	0	1	1
ADIPOR1	Interacting	5.37014	1	1	2
HK2	Interacting	2.59564	0	1	1
ACE	Interacting	3.14857	0	1	1
ZYX	Interacting	5.63985	1	1	2
CALM3	Interacting	8.06087	1	1	2
ABCG1	Interacting	2.32304	0	1	1
CBS	Non-Interacting	3.23989	0	1	1
G6PD	Interacting	5.97187	0	1	1
ICOSLG	Non-Interacting	0.264616	0	1	1
ITGB2	Interacting	0.139156	0	1	1
S100B	Interacting	0.0229423	0	1	1
ADAMTS13	Interacting	0.207635	0	1	1
SLC2A6	Interacting	3.36593	0	1	1
TOR2A	Interacting	2.56715	0	1	1
S100A1	Interacting	2.44693	0	1	1
FDPS	Interacting	8.34859	0	1	1
LMNA	Interacting	8.15849	1	1	2
CCR5	Interacting	0.315052	0	1	1
SQSTM1	Interacting	7.43707	0	1	1
HCRT	Interacting	0.0278128	0	1	1
DCD	Interacting	0.0116949	0	1	1
ALOX15	Interacting	0.00140378	0	1	1
CXCL16	Interacting	3.2106	0	1	1
PRKAA2	Interacting	0.604048	0	1	1
RBP7	Interacting	0.110487	0	1	1
VCAM1	Interacting	1.66778	0	1	1
NLRP3	Interacting	0.0154606	0	1	1
ATF3	Interacting	1.4283	0	1	1
OXER1	Non-Interacting	0.0292856	0	1	1
CTSS	Interacting	2.64964	0	1	1
NPPC	Interacting	0	0	1	1
ATP1A1	Interacting	6.52749	0	1	1
ADORA1	Interacting	0.0260498	0	1	1
ICOS	Interacting	0.00607797	0	1	1
ALB	Interacting	0.0118558	0	1	1
PTX3	Interacting	8.13408	0	1	1
SLMAP	Interacting	3.52991	0	1	1
PF4	Interacting	0.0992801	0	1	1
CCR1	Interacting	0.0189583	0	1	1
KLF15	Interacting	0.91024	0	1	1
SGMS2	Interacting	3.49877	0	1	1
ANXA5	Interacting	8.16351	0	1	1
IL15	Interacting	0.329319	0	1	1
F2RL2	Interacting	0.459458	0	1	1
F2RL1	Interacting	2.19096	0	1	1
ESM1	Interacting	6.84595	0	1	1
SPZ1	Non-Interacting	0	0	1	1
CASP3	Interacting	4.71118	0	1	1
TERT	Interacting	0.153639	0	1	1
CSF2	Interacting	0.103007	0	1	1
TNFRSF11B	Interacting	0.233203	0	1	1
NOS3	Interacting	4.68885	0	1	1
GEM	Interacting	0.230568	0	1	1
ABCA1	Interacting	0.783788	0	1	1
CYBB	Interacting	0.00318754	0	1	1
ATP7A	Interacting	1.5507	0	1	1
INPPL1	Interacting	4.7008	0	1	1
MBL2	Interacting	0.000548661	0	1	1
STOX1	Interacting	0.155326	0	1	1
BMS1	Interacting	3.02284	1	1	2
JCAD	Non-Interacting	2.96024	0	1	1
CYP2C19	Interacting	0.0142779	0	1	1
SPRED1	Interacting	2.17949	0	1	1
SMPD1	Interacting	3.82725	1	1	2
MAPK7	Interacting	2.35454	0	1	1
PRKCB	Interacting	0.0716401	0	1	1
BEAN1	Interacting	0.126451	0	1	1
ANPEP	Interacting	5.44432	0	1	1
TERF2IP	Non-Interacting	3.72694	1	1	2
PLK1	Interacting	5.56614	0	1	1
CRK	Interacting	4.50095	1	1	2
FN3K	Interacting	0.952474	0	1	1
PRRT2	Interacting	0.656035	0	1	1
KIR3DL1	Interacting	0.00741081	0	1	1
CTNNB1	Interacting	6.72627	1	1	2
CX3CR1	Interacting	0.00126802	0	1	1
ING2	Interacting	1.67338	0	1	1
SLC16A4	Interacting	1.84219	0	1	1
TET2	Interacting	2.30933	0	1	1
HTR1E	Interacting	0.0186854	0	1	1
ENHO	Interacting	0.0900763	0	1	1
IRS1	Interacting	0.0476719	0	1	1
PCSK9	Non-Interacting	0.0461654	0	1	1
CXCL10	Interacting	0.0291625	0	1	1
P2RY12	Interacting	0.00228216	0	1	1
SLC33A1	Interacting	3.35967	0	1	1
CXCL8	Interacting	5.75794	0	1	1
HTRA4	Interacting	0.0569858	0	1	1
CLIC4	Interacting	6.73229	0	1	1
ZEB2	Interacting	3.77761	0	1	1
FASN	Interacting	5.07677	0	1	1
CNBP	Interacting	6.72686	1	1	2
P2RY1	Non-Interacting	0.192653	0	1	1
ITGAM	Interacting	0.00548676	0	1	1
MRGPRX1	Non-Interacting	0	0	1	1
CD14	Interacting	0.178448	0	1	1
MZB1	Interacting	0.357226	0	1	1
OR10A4	Non-Interacting	0.0109387	0	1	1
INSR	Interacting	1.22449	0	1	1
CHD7	Interacting	1.37289	0	1	1
APLN	Interacting	6.67677	0	1	1
NAT1	Interacting	1.83407	0	1	1
PPID	Interacting	3.85291	1	1	2
RXFP1	Interacting	0.0156787	0	1	1
LPAR3	Interacting	0.0383537	0	1	1
FGB	Interacting	0.0111557	0	1	1
PIK3CD	Interacting	1.27473	0	1	1
PAH	Interacting	0.00456494	0	1	1
BCL2	Interacting	0.328039	0	1	1
PTEN	Interacting	4.55407	1	1	2
PRL	Interacting	0	0	1	1
CXCR6	Interacting	1.44623	0	1	1
GRK2	Interacting	4.56193	1	1	2
RELA	Interacting	4.12678	1	1	2
HPSE	Interacting	3.87802	0	1	1
GPR151	Non-Interacting	0.017828	0	1	1
OLR1	Interacting	0.00583453	0	1	1
GPRC6A	Interacting	0.00777605	0	1	1
CD34	Interacting	3.88423	0	1	1
SELP	Interacting	0.897338	0	1	1
CMKLR1	Interacting	0.0417316	0	1	1
LEP	Interacting	0.0368106	0	1	1
FZD4	Interacting	5.11821	0	1	1
ATR	Interacting	2.47331	0	1	1
TRAF6	Interacting	2.04706	0	1	1
ABO	Non-Interacting	0.00361465	0	1	1
DDIT3	Interacting	3.24272	0	1	1
UCP2	Interacting	0.944724	0	1	1
P2RY2	Interacting	1.55145	0	1	1
SPHK1	Interacting	4.04721	0	1	1
BDNF	Interacting	0.53733	0	1	1
METRNL	Interacting	2.81623	0	1	1
MTHFR	Interacting	2.85207	0	1	1
CD163	Interacting	0	0	1	1
PNPLA2	Interacting	3.08011	0	1	1
STAP2	Interacting	2.03759	0	1	1
THBD	Non-Interacting	3.78481	0	1	1
GATA2	Interacting	3.58378	0	1	1
CDH5	Interacting	7.52314	0	1	1
MRGPRX4	Non-Interacting	0.00242601	0	1	1
MRGPRX3	Interacting	0.0121138	0	1	1
ZNF609	Interacting	3.0815	0	1	1
EHMT1	Non-Interacting	4.94801	0	1	1
ADIPOQ	Interacting	0.0250012	0	1	1
BACE2	Interacting	6.07439	0	1	1
SYNM	Interacting	1.77348	0	1	1
FES	Interacting	4.33236	0	1	1
NKX2-5	Interacting	0.103794	0	1	1
GAS6	Interacting	3.13629	0	1	1
NOG	Non-Interacting	0.353481	0	1	1
TBX1	Interacting	0.4923	0	1	1
CLDN5	Interacting	4.68842	0	1	1
PRSS55	Interacting	0.00506578	0	1	1
GP1BA	Interacting	1.53255	0	1	1
ARL15	Interacting	2.6412	0	1	1
TNFAIP8L1	Interacting	3.0111	0	1	1
PRKG1	Interacting	0.56	0	1	1
BPIFB4	Non-Interacting	0.0106073	0	1	1
BACE1	Interacting	3.61984	0	1	1
CYP4F3	Interacting	0.0064246	0	1	1
CYP4A11	Interacting	0.0065299	0	1	1
CHP1	Interacting	5.59107	1	1	2
NANOS3	Interacting	0.34183	0	1	1
PEAR1	Non-Interacting	3.82797	0	1	1
P2RX2	Interacting	0.204177	0	1	1
PLA2G2A	Interacting	0.103954	0	1	1
SLC38A3	Interacting	0.109361	0	1	1
SELL	Interacting	1.46168	0	1	1
SERPINA5	Interacting	0.438598	0	1	1
SUMO2	Interacting	7.12057	1	1	2
LRRK2	Interacting	0.888517	0	1	1
MAOA	Interacting	3.41749	0	1	1
HMGB1	Interacting	8.23087	1	1	2
HLA-DRB1	Non-Interacting	0.458423	0	1	1
NIF3L1	Interacting	3.24006	0	1	1
PTPN1	Interacting	4.62151	1	1	2
PRTN3	Interacting	0	0	1	1
HDAC2	Interacting	5.76567	0	1	1
ADA	Interacting	3.1435	0	1	1
FLNA	Interacting	8.03725	0	1	1
DYNC1H1	Interacting	7.25591	0	1	1
SRC	Interacting	3.69482	0	1	1
MAP3K5	Interacting	2.26874	0	1	1
ATG7	Interacting	5.01889	0	1	1
ENPP1	Non-Interacting	0.989971	0	1	1
SERPINB2	Interacting	2.22667	0	1	1
DPP4	Interacting	1.13328	0	1	1
IFNA1	Non-Interacting	0.00662513	0	1	1
TAT	Interacting	0.0170648	0	1	1
CALM1	Interacting	8.01988	1	1	2
LPA	Interacting	0	0	1	1
MT-CO2	Non-Interacting	9.41121	0	1	1
MTOR	Interacting	3.97504	1	1	2
MT-CO1	Non-Interacting	11.3716	0	1	1
SREBF2	Interacting	5.26221	1	1	2
APRT	Interacting	6.63011	1	1	2
TGM2	Interacting	8.16631	0	1	1
MIR30E	Non-Interacting	0	0	1	1
MIR126	Non-Interacting	0.538814	0	1	1
MIR31	Non-Interacting	1.41063	0	1	1
BMPR2	Interacting	4.67316	0	1	1
AGER	Interacting	1.15009	0	1	1
APOM	Interacting	1.97613	0	1	1
CCHCR1	Interacting	2.6618	0	1	1
CPT1B	Interacting	0.614018	0	1	1
MIR181C	Non-Interacting	0	0	1	1
MIR200C	Non-Interacting	0	0	1	1
MIR551B	Non-Interacting	0	0	1	1
MIR222	Non-Interacting	0	0	1	1
MIR200B	Non-Interacting	0	0	1	1
MIR150	Non-Interacting	0	0	1	1
MIR216A	Non-Interacting	0	0	1	1
MIR27A	Non-Interacting	0	0	1	1
MIR27B	Non-Interacting	0	0	1	1
MIR221	Non-Interacting	0.31866	0	1	1
MIR33A	Non-Interacting	0	0	1	1
MIR204	Non-Interacting	0	0	1	1
MIR503	Non-Interacting	0	0	1	1
MIR130A	Non-Interacting	0	0	1	1
MIR185	Non-Interacting	0	0	1	1
MT-RNR2	Non-Interacting	7.05799	0	1	1
NUP62	Non-Interacting	4.36903	0	1	1
CLIC1	Interacting	8.83735	0	1	1
DDAH2	Interacting	3.73349	0	1	1
DNASE1	Interacting	2.05705	0	1	1
ANG	Interacting	1.6519	0	1	1
MEG3	Interacting	1.93548	0	1	1
PHB2	Interacting	7.42715	0	1	1
TNFRSF25	Interacting	1.89787	0	1	1
MBL3P	Non-Interacting	0	0	1	1
ZGLP1	Interacting	0.278208	0	1	1
PSG7	Interacting	0.296379	0	1	1
CYTOR	Interacting	6.42502	0	1	1
DHFR	Interacting	4.53782	0	1	1
MTCO2P12	Non-Interacting	1.47966	0	1	1
PSG1	Interacting	0.122359	0	1	1
TNF	Interacting	0.311726	0	1	1
GPX1	Interacting	8.99633	1	1	2
IFNA13	Non-Interacting	0	0	1	1
VN1R17P	Non-Interacting	0	0	1	1
AQP1	Interacting	0.945517	0	1	1
C1QTNF9	Interacting	0.048604	0	1	1
SPRR2A	Interacting	0	0	1	1
PSG2	Interacting	0.0940623	0	1	1
BGLAP	Interacting	0.0339198	0	1	1
GTF2A1L	Interacting	0	0	1	1
STON1	Non-Interacting	1.43138	0	1	1
SELENOP	Interacting	0.400535	0	1	1
MALAT1	Interacting	10.0523	0	1	1
INS	Non-Interacting	0	0	1	1
NOX5	Interacting	0.00782905	0	1	1
HP	Interacting	1.34166	0	1	1
P2RX5-TAX1BP3	Non-Interacting	0.486243	0	1	1
MC1R	Non-Interacting	0.838285	0	1	1
GH1	Interacting	0	0	1	1
PECAM1	Interacting	8.84525	0	1	1
TXNIP	Interacting	3.32589	0	1	1
S1PR2	Non-Interacting	0.181801	0	1	1
MIR4453HG	Non-Interacting	1.00944	0	1	1
CCL5	Interacting	0.254336	0	1	1
MIR98	Non-Interacting	0	0	1	1
ADRA2B	Non-Interacting	0.0638166	0	1	1
ORAI1	Non-Interacting	3.26447	0	1	1
MIR145	Non-Interacting	0	0	1	1
ACACA	Interacting	4.53004	0	1	1
LINC01230	Non-Interacting	0	0	1	1
PGR-AS1	Interacting	0.0694762	0	1	1
MIR6086	Non-Interacting	0	0	1	1
MIR29B1	Non-Interacting	0	0	1	1
MIR22	Non-Interacting	0	0	1	1
MIR155	Non-Interacting	0	0	1	1
MIR423	Non-Interacting	0	0	1	1
MIR492	Non-Interacting	0.086532	0	1	1
MIR29A	Non-Interacting	0	0	1	1
MIR21	Non-Interacting	0	0	1	1
MIR29B2	Non-Interacting	0	0	1	1
MIR142	Non-Interacting	0	0	1	1
MIR34A	Non-Interacting	0	0	1	1
MIR19B1	Non-Interacting	0	0	1	1
MIR122	Non-Interacting	0	0	1	1
MIR451A	Non-Interacting	0	0	1	1
SOD2	Interacting	0.624504	0	1	1

## Sheet: Fig2b
gene_name	interacting	logexpavg	housekeeping	endothlial	all
DPM1	Interacting	4.93484	1	0	1
BAD	Interacting	4.52575	1	0	1
CD99	Interacting	7.39727	1	0	1
LASP1	Interacting	6.85279	1	0	1
M6PR	Interacting	5.41559	1	0	1
RBM5	Interacting	5.47307	1	0	1
ARF5	Interacting	6.23036	1	0	1
AK2	Interacting	6.41651	1	0	1
KDM1A	Interacting	5.38682	1	0	1
NDUFAB1	Interacting	7.13029	1	0	1
CDC27	Interacting	5.43013	1	0	1
DVL2	Interacting	2.93238	1	0	1
SLC25A5	Interacting	7.9424	1	0	1
POLR2J	Non-Interacting	5.37361	1	0	1
CREBBP	Interacting	2.64369	1	0	1
RHBDD2	Interacting	3.35941	1	0	1
MYCBP2	Interacting	3.15274	1	0	1
FBXL3	Interacting	3.35479	1	0	1
LAMP2	Interacting	5.39	1	0	1
GDE1	Interacting	3.98025	1	0	1
RALA	Interacting	6.79733	1	0	1
IFRD1	Interacting	3.90038	1	0	1
PAF1	Interacting	5.42748	1	0	1
ADIPOR2	Interacting	3.8406	1	1	2
CCDC124	Interacting	5.94775	1	0	1
PAFAH1B1	Interacting	5.39411	1	0	1
KIAA0100	Interacting	6.20462	1	0	1
TSR3	Interacting	5.04884	1	0	1
DNAJC11	Interacting	4.24035	1	0	1
PSMB1	Interacting	7.35054	1	0	1
SYPL1	Interacting	3.89494	1	0	1
SPAG9	Interacting	4.75356	1	0	1
SS18L2	Interacting	4.3073	1	0	1
SEC62	Non-Interacting	4.61078	1	0	1
RPS20	Interacting	10.7162	1	0	1
CSDE1	Interacting	6.61594	1	0	1
UBE3C	Interacting	4.82089	1	0	1
BAZ1B	Interacting	4.23204	1	0	1
RANBP9	Interacting	3.22854	1	0	1
IDS	Interacting	3.50336	1	0	1
ELOA	Interacting	4.20405	1	0	1
UTP18	Interacting	4.39648	1	0	1
RNF216	Interacting	4.05959	1	0	1
RABGAP1	Interacting	3.37859	1	0	1
PPP5C	Interacting	5.97691	1	0	1
CALCOCO1	Interacting	4.36557	1	0	1
UFL1	Interacting	2.86931	1	0	1
ZC3H3	Interacting	2.55998	1	0	1
SLC30A9	Interacting	3.90342	1	0	1
COX15	Interacting	3.1257	1	0	1
RALBP1	Interacting	4.48276	1	0	1
ZRANB1	Interacting	2.50793	1	0	1
MNAT1	Interacting	4.55685	1	0	1
RTF2	Interacting	5.80758	1	0	1
RNF10	Interacting	6.01866	1	0	1
ZDHHC6	Interacting	4.03436	1	0	1
ERP44	Interacting	2.95955	1	0	1
GLRX2	Interacting	3.967	1	0	1
STRAP	Interacting	6.01417	1	0	1
KPNA6	Interacting	4.92359	1	0	1
IFNGR1	Interacting	3.84553	1	0	1
B4GALT7	Interacting	3.35896	1	0	1
SNX1	Interacting	5.63009	1	0	1
GRN	Interacting	5.02964	1	1	2
SARS	Non-Interacting	6.21219	1	0	1
ABCF2	Interacting	4.32155	1	0	1
TMSB10	Interacting	11.5444	1	0	1
RNF19A	Interacting	3.82348	1	1	2
GABARAPL2	Interacting	4.98309	1	0	1
ADSS	Non-Interacting	4.66782	1	0	1
CUL3	Interacting	4.4056	1	0	1
FBXO42	Interacting	1.94783	1	0	1
MTREX	Interacting	3.99873	1	0	1
LSG1	Interacting	4.80254	1	0	1
AP2S1	Interacting	6.74713	1	0	1
TPR	Interacting	4.21873	1	0	1
MAP4	Interacting	6.3102	1	0	1
MRPS10	Interacting	3.92475	1	0	1
VAMP3	Interacting	6.0097	1	0	1
RCN1	Interacting	6.45076	1	0	1
CLPTM1L	Interacting	5.77675	1	0	1
HERPUD1	Interacting	5.2302	1	0	1
AKR7A2	Interacting	4.64445	1	0	1
MRTO4	Non-Interacting	5.05863	1	0	1
USE1	Interacting	4.15875	1	0	1
TRAPPC3	Interacting	5.32797	1	0	1
THRAP3	Interacting	5.50632	1	0	1
FAM168A	Interacting	2.78514	1	0	1
NOP58	Interacting	4.76005	1	0	1
CUL1	Interacting	4.36734	1	0	1
GINM1	Interacting	3.98708	1	0	1
PUM2	Interacting	4.40436	1	0	1
MRPL43	Interacting	5.71614	1	0	1
HPF1	Interacting	2.38622	1	0	1
RC3H2	Interacting	4.06066	1	0	1
GDI2	Interacting	7.35989	1	0	1
PITHD1	Interacting	3.81101	1	0	1
ZC3H11A	Interacting	3.98977	1	0	1
WNK1	Interacting	4.48968	1	1	2
OGFR	Interacting	3.34558	1	0	1
SFSWAP	Interacting	3.56288	1	0	1
GPBP1	Interacting	3.79127	1	0	1
MRPS24	Interacting	6.40994	1	0	1
EIF4B	Interacting	7.28195	1	0	1
RPL18	Interacting	9.75033	1	0	1
ISOC2	Interacting	4.20528	1	0	1
U2AF2	Interacting	6.66013	1	0	1
EPN1	Interacting	4.75397	1	0	1
MED29	Non-Interacting	4.08232	1	0	1
HAGH	Interacting	4.19563	1	0	1
BTBD1	Interacting	4.76755	1	0	1
TAF11	Interacting	4.14987	1	0	1
ANKS1A	Interacting	2.03943	1	0	1
IPO5	Interacting	5.73903	1	0	1
KARS	Non-Interacting	6.36415	1	0	1
TBC1D22B	Non-Interacting	2.0392	1	0	1
NDUFB4	Interacting	5.48116	1	0	1
SPEN	Interacting	2.46979	1	0	1
ZC3H15	Interacting	5.01888	1	0	1
FOXJ2	Interacting	1.55079	1	0	1
YBX1	Interacting	9.27894	1	0	1
PPP2R5A	Interacting	3.22846	1	0	1
ELAVL1	Interacting	4.78866	1	1	2
NFYC	Interacting	4.65881	1	0	1
ELOVL1	Interacting	6.36984	1	0	1
GOLGA5	Interacting	3.2576	1	0	1
TRAM1	Non-Interacting	6.32235	1	0	1
DHX29	Interacting	3.68821	1	0	1
RHOA	Interacting	8.20679	1	0	1
IDH3G	Interacting	4.77671	1	0	1
RASSF1	Interacting	3.66421	1	0	1
COASY	Interacting	3.97167	1	1	2
OTUD5	Interacting	4.32546	1	0	1
TFE3	Interacting	4.48595	1	0	1
GPKOW	Interacting	3.44755	1	0	1
LAPTM4A	Interacting	6.66317	1	0	1
IP6K2	Interacting	4.88279	1	0	1
SIRT2	Interacting	3.93889	1	0	1
ERLEC1	Non-Interacting	3.56745	1	0	1
PPP2R5B	Interacting	2.06051	1	0	1
NUP133	Interacting	3.24364	1	0	1
NUCKS1	Interacting	5.92297	1	0	1
DNAJA2	Interacting	5.11335	1	0	1
PHRF1	Interacting	2.74874	1	0	1
RNF126	Interacting	3.7169	1	0	1
GBA2	Interacting	5.68549	1	0	1
NDST1	Interacting	4.23401	1	0	1
PABPC1	Interacting	8.6308	1	0	1
CSNK2A2	Interacting	5.15876	1	0	1
EIF2B3	Interacting	4.17653	1	0	1
CDC42	Interacting	7.34908	1	0	1
RPL31	Interacting	10.3999	1	0	1
BUD23	Interacting	4.64804	1	0	1
SEL1L	Interacting	4.11656	1	0	1
ATP6AP1	Non-Interacting	5.4571	1	0	1
FAM50A	Interacting	5.53122	1	0	1
PRKACA	Interacting	3.95362	1	0	1
AFF4	Interacting	4.23874	1	0	1
SMC1A	Interacting	4.55692	1	0	1
PICALM	Interacting	6.21827	1	0	1
MRPS34	Interacting	5.82585	1	0	1
CLNS1A	Interacting	6.19421	1	0	1
LMAN1	Interacting	4.61153	1	0	1
ENO1	Interacting	10.3698	1	0	1
MYDGF	Interacting	6.26472	1	0	1
SLC25A3	Interacting	8.08122	1	1	2
TMEM131	Non-Interacting	3.00617	1	0	1
RAB7A	Interacting	7.30002	1	0	1
SART3	Interacting	4.11848	1	0	1
MKRN2	Interacting	3.53279	1	0	1
NT5C2	Interacting	4.57725	1	0	1
TM9SF3	Interacting	5.18996	1	0	1
SNRPA	Interacting	6.5732	1	0	1
LRCH4	Interacting	3.15227	1	0	1
UBE2A	Interacting	5.06196	1	0	1
ARAF	Interacting	3.34312	1	0	1
UBE2K	Interacting	4.80764	1	0	1
PPP2R5C	Interacting	4.48083	1	0	1
GNB1	Interacting	7.131	1	0	1
VDAC3	Interacting	6.22935	1	0	1
PCM1	Interacting	4.54897	1	0	1
ITCH	Interacting	4.71217	1	0	1
SDF4	Interacting	5.63282	1	0	1
TOLLIP	Interacting	3.55363	1	0	1
XRCC5	Interacting	7.01259	1	0	1
REXO1	Interacting	2.77568	1	0	1
SAR1A	Interacting	5.01246	1	0	1
CIC	Interacting	2.56111	1	0	1
DDX1	Interacting	4.91367	1	0	1
KEAP1	Interacting	4.1582	1	0	1
DLGAP4	Interacting	4.19384	1	0	1
DELE1	Interacting	4.7187	1	0	1
BZW1	Interacting	6.59534	1	0	1
MRPL22	Interacting	5.66797	1	0	1
RNF13	Interacting	3.43085	1	0	1
PLOD1	Interacting	6.01305	1	0	1
RPS5	Interacting	9.95834	1	0	1
YTHDC1	Interacting	3.61326	1	0	1
CHMP2B	Interacting	3.66998	1	1	2
ZMPSTE24	Interacting	3.76592	1	0	1
WBP11	Interacting	4.86145	1	0	1
EIF3I	Interacting	7.33969	1	0	1
HADHA	Interacting	6.36574	1	0	1
CD59	Interacting	9.81853	1	0	1
PREP	Interacting	2.32894	1	0	1
WDFY1	Interacting	4.66842	1	0	1
RRN3	Interacting	3.72157	1	0	1
POMGNT1	Interacting	4.11095	1	0	1
DNAJA1	Non-Interacting	6.20343	1	0	1
CHMP5	Interacting	4.67911	1	0	1
NFX1	Interacting	3.07325	1	0	1
DIMT1	Interacting	3.98808	1	0	1
EIF2AK1	Interacting	5.77023	1	0	1
SEPHS1	Interacting	4.31131	1	0	1
MRPL28	Interacting	5.44343	1	0	1
TMED2	Interacting	6.94463	1	0	1
HUWE1	Interacting	4.70808	1	0	1
PSMC5	Interacting	6.46891	1	0	1
NOP14	Interacting	4.38988	1	0	1
ADD1	Interacting	5.81686	1	0	1
RTRAF	Interacting	7.54417	1	0	1
SF3B2	Interacting	5.7216	1	0	1
DDX18	Interacting	4.13405	1	0	1
KHSRP	Interacting	6.194	1	0	1
ANKRD10	Interacting	4.2471	1	0	1
ATRN	Interacting	3.28562	1	0	1
FKBP1A	Interacting	9.39584	1	0	1
DYNLL1	Interacting	8.7934	1	0	1
TMEM230	Interacting	5.68882	1	0	1
GCN1	Interacting	4.30858	1	0	1
RPLP0	Interacting	10.8527	1	0	1
PEBP1	Interacting	6.27534	1	0	1
ERP29	Interacting	5.39298	1	0	1
IGBP1	Interacting	4.90353	1	0	1
MLF2	Interacting	6.08975	1	0	1
PAPOLA	Interacting	6.06415	1	0	1
CCNK	Interacting	3.70917	1	0	1
NDUFB2	Interacting	7.48764	1	0	1
NUDC	Interacting	4.69191	1	0	1
MAEA	Interacting	4.9547	1	0	1
STRN4	Interacting	4.87852	1	0	1
MUL1	Interacting	3.43364	1	0	1
PDCD7	Interacting	3.03819	1	0	1
DNAJB11	Interacting	5.0383	1	0	1
GNPTG	Interacting	4.28601	1	0	1
GOLGA3	Interacting	4.49566	1	0	1
PABPC4	Interacting	5.82158	1	0	1
USP48	Interacting	4.3977	1	0	1
AARS	Non-Interacting	5.7317	1	0	1
GLG1	Interacting	5.35597	1	0	1
DLD	Interacting	4.40947	1	0	1
TXNL1	Interacting	5.04847	1	0	1
CDV3	Interacting	6.13847	1	0	1
ALKBH5	Interacting	4.72173	1	0	1
SPAG7	Interacting	5.62461	1	0	1
TMEM101	Interacting	3.62935	1	0	1
PSME1	Interacting	6.68783	1	0	1
HECTD1	Non-Interacting	4.90408	1	0	1
HNRNPC	Interacting	8.42581	1	0	1
TINF2	Interacting	4.18497	1	0	1
MYL6	Interacting	10.8568	1	0	1
COMT	Interacting	5.6049	1	0	1
SEC22C	Interacting	4.19623	1	0	1
CDC23	Interacting	3.98525	1	0	1
DHPS	Interacting	4.71809	1	0	1
ARCN1	Interacting	5.85038	1	0	1
PSMD5	Interacting	4.55527	1	0	1
IKZF5	Interacting	2.08124	1	0	1
WAC	Non-Interacting	4.80862	1	0	1
MRPS18A	Interacting	4.88429	1	0	1
HSP90AB1	Interacting	9.45462	1	0	1
CDC5L	Interacting	3.11737	1	0	1
HNRNPH3	Interacting	4.82945	1	0	1
SH3GLB1	Interacting	5.42692	1	0	1
TMED1	Interacting	4.41373	1	0	1
PSMD8	Interacting	7.57157	1	0	1
SETD1A	Interacting	2.09845	1	0	1
BCL7C	Interacting	3.74708	1	0	1
CIRBP	Interacting	5.01669	1	0	1
ATP5F1D	Interacting	5.12137	1	0	1
HNRNPM	Interacting	6.6213	1	0	1
NDUFB7	Interacting	7.03482	1	0	1
TIMM13	Interacting	5.11487	1	0	1
CDC34	Interacting	4.99806	1	0	1
RANBP1	Interacting	6.58104	1	0	1
SNAP29	Non-Interacting	4.46159	1	0	1
CRKL	Interacting	3.99882	1	0	1
SMARCB1	Interacting	5.52845	1	0	1
SNRPD3	Non-Interacting	5.39119	1	0	1
MAPK1	Interacting	5.07131	1	1	2
POLR2F	Non-Interacting	6.31303	1	0	1
DDX17	Interacting	6.34043	1	0	1
CBY1	Interacting	3.88661	1	0	1
TOMM22	Interacting	5.96768	1	0	1
RTCB	Interacting	5.52215	1	0	1
JOSD1	Interacting	4.51357	1	0	1
GTPBP1	Interacting	5.6258	1	0	1
PPP6R2	Interacting	3.87452	1	0	1
SBF1	Interacting	3.2673	1	0	1
CYB5R3	Interacting	6.05679	1	0	1
LMF2	Interacting	4.05494	1	0	1
PACSIN2	Interacting	4.83717	1	0	1
TAB1	Interacting	2.75509	1	0	1
MIEF1	Interacting	3.05541	1	0	1
MYH9	Interacting	8.38785	1	0	1
SAMM50	Interacting	4.91105	1	0	1
TXN2	Interacting	5.75982	1	0	1
EIF3D	Interacting	7.48138	1	0	1
SGSM3	Interacting	4.44763	1	1	2
ST13	Interacting	6.5335	1	0	1
RBX1	Interacting	5.1432	1	0	1
RANGAP1	Interacting	5.88125	1	0	1
PHF5A	Interacting	5.31889	1	0	1
PMM1	Interacting	2.70692	1	0	1
DESI1	Interacting	6.04811	1	0	1
CERK	Interacting	4.8621	1	0	1
ABHD4	Interacting	3.39381	1	0	1
KHNYN	Interacting	3.44073	1	0	1
SOS2	Interacting	2.82936	1	0	1
PIGH	Interacting	3.00933	1	0	1
PSMA3	Interacting	6.47201	1	0	1
VTI1B	Interacting	4.81352	1	0	1
AHSA1	Interacting	6.47617	1	1	2
ITPK1	Interacting	4.93157	1	0	1
ERH	Interacting	6.88441	1	0	1
SUSD6	Interacting	2.24196	1	0	1
ZFYVE21	Non-Interacting	4.60881	1	0	1
TELO2	Interacting	2.48903	1	0	1
PSMC1	Interacting	6.53819	1	0	1
PSMB5	Interacting	6.33024	1	1	2
YY1	Interacting	4.63571	1	0	1
PABPN1	Interacting	5.63197	1	0	1
DCAF11	Interacting	4.42736	1	0	1
PSMA6	Interacting	7.36812	1	0	1
PSME2	Interacting	6.1644	1	0	1
PNN	Interacting	4.24351	1	0	1
PCIF1	Interacting	3.02667	1	0	1
GSS	Non-Interacting	4.97054	1	0	1
TRPC4AP	Interacting	4.99881	1	0	1
ABHD12	Interacting	3.85328	1	0	1
DNAJC5	Interacting	4.10985	1	0	1
CTSZ	Interacting	5.31398	1	0	1
PRPF6	Interacting	4.97253	1	0	1
PRELID3B	Interacting	4.39636	1	0	1
PSMA7	Interacting	8.30943	1	0	1
MRGBP	Interacting	2.96026	1	0	1
GID8	Non-Interacting	3.4569	1	0	1
CSNK2A1	Interacting	5.60886	1	0	1
CDS2	Interacting	4.27628	1	0	1
POFUT1	Non-Interacting	3.9361	1	0	1
IDH3B	Interacting	4.99321	1	0	1
MAPRE1	Interacting	4.6917	1	0	1
CHMP4B	Interacting	4.57299	1	0	1
CST3	Interacting	6.51484	1	0	1
AHCY	Interacting	6.09233	1	1	2
DNTTIP1	Interacting	4.33562	1	0	1
USP14	Interacting	4.5121	1	0	1
VAPA	Interacting	7.04954	1	0	1
MYL12A	Interacting	7.51656	1	0	1
PSMD10	Interacting	5.47778	1	0	1
PGRMC1	Interacting	4.34703	1	0	1
WDR13	Interacting	4.50731	1	0	1
CCDC22	Interacting	2.68728	1	0	1
EMD	Interacting	5.23435	1	0	1
MAGT1	Interacting	4.20602	1	0	1
UBL4A	Interacting	3.76971	1	0	1
USP11	Interacting	3.32851	1	0	1
HTATSF1	Interacting	3.76521	1	0	1
PIN4	Interacting	3.19556	1	0	1
MAGED2	Interacting	5.73733	1	0	1
PBDC1	Interacting	3.30604	1	0	1
ARMCX3	Interacting	3.58155	1	0	1
STK24	Interacting	4.81937	1	0	1
DNAJC3	Interacting	4.15803	1	0	1
KPNA3	Interacting	4.26007	1	0	1
CLN5	Interacting	3.66758	1	0	1
MGRN1	Interacting	2.64771	1	0	1
MAPK3	Interacting	5.40515	1	1	2
NUTF2	Interacting	5.99398	1	0	1
LONP2	Interacting	4.30298	1	0	1
ARL2BP	Interacting	4.98488	1	0	1
POLR2C	Interacting	5.59067	1	0	1
USB1	Interacting	4.58549	1	0	1
CYB5B	Interacting	6.40902	1	0	1
PSMD7	Interacting	6.0472	1	0	1
PLA2G15	Interacting	3.05423	1	0	1
WDR59	Interacting	4.07944	1	0	1
STUB1	Interacting	5.88227	1	0	1
NUBP1	Interacting	3.48857	1	1	2
UBE2I	Interacting	6.82313	1	0	1
GSPT1	Interacting	5.20916	1	0	1
UBFD1	Non-Interacting	4.36409	1	0	1
ELOB	Interacting	7.26007	1	0	1
GGA2	Interacting	4.7479	1	0	1
DNAJA3	Interacting	4.66071	1	0	1
BFAR	Interacting	5.21556	1	0	1
MAZ	Interacting	7.10342	1	0	1
STX4	Interacting	4.36014	1	0	1
CDIPT	Interacting	4.78253	1	0	1
BCKDK	Interacting	4.57795	1	0	1
KAT8	Interacting	4.03935	1	0	1
NOMO1	Interacting	4.85648	1	0	1
TRIP4	Interacting	2.82796	1	0	1
RAB11A	Interacting	7.31929	1	0	1
TMEM87A	Non-Interacting	3.39385	1	0	1
EIF3J	Non-Interacting	4.76789	1	0	1
SPG11	Interacting	3.41705	1	0	1
BRF2	Interacting	3.72894	1	0	1
IMPAD1	Non-Interacting	3.98937	1	0	1
RAB2A	Interacting	6.11694	1	0	1
EIF3E	Interacting	7.36898	1	0	1
EMC2	Interacting	4.26568	1	0	1
ARMC1	Interacting	4.37942	1	0	1
TSTA3	Non-Interacting	5.4178	1	0	1
EEF1D	Interacting	8.35048	1	0	1
INTS10	Interacting	4.42426	1	0	1
DCTN6	Interacting	4.30157	1	0	1
R3HCC1	Interacting	3.99198	1	0	1
PPP2CB	Interacting	5.51207	1	0	1
KCTD9	Interacting	3.47586	1	0	1
BNIP3L	Interacting	4.63921	1	0	1
ECH1	Interacting	5.83238	1	0	1
SNRNP70	Interacting	6.23937	1	0	1
CLPTM1	Interacting	5.27923	1	0	1
PPP1R37	Non-Interacting	3.06325	1	0	1
SF3A2	Non-Interacting	4.40097	1	0	1
AES	Non-Interacting	7.65089	1	0	1
SGTA	Interacting	5.24529	1	0	1
MED25	Interacting	2.72632	1	0	1
C19orf53	Interacting	7.01107	1	0	1
FAM32A	Interacting	5.7553	1	0	1
PPP6R1	Interacting	3.62074	1	0	1
PDCD5	Interacting	7.15567	1	1	2
RPS16	Interacting	7.36311	1	0	1
FBL	Interacting	7.10507	1	0	1
GPI	Interacting	6.93379	1	0	1
AKT2	Interacting	3.95775	1	1	2
PLD3	Interacting	5.15747	1	0	1
PIAS4	Interacting	3.90306	1	0	1
YJU2	Interacting	3.5246	1	0	1
TBCB	Interacting	6.39469	1	0	1
POLR2I	Interacting	6.23138	1	0	1
CACTIN	Interacting	3.24955	1	0	1
CCDC9	Interacting	1.73482	1	0	1
HNRNPUL1	Interacting	6.09168	1	0	1
FZR1	Interacting	3.99036	1	0	1
RPS19	Interacting	11.0634	1	0	1
NOP53	Interacting	7.34562	1	0	1
ETFB	Interacting	4.75468	1	0	1
CDC37	Interacting	7.48703	1	0	1
NAPA	Interacting	6.23295	1	0	1
RABAC1	Interacting	5.92666	1	0	1
KDELR1	Interacting	6.08502	1	0	1
TMEM205	Non-Interacting	4.49933	1	0	1
PPP2R1A	Interacting	5.6692	1	0	1
WDR83OS	Interacting	5.37865	1	0	1
DNASE2	Interacting	3.61099	1	0	1
LENG1	Interacting	2.81623	1	0	1
RPL18A	Interacting	10.7389	1	0	1
ELL	Interacting	2.25726	1	0	1
COPE	Interacting	7.06513	1	0	1
DDX49	Interacting	5.02271	1	0	1
TMEM147	Interacting	5.48285	1	0	1
USF2	Interacting	5.57901	1	0	1
KXD1	Interacting	6.44952	1	0	1
FKBP8	Interacting	5.8061	1	0	1
GSK3A	Interacting	4.12744	1	0	1
PMPCB	Interacting	4.03888	1	0	1
MTPN	Interacting	5.41314	1	0	1
OGDH	Interacting	5.04033	1	0	1
H2AFV	Non-Interacting	6.10813	1	0	1
DNAJB6	Interacting	4.81637	1	0	1
BRAT1	Interacting	2.62923	1	0	1
SSBP1	Interacting	6.36265	1	0	1
TAX1BP1	Interacting	4.75159	1	0	1
CHCHD2	Interacting	7.90277	1	0	1
PDAP1	Interacting	6.03584	1	0	1
BUD31	Interacting	6.32709	1	0	1
ZKSCAN1	Interacting	3.58747	1	0	1
EIF3B	Non-Interacting	6.38531	1	0	1
WASL	Interacting	2.94577	1	0	1
PLOD3	Interacting	4.99489	1	0	1
ZNHIT1	Interacting	6.55071	1	0	1
PSMA2	Interacting	6.51521	1	0	1
MRPL32	Interacting	5.55335	1	0	1
TMEM248	Interacting	5.2281	1	0	1
RHEB	Interacting	5.23928	1	0	1
POLD2	Interacting	6.2143	1	0	1
YKT6	Interacting	5.6622	1	0	1
EIF4H	Interacting	6.99871	1	0	1
TMEM245	Interacting	3.79255	1	0	1
SEC61B	Non-Interacting	7.19546	1	0	1
CDC37L1	Non-Interacting	2.21217	1	0	1
FUBP3	Interacting	3.72604	1	0	1
CREB3	Interacting	3.64873	1	0	1
RGP1	Non-Interacting	2.41491	1	0	1
EDF1	Interacting	8.04253	1	0	1
BAG1	Interacting	5.50961	1	0	1
UBE2R2	Interacting	3.77671	1	0	1
DVL1	Non-Interacting	3.38412	1	0	1
EIF3A	Interacting	5.45161	1	0	1
DDX50	Interacting	3.58592	1	0	1
ATE1	Interacting	3.00327	1	0	1
NSMCE4A	Interacting	4.74111	1	0	1
LZTS2	Interacting	3.78124	1	0	1
FBXW4	Interacting	2.04984	1	0	1
TNKS2	Interacting	3.09041	1	0	1
GBF1	Interacting	3.96853	1	0	1
CUEDC2	Interacting	4.77875	1	0	1
LARP4B	Interacting	3.99757	1	0	1
BCCIP	Interacting	4.97894	1	0	1
GLRX3	Interacting	5.88274	1	0	1
SMC3	Interacting	3.27651	1	0	1
RPL28	Interacting	9.47139	1	0	1
ZMIZ1	Non-Interacting	1.80487	1	0	1
NUFIP2	Interacting	3.78661	1	0	1
RPL19	Interacting	11.031	1	0	1
PSMD3	Interacting	5.16938	1	0	1
CASC3	Interacting	4.01003	1	0	1
DHX40	Interacting	3.86429	1	0	1
KPNB1	Interacting	7.44176	1	0	1
GOSR2	Interacting	4.65532	1	0	1
CBX1	Interacting	4.10022	1	0	1
MED13	Interacting	3.80155	1	0	1
PFN1	Interacting	9.41141	1	1	2
RNF167	Interacting	4.5487	1	0	1
SLC25A11	Interacting	4.78192	1	0	1
CCDC47	Interacting	4.26578	1	0	1
FTSJ3	Interacting	4.47703	1	0	1
AKAP10	Interacting	3.29175	1	0	1
SMARCD2	Interacting	4.81039	1	0	1
PSMD11	Interacting	6.10419	1	0	1
VAT1	Interacting	6.93692	1	0	1
LRRC59	Interacting	5.73975	1	0	1
LUC7L3	Interacting	4.51296	1	0	1
PRKAR1A	Interacting	6.09898	1	0	1
YWHAE	Interacting	8.94711	1	0	1
WSB1	Interacting	5.54073	1	0	1
TNFAIP1	Non-Interacting	4.55052	1	0	1
SUPT6H	Non-Interacting	3.43556	1	0	1
PHF12	Interacting	2.69986	1	0	1
UBE2D3	Interacting	6.82586	1	0	1
ZNF330	Interacting	3.44218	1	0	1
RPL34	Interacting	10.3047	1	0	1
GRPEL1	Interacting	4.561	1	0	1
FRG1	Interacting	4.57544	1	0	1
CLCN3	Interacting	3.79487	1	0	1
DHX15	Interacting	5.3485	1	0	1
RAPGEF2	Interacting	3.69264	1	0	1
MTCH2	Interacting	5.09224	1	0	1
FNBP4	Interacting	4.24505	1	0	1
DNAJC4	Interacting	4.39686	1	0	1
OSBP	Interacting	3.03598	1	0	1
PRPF19	Interacting	5.15262	1	0	1
EIF4G2	Interacting	8.78989	1	1	2
CD81	Interacting	6.67049	1	0	1
RPS13	Interacting	10.2734	1	0	1
AIP	Interacting	4.46755	1	0	1
NDUFS8	Interacting	5.73399	1	0	1
PRDM4	Interacting	3.42761	1	0	1
COQ5	Interacting	3.03557	1	0	1
KCTD10	Interacting	5.37531	1	0	1
MLEC	Interacting	5.1571	1	0	1
CSRNP2	Interacting	2.74455	1	0	1
PTGES3	Interacting	6.65715	1	0	1
RSRC2	Interacting	4.1196	1	0	1
ARPC3	Interacting	7.97596	1	0	1
GPN3	Interacting	3.85232	1	0	1
VPS29	Interacting	5.863	1	0	1
CDKN1B	Interacting	3.51913	1	0	1
CDK2AP1	Interacting	7.28134	1	0	1
EIF2B1	Interacting	3.98944	1	0	1
COPZ1	Interacting	6.47242	1	0	1
CAND1	Interacting	4.95303	1	0	1
MRPL51	Interacting	6.16843	1	0	1
GAPDH	Interacting	11.4995	1	0	1
TPI1	Interacting	8.92138	1	0	1
ATN1	Interacting	3.14467	1	1	2
C12orf57	Interacting	6.5844	1	0	1
CMAS	Interacting	3.6867	1	0	1
RAB35	Interacting	5.44524	1	0	1
COX6A1	Interacting	8.30663	1	0	1
SRSF9	Interacting	6.05411	1	0	1
TMEM14C	Interacting	6.15362	1	0	1
SERINC1	Interacting	4.13887	1	0	1
HDDC2	Interacting	4.09382	1	0	1
HINT3	Interacting	1.3603	1	0	1
KCTD20	Non-Interacting	4.05883	1	0	1
STK38	Interacting	2.05652	1	0	1
SRSF3	Interacting	7.61109	1	0	1
MRPL18	Interacting	5.76852	1	0	1
MCM3	Interacting	5.44181	1	0	1
SMAP1	Interacting	3.42155	1	0	1
RPS12	Interacting	10.0563	1	0	1
C6orf62	Interacting	5.43053	1	0	1
SNX3	Interacting	6.71583	1	0	1
SLC39A7	Non-Interacting	4.24015	1	0	1
PHF1	Interacting	2.82802	1	0	1
CUTA	Interacting	5.8524	1	0	1
DNPH1	Interacting	4.04913	1	0	1
DUSP22	Interacting	3.28315	1	0	1
EXOC2	Interacting	3.28631	1	0	1
TMEM30A	Interacting	5.36395	1	0	1
TENT4A	Interacting	2.74529	1	0	1
DAP	Interacting	5.73529	1	0	1
MRPS30	Interacting	4.31898	1	0	1
HSPA9	Interacting	7.1074	1	0	1
PFDN1	Interacting	6.01261	1	0	1
IK	Interacting	4.43451	1	0	1
FAF2	Interacting	3.72764	1	0	1
TTC1	Interacting	4.90062	1	0	1
GOLPH3	Interacting	4.12246	1	0	1
SUB1	Interacting	6.77674	1	0	1
SKP1	Interacting	7.5686	1	0	1
PPP2CA	Interacting	6.12086	1	0	1
C5orf15	Interacting	4.5297	1	0	1
H2AFY	Non-Interacting	5.69349	1	0	1
CSNK1A1	Interacting	6.91045	1	0	1
HMGXB3	Interacting	3.59513	1	0	1
ERGIC1	Interacting	5.71383	1	0	1
ATP6V0E1	Interacting	7.27613	1	0	1
SELENOK	Interacting	5.07856	1	0	1
FAM162A	Interacting	3.76125	1	0	1
KPNA1	Interacting	4.68902	1	0	1
RNF7	Interacting	5.94884	1	0	1
PRKAR2A	Interacting	4.83168	1	0	1
USP4	Interacting	4.97762	1	0	1
GNAI2	Interacting	8.33761	1	0	1
TFG	Interacting	4.70097	1	0	1
TUSC2	Interacting	4.53621	1	0	1
RPL24	Interacting	10.3717	1	0	1
NCBP2	Interacting	4.19006	1	0	1
SLC41A3	Interacting	3.60997	1	0	1
MRPL3	Interacting	5.88459	1	0	1
RRP9	Interacting	3.23509	1	0	1
EIF1B	Non-Interacting	3.78985	1	0	1
SSR3	Interacting	7.68351	1	0	1
EEF1B2	Interacting	9.31494	1	0	1
MOB1A	Interacting	5.22404	1	0	1
LMAN2L	Interacting	3.01067	1	0	1
NCL	Interacting	8.0776	1	0	1
ACTR1B	Interacting	3.86815	1	0	1
ACTR3	Interacting	6.85632	1	1	2
SF3B6	Interacting	7.33737	1	0	1
NRBP1	Interacting	6.19664	1	0	1
PSMD14	Interacting	5.79969	1	0	1
SNX17	Interacting	5.25731	1	0	1
RPS15	Interacting	9.8131	1	0	1
INO80B	Interacting	3.41257	1	0	1
WDR75	Interacting	4.26133	1	0	1
UNC50	Non-Interacting	3.72255	1	0	1
USP34	Non-Interacting	4.079	1	0	1
CCT4	Interacting	6.699	1	0	1
TXNDC9	Interacting	5.65134	1	0	1
COQ10B	Interacting	3.01157	1	0	1
SF3B1	Interacting	6.08901	1	0	1
HSPE1	Non-Interacting	7.23221	1	0	1
CHMP3	Interacting	5.8913	1	0	1
CNPPD1	Interacting	3.44731	1	0	1
HDLBP	Interacting	7.44895	1	0	1
PPP1R7	Non-Interacting	5.48242	1	0	1
GORASP2	Interacting	5.22733	1	0	1
CEBPZ	Interacting	3.41038	1	0	1
RAB3GAP1	Interacting	3.46676	1	0	1
DARS	Non-Interacting	5.20051	1	0	1
COX7A2L	Interacting	5.81427	1	0	1
PNO1	Interacting	3.67308	1	0	1
TRAK2	Interacting	3.98809	1	0	1
PCYOX1	Interacting	2.7009	1	0	1
SUMO1	Interacting	5.00288	1	0	1
FAM20B	Interacting	2.42422	1	0	1
TMEM59	Interacting	6.39597	1	0	1
LRRC42	Interacting	3.69987	1	0	1
MRPL37	Interacting	6.2667	1	0	1
ICMT	Interacting	4.9911	1	0	1
RPL22	Interacting	7.57535	1	0	1
QSOX1	Interacting	4.5295	1	0	1
STXBP3	Interacting	3.57826	1	0	1
PHF13	Interacting	1.52548	1	0	1
PARK7	Interacting	7.65249	1	0	1
SRSF4	Interacting	4.40501	1	0	1
RAP1A	Interacting	4.12748	1	1	2
CAPZA1	Interacting	6.9875	1	0	1
SCAMP3	Interacting	5.63374	1	0	1
ASH1L	Interacting	2.61656	1	0	1
SFPQ	Interacting	6.71102	1	0	1
LAMTOR2	Interacting	5.00318	1	0	1
SRM	Interacting	5.71852	1	0	1
MAD2L2	Interacting	4.39145	1	0	1
KIAA2013	Interacting	4.53492	1	0	1
MFN2	Interacting	4.8395	1	1	2
MIIP	Interacting	2.91231	1	0	1
BCAS2	Interacting	3.98266	1	0	1
SRSF11	Interacting	5.57161	1	0	1
ZBTB17	Interacting	3.46234	1	0	1
TMEM9	Interacting	4.207	1	0	1
GNPAT	Non-Interacting	4.33111	1	0	1
TSNAX	Interacting	4.00152	1	0	1
RRAGC	Interacting	3.1447	1	0	1
SDHB	Interacting	6.36077	1	0	1
RPF1	Interacting	3.90519	1	0	1
PRPF3	Interacting	4.12942	1	0	1
APH1A	Interacting	5.91319	1	0	1
EBNA1BP2	Interacting	6.77011	1	0	1
IPO13	Interacting	3.0922	1	0	1
ATP6V0B	Interacting	5.26943	1	0	1
ERI3	Interacting	4.32858	1	0	1
AKR1A1	Interacting	5.96012	1	0	1
PRDX1	Interacting	8.64879	1	0	1
PRDX6	Interacting	6.50899	1	0	1
SYF2	Interacting	3.70063	1	0	1
MTFR1L	Interacting	3.28227	1	0	1
NENF	Interacting	4.44869	1	0	1
ARID1A	Interacting	2.72139	1	0	1
RPA2	Interacting	4.84574	1	0	1
PPP1R8	Interacting	4.54203	1	0	1
STX12	Interacting	5.29633	1	0	1
TXNDC12	Interacting	4.66587	1	0	1
ESYT2	Interacting	4.15495	1	0	1
CTSD	Interacting	5.02697	1	0	1
STK11	Interacting	3.95354	1	1	2
RPS25	Interacting	9.94638	1	0	1
ATF6	Interacting	4.39407	1	1	2
SPCS2	Interacting	4.44306	1	0	1
HMGN3	Interacting	4.95066	1	0	1
FBXL5	Interacting	4.94076	1	0	1
MED28	Interacting	4.56126	1	0	1
MYL12B	Interacting	8.38738	1	0	1
RPN2	Interacting	7.28563	1	0	1
CCNI	Interacting	6.36464	1	0	1
NDUFB3	Interacting	5.56401	1	0	1
GTF3C3	Interacting	3.77458	1	0	1
UBE2B	Interacting	4.88601	1	0	1
SENP5	Interacting	3.62586	1	0	1
RAD23B	Interacting	5.49033	1	0	1
FAM206A	Non-Interacting	2.64296	1	0	1
SET	Interacting	7.81842	1	0	1
GLE1	Interacting	3.43765	1	0	1
RAB14	Interacting	3.8071	1	0	1
FBXW2	Interacting	3.95268	1	0	1
PPP6C	Interacting	3.73566	1	0	1
NDUFA8	Interacting	5.24525	1	0	1
FCF1	Non-Interacting	4.94824	1	0	1
NPC2	Interacting	7.36752	1	0	1
IRF2BPL	Non-Interacting	1.5499	1	0	1
DLST	Interacting	6.06077	1	0	1
SLIRP	Non-Interacting	8.08676	1	0	1
RBM25	Interacting	3.93287	1	0	1
ATL2	Interacting	4.02732	1	0	1
YPEL5	Interacting	4.42245	1	0	1
FAM98A	Interacting	4.2587	1	0	1
CUTC	Non-Interacting	3.41131	1	0	1
TCTN3	Interacting	4.18711	1	0	1
PANK3	Interacting	4.46754	1	0	1
PCMT1	Interacting	5.48855	1	0	1
WDR55	Interacting	3.41576	1	0	1
MRPS14	Interacting	4.45021	1	0	1
TCP1	Interacting	6.78869	1	0	1
SNX19	Interacting	4.09468	1	0	1
PDZD11	Interacting	5.03488	1	0	1
UFM1	Interacting	3.92565	1	0	1
WBP4	Interacting	2.36102	1	0	1
EXOSC8	Interacting	3.82074	1	0	1
ETF1	Interacting	5.58158	1	0	1
FAM53C	Interacting	3.37344	1	0	1
PAIP2	Interacting	4.74981	1	0	1
SERP1	Interacting	5.47766	1	0	1
ARL1	Interacting	5.32191	1	0	1
NFYB	Interacting	3.65084	1	0	1
WASHC3	Interacting	4.55938	1	0	1
TARDBP	Interacting	5.45349	1	0	1
ZNF706	Interacting	5.42338	1	0	1
COPS5	Interacting	5.29734	1	0	1
CRY2	Interacting	1.81617	1	0	1
PEX16	Interacting	3.08712	1	0	1
ZCCHC17	Non-Interacting	4.65039	1	0	1
KHDRBS1	Interacting	5.28621	1	1	2
POLR3GL	Non-Interacting	3.50322	1	0	1
PDS5A	Interacting	4.40964	1	0	1
RPL21	Interacting	9.84956	1	0	1
GTF3A	Interacting	6.35599	1	0	1
UBL3	Interacting	1.9234	1	0	1
MRPS2	Non-Interacting	5.95037	1	0	1
COPA	Interacting	6.2756	1	0	1
ANXA11	Interacting	6.40199	1	0	1
RPL5	Interacting	9.9118	1	0	1
PQLC1	Non-Interacting	2.81807	1	0	1
HERPUD2	Interacting	3.60618	1	0	1
CBX3	Interacting	5.56245	1	0	1
HNRNPA2B1	Interacting	7.02096	1	0	1
CCZ1	Interacting	5.00066	1	0	1
SMU1	Interacting	3.07276	1	0	1
CLTA	Interacting	7.12662	1	0	1
VPS26A	Interacting	3.7999	1	0	1
RNF11	Interacting	5.65313	1	0	1
DDX39A	Interacting	6.18655	1	0	1
TRIR	Interacting	6.5653	1	0	1
OPTN	Interacting	5.29483	1	0	1
PFDN5	Interacting	8.09452	1	0	1
ATG101	Interacting	4.08397	1	0	1
ATPAF1	Interacting	4.35733	1	0	1
MORF4L2	Interacting	7.27072	1	0	1
RAB9A	Interacting	3.13633	1	0	1
LPGAT1	Interacting	3.06892	1	0	1
NCOA5	Interacting	4.01295	1	0	1
ATP5F1E	Interacting	6.16746	1	0	1
PLCG1	Interacting	5.29763	1	0	1
SRSF6	Interacting	5.86624	1	0	1
ARFGEF2	Interacting	3.88793	1	0	1
STAU1	Interacting	5.10135	1	0	1
RNF114	Interacting	4.85874	1	0	1
DDX27	Interacting	3.16622	1	0	1
MPHOSPH10	Non-Interacting	2.87203	1	0	1
USP22	Interacting	6.37198	1	0	1
USP9X	Non-Interacting	4.09482	1	0	1
WRNIP1	Interacting	4.14315	1	0	1
RRP36	Interacting	5.26484	1	0	1
SNRPC	Interacting	6.28485	1	0	1
RPS10	Interacting	10.3637	1	0	1
MAD2L1BP	Interacting	4.23539	1	0	1
MEA1	Interacting	5.97534	1	0	1
GLO1	Interacting	5.10965	1	1	2
NUP153	Interacting	3.62502	1	0	1
DEK	Interacting	5.43578	1	0	1
EMC3	Interacting	5.82367	1	0	1
C16orf70	Interacting	2.84576	1	0	1
RNF113A	Non-Interacting	2.26028	1	0	1
NDUFA1	Interacting	6.98949	1	0	1
MRPS7	Interacting	5.95711	1	0	1
PPP1R12C	Interacting	4.19172	1	0	1
PPDPF	Interacting	3.81161	1	0	1
GTF2F1	Interacting	5.62657	1	0	1
ALKBH7	Interacting	3.63724	1	0	1
CLPP	Interacting	6.13141	1	0	1
RPL23	Interacting	10.2577	1	0	1
SNRPD2	Interacting	7.98999	1	0	1
CENPB	Non-Interacting	4.57713	1	0	1
DTD1	Interacting	5.07877	1	0	1
RBCK1	Interacting	4.80521	1	0	1
TMX4	Interacting	2.98399	1	0	1
SNRPB	Interacting	7.3626	1	0	1
TBC1D20	Interacting	3.39716	1	0	1
MRPS26	Interacting	4.60233	1	0	1
NCLN	Interacting	5.13897	1	0	1
MAX	Interacting	5.17556	1	0	1
RALY	Interacting	6.57934	1	0	1
DYNLRB1	Interacting	7.15942	1	0	1
EIF2S2	Interacting	5.22124	1	0	1
ERGIC3	Interacting	6.69239	1	0	1
ROMO1	Interacting	7.28885	1	0	1
MMP24OS	Interacting	3.45794	1	0	1
TMEM115	Interacting	3.9805	1	0	1
PSMB2	Interacting	5.50789	1	0	1
UROD	Interacting	6.56939	1	0	1
PCID2	Non-Interacting	4.63248	1	0	1
CAPNS1	Interacting	8.4629	1	0	1
RBM42	Interacting	4.74761	1	0	1
UBA2	Interacting	6.3892	1	0	1
COX6B1	Non-Interacting	7.91827	1	0	1
PRDX5	Interacting	6.27484	1	0	1
PRMT1	Interacting	7.13864	1	1	2
SCAF1	Interacting	2.07715	1	0	1
SBDS	Interacting	5.4474	1	0	1
NSRP1	Interacting	2.33887	1	0	1
DNAJC8	Interacting	6.03465	1	0	1
ELK1	Interacting	3.18598	1	0	1
TIMM17B	Interacting	3.26344	1	0	1
KTN1	Interacting	5.24999	1	0	1
MAP2K2	Interacting	5.26991	1	0	1
HNRNPH2	Non-Interacting	3.50014	1	0	1
COX7C	Interacting	7.60624	1	0	1
PIN1	Interacting	5.23079	1	1	2
UBR4	Interacting	3.98267	1	0	1
HP1BP3	Interacting	5.97936	1	0	1
SLC35E1	Interacting	4.05631	1	0	1
UQCR11	Interacting	7.16445	1	0	1
MACF1	Interacting	6.36203	1	0	1
KDM4B	Interacting	3.08239	1	0	1
EMC6	Interacting	4.87278	1	0	1
AAMP	Interacting	5.20068	1	0	1
PNKD	Interacting	4.43164	1	0	1
RNF6	Interacting	3.27068	1	0	1
SEM1	Interacting	5.93241	1	0	1
PTPN12	Interacting	4.871	1	0	1
DGCR6L	Interacting	4.40001	1	0	1
ATF4	Interacting	7.4286	1	0	1
EMC4	Interacting	5.88375	1	0	1
ATP6V1F	Interacting	6.54192	1	0	1
DNAJB9	Interacting	2.4739	1	0	1
KLHDC10	Interacting	3.17149	1	0	1
NDUFA5	Interacting	4.17492	1	0	1
MTX2	Interacting	4.09997	1	0	1
HAT1	Interacting	4.96205	1	0	1
PSMG2	Interacting	5.31973	1	0	1
INO80	Non-Interacting	2.85125	1	0	1
DUT	Interacting	6.37932	1	0	1
ARPP19	Interacting	5.81683	1	0	1
ANAPC13	Interacting	4.91071	1	0	1
SPCS3	Interacting	5.96102	1	0	1
DCTD	Interacting	4.79431	1	0	1
FXR2	Interacting	3.87691	1	0	1
ILF3	Interacting	5.80292	1	0	1
NGDN	Interacting	4.17235	1	0	1
RAB2B	Interacting	3.80373	1	0	1
BCL2L2	Interacting	2.37194	1	0	1
EAPP	Interacting	3.8314	1	0	1
NEDD8	Interacting	7.44013	1	0	1
DAD1	Interacting	7.09919	1	0	1
REEP5	Interacting	6.16051	1	0	1
MAU2	Interacting	3.54152	1	0	1
ABHD17A	Interacting	4.84243	1	0	1
PHF10	Interacting	3.79449	1	0	1
ECSIT	Interacting	4.19041	1	0	1
ELOF1	Interacting	3.87911	1	0	1
PRKCSH	Interacting	5.81211	1	0	1
CDC16	Interacting	3.90634	1	0	1
SAFB2	Interacting	3.07125	1	0	1
RPL36	Interacting	9.16426	1	0	1
DDA1	Interacting	5.57216	1	0	1
MRPL34	Interacting	5.24104	1	0	1
SNX9	Interacting	4.2084	1	0	1
ACTN4	Interacting	7.52116	1	0	1
LSM4	Interacting	6.21172	1	0	1
UBAC1	Interacting	4.20366	1	0	1
ADRM1	Interacting	6.72398	1	0	1
CHMP2A	Interacting	5.03769	1	0	1
UBE2M	Interacting	4.90075	1	0	1
TRIM28	Interacting	8.10577	1	0	1
METTL26	Interacting	5.65842	1	0	1
EIF2S3	Interacting	5.38289	1	0	1
LRRC47	Interacting	3.53058	1	0	1
ATP5IF1	Interacting	6.09194	1	0	1
EIF3G	Interacting	7.07291	1	0	1
DKC1	Interacting	4.87097	1	0	1
HABP4	Interacting	2.04398	1	0	1
UBA1	Interacting	5.81331	1	0	1
PPIL4	Interacting	3.38119	1	0	1
AAR2	Interacting	3.71491	1	0	1
ATP6V1E1	Interacting	6.131	1	0	1
COX4I1	Interacting	8.07346	1	0	1
EMC8	Interacting	5.18618	1	0	1
SH3BGRL	Non-Interacting	4.67154	1	0	1
COX7B	Interacting	7.43492	1	0	1
CAP1	Interacting	7.59569	1	0	1
PPT1	Interacting	6.2175	1	0	1
MRPS25	Interacting	5.4948	1	0	1
RBSN	Interacting	2.81702	1	0	1
NR1H2	Interacting	3.75802	1	0	1
TUBG1	Non-Interacting	6.03918	1	0	1
PSME3	Interacting	6.36797	1	0	1
RPL27	Interacting	10.7857	1	0	1
VPS25	Interacting	5.32411	1	0	1
NDUFA2	Interacting	5.01611	1	0	1
UBE2D2	Interacting	5.83112	1	0	1
TRAF7	Interacting	5.29653	1	0	1
NINJ1	Interacting	3.53113	1	1	2
PDHA1	Interacting	5.62412	1	0	1
MCCC2	Interacting	4.10483	1	0	1
SELENOS	Interacting	5.02169	1	1	2
DCAF15	Interacting	2.6429	1	0	1
LRRC41	Interacting	4.69677	1	0	1
DHX30	Interacting	4.95658	1	0	1
RAF1	Interacting	4.72073	1	0	1
TIMM10B	Non-Interacting	3.78773	1	0	1
ILKAP	Interacting	3.81202	1	0	1
PRKAA1	Interacting	3.80199	1	1	2
INPP5K	Interacting	4.27271	1	0	1
RPA1	Interacting	5.57714	1	0	1
UBE2G1	Interacting	3.93011	1	0	1
EEFSEC	Interacting	3.04942	1	0	1
PNISR	Interacting	3.7079	1	0	1
UTP3	Non-Interacting	3.44636	1	0	1
WBP2	Interacting	5.18502	1	0	1
H3F3B	Non-Interacting	7.3001	1	0	1
ZRANB2	Interacting	4.86809	1	0	1
EIF5A	Interacting	8.61351	1	0	1
FLOT2	Interacting	5.42809	1	0	1
ERAL1	Interacting	5.36728	1	0	1
DAP3	Interacting	6.09929	1	0	1
KHDC4	Interacting	3.91793	1	0	1
CTNNBL1	Interacting	3.89137	1	0	1
OSER1	Interacting	4.1933	1	0	1
SERINC3	Interacting	4.75235	1	0	1
DCTN4	Interacting	3.74407	1	1	2
USPL1	Interacting	2.21147	1	0	1
MPRIP	Interacting	6.25387	1	0	1
TPT1	Interacting	11.4093	1	0	1
TCEAL4	Interacting	4.70657	1	0	1
SRRM1	Interacting	5.37084	1	0	1
BTBD2	Interacting	4.76647	1	0	1
CSNK1G2	Interacting	5.55656	1	0	1
MED10	Interacting	4.10229	1	0	1
MORC2	Interacting	3.25164	1	0	1
MKRN1	Interacting	3.61363	1	0	1
AGAP3	Interacting	4.78633	1	0	1
BTG1	Interacting	3.74187	1	0	1
KRAS	Interacting	2.26361	1	0	1
IPO8	Interacting	3.94381	1	0	1
LARS	Non-Interacting	5.83218	1	0	1
SARAF	Interacting	5.9244	1	0	1
NUMB	Interacting	5.94916	1	0	1
EIF2S1	Interacting	6.15811	1	0	1
MBD2	Interacting	6.21511	1	0	1
IER3IP1	Interacting	2.94814	1	0	1
MRPS36	Interacting	4.47772	1	0	1
ARL8B	Interacting	4.55768	1	0	1
EMC7	Interacting	4.86013	1	0	1
PRPF38B	Interacting	2.80968	1	0	1
LAMTOR5	Interacting	6.43537	1	0	1
NAPG	Interacting	3.70767	1	0	1
ARF3	Interacting	6.64367	1	0	1
SLC38A2	Interacting	6.47998	1	0	1
YWHAQ	Interacting	7.30859	1	0	1
ROCK2	Interacting	3.73714	1	1	2
TIMM17A	Interacting	5.17023	1	0	1
RPS15A	Interacting	10.5268	1	0	1
NARS	Non-Interacting	5.17011	1	0	1
FBH1	Interacting	4.55669	1	0	1
RBM17	Interacting	5.42588	1	0	1
RTL8C	Non-Interacting	5.86129	1	0	1
RBMX2	Interacting	3.41708	1	0	1
YARS	Non-Interacting	5.31802	1	0	1
GNL2	Interacting	4.34472	1	0	1
BTF3L4	Interacting	4.51768	1	0	1
PRPF38A	Non-Interacting	4.07463	1	0	1
TIMM10	Interacting	5.83245	1	0	1
TMEM258	Interacting	5.65954	1	0	1
TMEM165	Interacting	5.85479	1	0	1
TPP2	Interacting	3.90984	1	0	1
TMED7	Interacting	4.93413	1	0	1
UBQLN1	Interacting	5.52824	1	0	1
ISCA1	Interacting	3.88211	1	0	1
FBXO21	Interacting	3.77796	1	0	1
TMEM60	Interacting	3.25082	1	0	1
SYNCRIP	Interacting	5.94074	1	0	1
AKIRIN2	Interacting	2.65361	1	0	1
NAT10	Interacting	4.55422	1	0	1
CD63	Interacting	8.25893	1	0	1
CDK4	Interacting	7.01669	1	0	1
HNRNPA1	Non-Interacting	8.70846	1	0	1
OS9	Interacting	6.20581	1	0	1
LTV1	Interacting	3.77296	1	0	1
PRADC1	Interacting	4.03005	1	0	1
SMYD5	Interacting	3.54527	1	0	1
DYNC1LI2	Interacting	4.65262	1	0	1
ABCB10	Interacting	2.96024	1	0	1
MRPL44	Interacting	3.97704	1	0	1
DNAJB2	Interacting	3.09675	1	0	1
CAB39	Interacting	4.10118	1	0	1
COX5B	Interacting	7.12874	1	0	1
TMEM127	Interacting	3.72285	1	0	1
MRPS9	Interacting	4.01257	1	0	1
ISCU	Interacting	5.13672	1	0	1
SCYL2	Non-Interacting	3.4726	1	0	1
PWP1	Interacting	5.75033	1	0	1
VPS36	Interacting	2.94095	1	0	1
MED4	Interacting	3.49344	1	0	1
COG3	Interacting	3.47942	1	0	1
ITM2B	Non-Interacting	7.35544	1	0	1
NUDT15	Interacting	3.49776	1	0	1
RAC1	Interacting	6.73221	1	1	2
KDELR2	Interacting	6.15016	1	0	1
CALCOCO2	Interacting	5.1161	1	0	1
RSAD1	Interacting	3.19736	1	0	1
NMT1	Interacting	6.19678	1	0	1
SRSF1	Interacting	6.50446	1	0	1
VEZF1	Interacting	3.22418	1	0	1
MRPL47	Interacting	4.55694	1	0	1
2026-03-07	Non-Interacting	5.07493	1	0	1
EPRS	Non-Interacting	4.8552	1	0	1
YME1L1	Non-Interacting	5.03564	1	0	1
DNAJC1	Interacting	3.55813	1	0	1
ECPAS	Non-Interacting	4.4363	1	0	1
TOR1B	Interacting	3.20613	1	0	1
C9orf78	Interacting	4.56335	1	0	1
TOR1A	Interacting	4.99734	1	0	1
ATP6V1G1	Interacting	5.07976	1	0	1
PSMB7	Interacting	7.41514	1	0	1
NCBP1	Interacting	4.30285	1	0	1
ANP32B	Interacting	5.09157	1	0	1
RPL35	Interacting	11.0937	1	0	1
DERL1	Interacting	4.5427	1	0	1
DMAC1	Interacting	5.25287	1	0	1
POLR1E	Interacting	3.65978	1	0	1
PLAA	Interacting	3.65897	1	0	1
DCTN3	Interacting	5.23593	1	1	2
GRHPR	Interacting	5.65274	1	0	1
HINT2	Interacting	3.90116	1	0	1
RPS6	Interacting	10.4475	1	0	1
CMTR1	Interacting	3.52839	1	0	1
YIPF3	Interacting	4.75828	1	0	1
TMEM14B	Interacting	5.68037	1	0	1
UQCC2	Interacting	6.77624	1	0	1
MTCH1	Interacting	5.96074	1	0	1
FAM8A1	Interacting	2.35673	1	0	1
THAP12	Interacting	3.82865	1	0	1
NUMA1	Non-Interacting	5.33908	1	0	1
PRCP	Interacting	6.41286	1	0	1
MRPL15	Interacting	6.20069	1	0	1
SDCBP	Interacting	6.20565	1	0	1
BUD13	Interacting	3.46402	1	0	1
FDX1	Interacting	2.72383	1	0	1
SLTM	Interacting	4.28818	1	0	1
RTF1	Interacting	4.02539	1	0	1
RPLP1	Interacting	10.6408	1	0	1
RSL24D1	Interacting	5.07388	1	0	1
GTF2B	Interacting	3.42225	1	0	1
RABGGTB	Interacting	5.04902	1	0	1
RAB1A	Interacting	4.98476	1	0	1
ACTR2	Interacting	5.53585	1	0	1
PREB	Interacting	4.0948	1	0	1
ATRAID	Interacting	6.08875	1	0	1
LRPPRC	Interacting	5.13425	1	0	1
ACTR1A	Interacting	6.71022	1	0	1
DNAJC13	Interacting	3.58576	1	0	1
RPS24	Interacting	10.7664	1	0	1
ASNSD1	Non-Interacting	4.2408	1	0	1
SSB	Interacting	5.07517	1	0	1
COX17	Interacting	5.24757	1	0	1
SECISBP2L	Interacting	3.13331	1	0	1
UBL7	Interacting	4.08752	1	0	1
COPS4	Interacting	5.24582	1	0	1
HNRNPD	Interacting	4.27093	1	0	1
SEC31A	Interacting	6.24351	1	0	1
KIAA1109	Non-Interacting	3.12068	1	0	1
G3BP2	Interacting	6.18948	1	0	1
INTS12	Non-Interacting	2.92278	1	0	1
SEC24B	Interacting	3.41586	1	0	1
MAPK8IP3	Interacting	3.33046	1	0	1
ZCRB1	Interacting	4.39088	1	0	1
SNRPF	Interacting	3.02481	1	0	1
NUP58	Interacting	4.19023	1	0	1
C12orf10	Non-Interacting	4.5663	1	0	1
ESYT1	Interacting	5.07734	1	0	1
TMBIM6	Interacting	6.91849	1	0	1
ANKRD52	Interacting	3.07077	1	0	1
ESD	Interacting	5.45077	1	0	1
SETD1B	Non-Interacting	0.946813	1	0	1
VPS37B	Interacting	4.23762	1	0	1
DENR	Interacting	4.20395	1	1	2
DCAF5	Interacting	3.54341	1	0	1
MFAP1	Interacting	4.03853	1	1	2
SERF2	Interacting	8.71547	1	0	1
SRP14	Interacting	8.3433	1	0	1
ANP32A	Interacting	4.70182	1	0	1
TSPAN3	Interacting	6.31237	1	0	1
FURIN	Interacting	5.06935	1	0	1
CRTC3	Interacting	2.51095	1	0	1
SEC11A	Interacting	6.6149	1	0	1
PARN	Interacting	3.35688	1	0	1
DHX38	Interacting	3.90962	1	0	1
MAP1LC3B	Interacting	4.51167	1	0	1
RHOT2	Interacting	3.70739	1	0	1
RPS2	Interacting	10.9286	1	0	1
NDUFB10	Interacting	6.68396	1	0	1
PDPK1	Interacting	4.04958	1	0	1
TCF25	Interacting	5.64414	1	0	1
MED9	Interacting	2.73215	1	0	1
RANBP10	Interacting	2.51188	1	0	1
NOB1	Interacting	4.57218	1	0	1
NPEPPS	Interacting	4.89496	1	0	1
G6PC3	Interacting	5.42192	1	0	1
PTRH2	Interacting	5.27663	1	0	1
SS18	Interacting	4.44099	1	0	1
AFG3L2	Interacting	4.70423	1	0	1
SLC39A6	Interacting	1.99239	1	0	1
GALNT1	Interacting	5.98053	1	0	1
PELP1	Interacting	1.96419	1	0	1
ARHGDIA	Interacting	7.1397	1	0	1
EIF4A3	Non-Interacting	5.16071	1	0	1
CSNK1D	Interacting	5.88925	1	0	1
ANAPC11	Interacting	6.12403	1	0	1
TBCD	Interacting	5.01438	1	0	1
FN3KRP	Interacting	2.98745	1	0	1
WDR45B	Interacting	4.94184	1	0	1
MBD1	Interacting	4.0756	1	0	1
RETREG3	Interacting	3.53481	1	0	1
MIEN1	Interacting	4.91425	1	0	1
SAMD1	Interacting	2.49355	1	0	1
BRD4	Interacting	3.29598	1	1	2
NFIC	Interacting	2.86096	1	0	1
PFKL	Interacting	4.52051	1	0	1
SH3GL1	Interacting	5.47213	1	0	1
CCDC97	Interacting	3.13747	1	0	1
SOD1	Interacting	7.04207	1	1	2
SCYL1	Interacting	4.99774	1	0	1
AKT1	Interacting	6.45346	1	1	2
ERVK3-1	Interacting	4.44307	1	0	1
PSMB6	Interacting	6.75887	1	0	1
RPS11	Interacting	10.2663	1	0	1
RPL13A	Interacting	10.7812	1	0	1
NOSIP	Interacting	5.72313	1	0	1
RERE	Interacting	3.76597	1	0	1
RPL11	Interacting	9.27489	1	0	1
ZNF593	Interacting	5.26401	1	0	1
KIAA0319L	Interacting	3.95296	1	0	1
GPN2	Interacting	4.43283	1	0	1
SERBP1	Interacting	6.31341	1	0	1
RPS8	Interacting	10.7989	1	0	1
LMO4	Interacting	3.16993	1	0	1
PSMA5	Interacting	5.60151	1	0	1
ALDH9A1	Interacting	4.06982	1	0	1
MPC2	Non-Interacting	3.50956	1	0	1
CREG1	Interacting	2.91827	1	0	1
TMCO1	Interacting	6.1084	1	0	1
MGST3	Interacting	6.47646	1	0	1
UFC1	Interacting	5.67361	1	0	1
PFDN2	Interacting	6.00045	1	0	1
PRCC	Interacting	5.02236	1	0	1
MRPL24	Interacting	5.53818	1	0	1
TOR1AIP1	Interacting	4.64984	1	0	1
SF3B4	Interacting	5.31106	1	0	1
SNX27	Interacting	2.8535	1	0	1
CERS2	Interacting	4.56058	1	0	1
ENSA	Interacting	6.63436	1	0	1
MRPL9	Interacting	6.0398	1	0	1
ARNT	Interacting	3.49463	1	0	1
EIF2D	Interacting	4.66439	1	0	1
JTB	Interacting	6.0148	1	1	2
RAB13	Interacting	5.47173	1	0	1
TPM3	Interacting	9.21557	1	0	1
SNAPIN	Interacting	4.85887	1	0	1
UBAP2L	Interacting	6.1979	1	0	1
SLC39A1	Interacting	4.23662	1	0	1
HAX1	Interacting	6.071	1	0	1
C1orf43	Interacting	6.95965	1	0	1
GATAD2B	Interacting	2.98492	1	0	1
ILF2	Interacting	6.82656	1	0	1
ACP1	Interacting	6.05287	1	0	1
SRP9	Interacting	6.89675	1	0	1
DEGS1	Interacting	5.62974	1	0	1
FBXO28	Interacting	3.98867	1	0	1
ARF1	Interacting	7.97063	1	0	1
GUK1	Interacting	7.51725	1	0	1
PARP1	Interacting	5.31093	1	1	2
PYCR2	Interacting	4.44965	1	0	1
ARL8A	Interacting	4.58997	1	0	1
PDIA6	Interacting	6.36106	1	0	1
RPS27A	Non-Interacting	9.21185	1	0	1
VPS54	Interacting	2.62396	1	0	1
SNRPG	Interacting	7.79619	1	0	1
MRPS5	Interacting	4.66079	1	0	1
TEX261	Interacting	4.69668	1	0	1
DUSP11	Interacting	3.62633	1	0	1
HSPD1	Interacting	7.2704	1	0	1
RAB5A	Non-Interacting	4.19013	1	0	1
CTDSP1	Interacting	4.61677	1	0	1
DYNC1LI1	Interacting	4.48207	1	0	1
SLC25A38	Non-Interacting	3.52064	1	0	1
GOLGA4	Interacting	3.68827	1	0	1
IQSEC1	Interacting	1.47113	1	0	1
RPL32	Interacting	10.1053	1	0	1
ARL6IP5	Interacting	5.87548	1	0	1
ATG3	Interacting	5.26769	1	0	1
SRPRB	Non-Interacting	4.85502	1	0	1
TCTA	Non-Interacting	3.47019	1	0	1
PYURF	Interacting	5.75886	1	0	1
RPS3A	Interacting	10.465	1	0	1
CBR4	Interacting	2.26975	1	0	1
NDUFS6	Interacting	5.40817	1	0	1
RPL37	Interacting	10.6776	1	0	1
SLC30A5	Interacting	3.50045	1	0	1
BTF3	Interacting	8.15581	1	0	1
G3BP1	Interacting	6.90978	1	0	1
NHP2	Interacting	7.5135	1	0	1
BOD1	Interacting	5.3655	1	0	1
ZMAT2	Interacting	4.49625	1	0	1
HIGD2A	Interacting	6.22283	1	0	1
RNF44	Interacting	1.41268	1	0	1
RPL7L1	Interacting	5.45552	1	0	1
RARS2	Interacting	3.79119	1	0	1
DYNLT1	Interacting	6.2941	1	0	1
WTAP	Interacting	4.66933	1	0	1
C7orf26	Interacting	3.32085	1	0	1
PURB	Non-Interacting	2.30522	1	0	1
MDH2	Interacting	5.95165	1	0	1
CCT6A	Interacting	6.68377	1	0	1
GIGYF1	Interacting	2.01429	1	0	1
MEPCE	Interacting	3.73626	1	0	1
MSN	Interacting	8.21212	1	1	2
NDUFB11	Interacting	5.58142	1	0	1
NONO	Interacting	8.21794	1	0	1
OGT	Interacting	4.79226	1	1	2
SNX12	Interacting	5.47565	1	0	1
PRPS1	Interacting	4.0603	1	0	1
RBMX	Interacting	6.51067	1	0	1
RPL10	Non-Interacting	10.0358	1	0	1
ATP6V1B2	Interacting	4.78727	1	0	1
PLPBP	Interacting	4.66525	1	0	1
MRPS28	Interacting	4.91234	1	0	1
RPL7	Interacting	9.72516	1	0	1
MTDH	Interacting	6.20582	1	0	1
EBAG9	Interacting	2.78369	1	0	1
POLR2K	Interacting	5.3952	1	0	1
EIF3H	Interacting	6.85706	1	0	1
NDUFB9	Interacting	6.49686	1	0	1
AK3	Interacting	3.93203	1	0	1
MFSD14B	Interacting	4.48176	1	0	1
POLE3	Interacting	5.08277	1	0	1
SURF4	Interacting	6.62482	1	0	1
SURF1	Interacting	3.6625	1	0	1
SURF2	Interacting	3.19207	1	0	1
REXO4	Interacting	3.69323	1	0	1
RPL7A	Non-Interacting	10.7971	1	0	1
PTGES2	Interacting	4.50288	1	0	1
NTMT1	Interacting	5.01541	1	0	1
EIF4EBP2	Interacting	3.44338	1	0	1
GSTO1	Interacting	7.75476	1	0	1
TUT1	Interacting	1.78094	1	0	1
HSD17B12	Interacting	4.64385	1	0	1
EIF3M	Interacting	6.85871	1	0	1
SSRP1	Interacting	6.32493	1	0	1
ARFGAP2	Interacting	4.91001	1	0	1
CELF1	Interacting	4.99417	1	0	1
RPS3	Interacting	10.8592	1	0	1
AASDHPPT	Interacting	4.02551	1	0	1
LAMTOR1	Interacting	5.50445	1	0	1
COMMD7	Interacting	4.98747	1	0	1
LSM14B	Interacting	3.10576	1	0	1
YTHDF1	Interacting	3.57432	1	0	1
MRPL49	Non-Interacting	4.31575	1	0	1
FAU	Interacting	9.47112	1	0	1
VPS51	Interacting	5.11346	1	1	2
ALDOA	Interacting	9.2849	1	0	1
TAOK2	Interacting	4.5039	1	0	1
TMEM219	Interacting	5.3522	1	0	1
SAP18	Interacting	6.62009	1	0	1
UBC	Interacting	9.64169	1	0	1
FAM177A1	Interacting	4.48165	1	0	1
NDUFC2	Interacting	6.00025	1	0	1
CDC123	Interacting	4.85564	1	0	1
VPS26B	Non-Interacting	4.28566	1	0	1
FAM160B1	Interacting	2.59312	1	0	1
SAV1	Interacting	3.22273	1	0	1
CACUL1	Interacting	3.65189	1	0	1
MZT2B	Interacting	6.39201	1	0	1
FAM168B	Interacting	3.60498	1	0	1
ARL14EP	Interacting	3.12194	1	0	1
USP12	Interacting	3.82852	1	0	1
CCDC50	Interacting	6.14225	1	0	1
HNRNPDL	Interacting	5.5407	1	0	1
MED21	Interacting	4.69713	1	0	1
SRP19	Interacting	5.06547	1	0	1
SMARCA5	Interacting	4.23502	1	0	1
HNRNPU	Interacting	7.07636	1	0	1
RANBP2	Interacting	4.13597	1	0	1
TMEM251	Non-Interacting	2.8078	1	0	1
UBP1	Interacting	5.2672	1	0	1
RMND5A	Interacting	3.22843	1	0	1
RPIA	Interacting	3.11494	1	0	1
CFDP1	Interacting	4.44391	1	0	1
ZDHHC7	Interacting	3.0499	1	0	1
TRIP12	Interacting	6.55198	1	0	1
NUS1	Interacting	3.0321	1	0	1
PPP2R5E	Interacting	3.89776	1	0	1
TOMM70	Interacting	4.01582	1	0	1
BUB3	Interacting	5.93751	1	0	1
MRPL39	Interacting	3.4556	1	0	1
ATP5PF	Interacting	6.06432	1	0	1
XPC	Interacting	3.51448	1	0	1
FLCN	Interacting	3.24362	1	0	1
ANKRD40	Interacting	3.98413	1	0	1
AZIN1	Interacting	4.59204	1	0	1
GTF3C6	Interacting	5.52762	1	0	1
PI4K2A	Interacting	3.23107	1	0	1
SLC25A28	Interacting	3.66094	1	0	1
RHOC	Interacting	8.9162	1	0	1
NIFK	Interacting	5.95462	1	0	1
LARP1	Interacting	5.31422	1	0	1
RNF20	Interacting	2.91929	1	0	1
RRAGA	Non-Interacting	5.37653	1	0	1
TMBIM4	Interacting	4.52799	1	0	1
VBP1	Interacting	4.56836	1	0	1
WHAMM	Interacting	2.44305	1	0	1
ATP5MPL	Non-Interacting	6.90103	1	0	1
UQCRB	Interacting	7.46648	1	0	1
RPL30	Interacting	10.3974	1	0	1
EEF1A1	Interacting	11.999	1	0	1
MED19	Interacting	4.71395	1	0	1
ZFAND3	Non-Interacting	3.65772	1	0	1
NPTN	Interacting	4.31677	1	0	1
FBRS	Non-Interacting	2.76784	1	0	1
MFSD14A	Interacting	4.12386	1	0	1
PDE6D	Interacting	3.89598	1	0	1
TATDN2	Interacting	3.00344	1	0	1
SEC13	Interacting	6.92816	1	0	1
ODR4	Interacting	2.5141	1	0	1
GATAD1	Interacting	2.65436	1	0	1
APPL1	Interacting	3.57955	1	1	2
VPS26C	Interacting	4.35045	1	0	1
SLC38A10	Interacting	4.12904	1	0	1
PSMG3	Non-Interacting	3.67635	1	0	1
AP3S2	Interacting	3.96464	1	0	1
SPPL3	Interacting	2.04012	1	0	1
RER1	Interacting	6.14376	1	0	1
WIPI2	Interacting	5.58632	1	0	1
MRPL17	Interacting	6.44549	1	0	1
TPRG1L	Interacting	4.37031	1	0	1
CUL4B	Interacting	5.71696	1	0	1
EIF5B	Interacting	3.3406	1	0	1
CNOT11	Interacting	4.57524	1	0	1
B4GALT5	Interacting	4.56668	1	0	1
TSR2	Interacting	2.86738	1	0	1
ZC3H18	Interacting	3.03634	1	0	1
TMED4	Interacting	3.94749	1	0	1
PPP1R15B	Interacting	3.7665	1	0	1
GPAT4	Interacting	5.54284	1	0	1
ZNF276	Non-Interacting	3.62447	1	0	1
B4GALT3	Interacting	3.73652	1	0	1
CCAR2	Interacting	5.69143	1	0	1
FBXW5	Interacting	4.8766	1	0	1
SON	Interacting	5.41964	1	0	1
ATP5MC1	Interacting	6.67054	1	0	1
UBE2Z	Interacting	5.16746	1	0	1
SNF8	Interacting	6.04097	1	0	1
ADIPOR1	Interacting	5.37014	1	1	2
CYB5R1	Interacting	3.22515	1	0	1
PSMD4	Interacting	6.6452	1	0	1
PSMB4	Interacting	7.46785	1	0	1
AMFR	Interacting	4.84814	1	0	1
EFCAB14	Interacting	5.1063	1	0	1
CTBP1	Interacting	5.19716	1	0	1
ATP6V0D1	Interacting	6.12857	1	0	1
ZYX	Interacting	5.63985	1	1	2
ARHGAP35	Non-Interacting	2.86042	1	0	1
CALM3	Interacting	8.06087	1	1	2
BSDC1	Interacting	4.23002	1	0	1
SSU72	Interacting	5.72866	1	0	1
NR2F6	Interacting	2.89028	1	0	1
VMA21	Interacting	3.69669	1	0	1
NDUFV3	Interacting	3.85029	1	0	1
U2AF1	Non-Interacting	4.21594	1	0	1
AGPAT3	Interacting	4.33575	1	0	1
GATD3A	Non-Interacting	3.01162	1	0	1
ZER1	Interacting	2.9984	1	0	1
TAOK1	Interacting	4.16856	1	0	1
PCSK7	Interacting	4.5648	1	0	1
SAFB	Non-Interacting	3.47559	1	0	1
CHTOP	Interacting	4.60964	1	0	1
UBE2Q1	Interacting	5.87153	1	0	1
PMF1	Non-Interacting	4.54429	1	0	1
LMNA	Interacting	8.15849	1	1	2
CCDC12	Non-Interacting	3.90442	1	0	1
UBQLN4	Interacting	3.78576	1	0	1
GPATCH4	Interacting	4.06634	1	0	1
NACC1	Interacting	5.15672	1	0	1
LY6E	Non-Interacting	4.50697	1	0	1
VPS28	Interacting	6.04517	1	0	1
LRRC14	Interacting	2.87495	1	0	1
RPL8	Interacting	9.90393	1	0	1
MAML1	Interacting	2.33298	1	0	1
DVL3	Interacting	3.60916	1	0	1
AP2M1	Interacting	7.13938	1	0	1
PCYT1A	Interacting	4.78062	1	0	1
ACOX1	Interacting	3.97612	1	0	1
PRPSAP1	Interacting	5.01173	1	0	1
SRSF2	Non-Interacting	6.77129	1	0	1
LSM12	Interacting	4.84514	1	0	1
LEMD2	Interacting	3.7016	1	0	1
MED11	Interacting	3.81484	1	0	1
EIF4A1	Interacting	9.48757	1	0	1
RPL26	Interacting	10.8319	1	0	1
UBXN1	Interacting	5.67554	1	0	1
NXF1	Interacting	4.05758	1	0	1
STX5	Interacting	4.13899	1	0	1
RPL29	Interacting	9.72589	1	0	1
ZFPL1	Interacting	4.00599	1	0	1
CMPK1	Interacting	5.00493	1	0	1
ZYG11B	Interacting	2.87437	1	0	1
MAGOH	Interacting	5.17914	1	0	1
KLHL21	Interacting	2.57194	1	0	1
JAK1	Non-Interacting	6.57001	1	0	1
PEF1	Interacting	5.38058	1	0	1
FUBP1	Interacting	5.87735	1	0	1
IGSF8	Interacting	1.36265	1	0	1
PEA15	Interacting	7.49508	1	0	1
MAPKAPK2	Interacting	4.69105	1	0	1
DPY30	Interacting	5.42648	1	0	1
ARL5A	Interacting	3.81716	1	0	1
CFAP36	Interacting	4.05904	1	0	1
H3F3A	Non-Interacting	7.20503	1	0	1
RPRD2	Interacting	2.60853	1	0	1
RNF149	Interacting	3.93396	1	0	1
IWS1	Interacting	3.52047	1	0	1
MRPS18C	Non-Interacting	5.47688	1	0	1
CGGBP1	Interacting	4.18971	1	0	1
PMVK	Interacting	3.5671	1	0	1
HIPK1	Interacting	3.55392	1	0	1
NAXE	Interacting	5.20459	1	0	1
TMEM183A	Interacting	5.32503	1	0	1
KRTCAP2	Interacting	5.85075	1	0	1
ARPC2	Interacting	8.22771	1	0	1
SSR2	Interacting	7.6365	1	0	1
STT3B	Interacting	5.79841	1	0	1
THOC7	Interacting	5.3245	1	0	1
PSMD6	Interacting	5.61153	1	0	1
RPL9	Interacting	9.9791	1	0	1
SLC4A1AP	Interacting	3.77639	1	0	1
SMIM12	Interacting	4.28769	1	0	1
TMEM41A	Interacting	2.60425	1	0	1
RPN1	Interacting	7.33432	1	0	1
SENP2	Interacting	3.50624	1	0	1
BAP1	Interacting	4.45402	1	0	1
PBRM1	Interacting	4.08196	1	0	1
LRPAP1	Non-Interacting	6.64678	1	0	1
RNF168	Interacting	3.28752	1	0	1
BDH2	Interacting	3.67338	1	0	1
PGRMC2	Interacting	3.33227	1	0	1
SHISA5	Interacting	6.07142	1	0	1
APEH	Interacting	5.06815	1	0	1
WDR82	Interacting	4.22056	1	0	1
C4orf3	Interacting	2.84808	1	0	1
HMGB2	Interacting	6.31969	1	0	1
ABCE1	Interacting	5.70414	1	0	1
OTUD4	Interacting	3.15777	1	0	1
TMEM184C	Interacting	3.74592	1	0	1
NDUFAF2	Non-Interacting	5.70548	1	0	1
AGGF1	Interacting	2.28137	1	0	1
NSA2	Non-Interacting	6.09104	1	0	1
UQCRQ	Interacting	8.16048	1	0	1
SLC35A1	Interacting	2.3068	1	0	1
TRA2A	Interacting	4.2115	1	0	1
RPS14	Interacting	8.46671	1	0	1
SLU7	Interacting	3.53212	1	0	1
RP9	Interacting	3.38222	1	0	1
CAMLG	Interacting	3.66126	1	0	1
BRI3	Interacting	6.04349	1	0	1
CTSB	Interacting	8.65905	1	0	1
RAD21	Interacting	4.87458	1	0	1
YWHAZ	Interacting	7.38527	1	0	1
DYNLT3	Interacting	3.31035	1	0	1
NDUFB6	Interacting	5.43901	1	0	1
VCP	Interacting	7.80625	1	0	1
STOML2	Interacting	5.81034	1	0	1
SPTSSA	Interacting	3.28702	1	0	1
SUGT1	Interacting	4.68619	1	0	1
RPL36AL	Interacting	6.87267	1	0	1
ZNF22	Non-Interacting	4.18865	1	0	1
PRPF18	Interacting	3.01517	1	0	1
GHITM	Interacting	5.42248	1	0	1
PMPCA	Non-Interacting	5.3766	1	0	1
ZMYND19	Interacting	3.58521	1	0	1
BMS1	Interacting	3.02284	1	1	2
PIP4P1	Interacting	3.76387	1	0	1
ISCA2	Interacting	3.58523	1	0	1
SLC39A13	Interacting	4.09714	1	0	1
PSMC3	Interacting	7.43018	1	0	1
MOAP1	Interacting	2.15689	1	0	1
NDUFB8	Interacting	6.87016	1	0	1
API5	Interacting	4.52556	1	0	1
COPS2	Interacting	5.16262	1	0	1
CCT2	Interacting	7.17852	1	0	1
PCBD1	Interacting	5.26218	1	0	1
CUL5	Interacting	3.14316	1	0	1
BORCS7	Interacting	2.87491	1	0	1
SMPD1	Interacting	3.82725	1	1	2
TAF10	Interacting	6.90671	1	0	1
TPP1	Interacting	5.02493	1	0	1
RPL27A	Interacting	9.79029	1	0	1
TMX3	Interacting	4.77624	1	0	1
CIAO2B	Interacting	6.1616	1	0	1
HSP90B1	Interacting	8.13838	1	0	1
BLCAP	Interacting	4.72048	1	0	1
AP1G1	Interacting	4.42766	1	0	1
PPIB	Interacting	9.23587	1	0	1
CIAO2A	Interacting	5.61154	1	0	1
TERF2IP	Non-Interacting	3.72694	1	1	2
CLPX	Interacting	3.8705	1	0	1
VPS39	Interacting	3.60746	1	0	1
PATL1	Interacting	3.29373	1	0	1
MRPL16	Interacting	5.34705	1	0	1
YWHAB	Interacting	6.05588	1	0	1
TSC22D4	Interacting	3.26057	1	0	1
MBD6	Interacting	1.3643	1	0	1
PDIA3	Interacting	6.4304	1	0	1
NUDT21	Interacting	5.82822	1	0	1
PHB	Interacting	7.09932	1	0	1
GOLGA2	Interacting	4.70449	1	0	1
COQ4	Interacting	4.6876	1	0	1
URM1	Interacting	5.09977	1	0	1
SP2	Interacting	1.48262	1	0	1
CRK	Interacting	4.50095	1	1	2
ATP5MG	Interacting	7.47927	1	0	1
STIM1	Interacting	2.82258	1	0	1
VKORC1	Interacting	5.8753	1	0	1
TPM4	Non-Interacting	8.30753	1	0	1
GPX4	Interacting	8.38578	1	0	1
RPL13	Interacting	10.6122	1	0	1
LENG8	Interacting	3.51992	1	0	1
ZNF146	Interacting	4.16327	1	0	1
DAPK3	Interacting	4.88031	1	0	1
EEF2	Non-Interacting	9.85099	1	0	1
UBXN6	Interacting	5.68229	1	0	1
TSR1	Interacting	4.12417	1	0	1
OTUB1	Interacting	6.10716	1	0	1
CD320	Interacting	5.26359	1	0	1
SPRYD3	Interacting	3.69127	1	0	1
CDK2AP2	Interacting	5.01316	1	0	1
PRDX2	Interacting	6.48541	1	0	1
MRPL58	Interacting	5.27793	1	0	1
ATP5PD	Interacting	6.39386	1	0	1
FAM234A	Interacting	3.58235	1	0	1
E4F1	Interacting	3.22967	1	0	1
KCTD5	Interacting	4.23231	1	0	1
SRRM2	Interacting	6.71485	1	0	1
SDHAF2	Non-Interacting	4.40484	1	0	1
DDB1	Interacting	6.71644	1	0	1
VPS37C	Interacting	2.59367	1	0	1
RPSA	Interacting	10.4669	1	0	1
CTNNB1	Interacting	6.72627	1	1	2
SF1	Interacting	5.71569	1	0	1
COPS6	Interacting	6.49894	1	0	1
PAFAH1B2	Interacting	5.64439	1	0	1
NUDT16L1	Interacting	2.99632	1	0	1
RAB4A	Interacting	4.11299	1	0	1
SETD5	Non-Interacting	4.49704	1	0	1
RNF187	Interacting	4.83966	1	0	1
MAPK1IP1L	Interacting	4.25922	1	0	1
RBPJ	Interacting	3.11738	1	0	1
DNAJC7	Interacting	5.58971	1	0	1
IRF2BP2	Interacting	3.6783	1	0	1
COA6	Interacting	4.73714	1	0	1
BMI1	Interacting	3.29351	1	0	1
THAP11	Non-Interacting	3.37297	1	0	1
MMADHC	Interacting	5.47961	1	0	1
IRF2	Interacting	3.58573	1	0	1
ARF4	Interacting	6.94835	1	0	1
COG7	Interacting	2.90848	1	0	1
STIP1	Interacting	6.14041	1	0	1
STAT3	Interacting	5.84476	1	0	1
TMEM208	Interacting	4.03395	1	0	1
AHCYL1	Interacting	4.23509	1	0	1
CHTF8	Interacting	5.2067	1	0	1
DDX19A	Non-Interacting	5.18959	1	0	1
USP39	Interacting	5.41077	1	0	1
RNF181	Interacting	7.15181	1	0	1
VAMP5	Interacting	7.00684	1	0	1
LETM1	Interacting	4.08503	1	0	1
FEM1B	Interacting	3.72178	1	0	1
ATP5ME	Interacting	8.81573	1	0	1
MAP2K1	Interacting	4.4544	1	0	1
MECP2	Interacting	3.60459	1	0	1
SLC25A6	Non-Interacting	7.44523	1	0	1
NSMCE1	Interacting	4.75155	1	0	1
CD2BP2	Interacting	4.10903	1	0	1
TBC1D10B	Interacting	3.11727	1	0	1
LMAN2	Interacting	7.21664	1	0	1
NPIPB3	Non-Interacting	3.37608	1	0	1
ZRSR2	Interacting	1.91099	1	0	1
NMD3	Interacting	4.23701	1	0	1
CRADD	Interacting	2.50619	1	0	1
PCBP1	Non-Interacting	6.49704	1	0	1
HINT1	Interacting	7.9616	1	0	1
RAMAC	Interacting	2.61259	1	0	1
ASPSCR1	Interacting	2.72755	1	0	1
CNBP	Interacting	6.72686	1	1	2
DUS1L	Interacting	4.40701	1	0	1
ZNF32	Interacting	3.37305	1	0	1
TAPT1	Interacting	2.18655	1	0	1
UGP2	Interacting	4.06039	1	0	1
CSGALNACT2	Interacting	2.4098	1	0	1
SYAP1	Interacting	3.93354	1	0	1
BRD3	Interacting	2.17957	1	0	1
ZNF768	Interacting	2.8445	1	0	1
TMEM42	Interacting	2.75853	1	0	1
SF3B5	Non-Interacting	7.25065	1	0	1
YWHAG	Interacting	5.7512	1	0	1
TRAPPC1	Interacting	5.70502	1	0	1
HNRNPA3	Interacting	4.9002	1	0	1
CRTAP	Interacting	7.18478	1	0	1
GABARAP	Interacting	7.28967	1	0	1
STX8	Interacting	4.37188	1	0	1
UBB	Interacting	9.92598	1	0	1
TMED10	Interacting	7.31175	1	0	1
NUDT9	Interacting	2.97703	1	0	1
PA2G4	Interacting	7.30483	1	0	1
ARL6IP1	Interacting	6.50545	1	0	1
IRF2BP1	Non-Interacting	1.89964	1	0	1
HSPA4	Interacting	5.98964	1	0	1
KIF5B	Interacting	4.76671	1	0	1
KBTBD2	Interacting	3.67326	1	0	1
TRIAP1	Interacting	5.44755	1	0	1
LSM3	Interacting	3.85404	1	0	1
TMEM43	Non-Interacting	4.46107	1	0	1
RNF139	Non-Interacting	3.14694	1	0	1
RPS9	Interacting	9.90507	1	0	1
JAGN1	Non-Interacting	3.41753	1	0	1
TADA3	Interacting	4.75651	1	0	1
C9orf16	Interacting	4.55952	1	0	1
ZNF672	Interacting	3.01513	1	0	1
TRIM8	Interacting	4.97062	1	0	1
SCAND1	Interacting	4.33438	1	0	1
GAA	Interacting	1.60996	1	0	1
PGAM1	Interacting	7.5211	1	0	1
MRPL36	Interacting	5.71731	1	0	1
ASXL1	Interacting	3.80881	1	0	1
PPID	Interacting	3.85291	1	1	2
TBCA	Interacting	7.35499	1	0	1
CAMTA1	Interacting	3.51128	1	0	1
EXOSC10	Interacting	4.83131	1	0	1
RPS21	Interacting	10.5753	1	0	1
MRM3	Non-Interacting	3.3392	1	0	1
PTEN	Interacting	4.55407	1	1	2
RPS7	Interacting	10.1453	1	0	1
PPIH	Interacting	4.76426	1	0	1
MOB3A	Interacting	4.28087	1	0	1
KRCC1	Interacting	3.36919	1	0	1
CYCS	Interacting	5.76595	1	0	1
PAIP1	Interacting	4.95771	1	0	1
BSG	Interacting	6.94725	1	0	1
COPRS	Interacting	5.3008	1	0	1
BPGM	Interacting	3.36357	1	0	1
POP7	Interacting	4.9183	1	0	1
GNB2	Interacting	5.57589	1	0	1
FIBP	Interacting	5.86329	1	0	1
PPP1CA	Interacting	6.32567	1	0	1
HCFC1	Interacting	2.82241	1	0	1
CHCHD1	Interacting	5.40428	1	0	1
MUS81	Interacting	3.6021	1	0	1
CFL1	Interacting	10.0449	1	0	1
FAM192A	Non-Interacting	5.47408	1	0	1
RPL38	Interacting	9.49835	1	0	1
OXSR1	Interacting	3.10244	1	0	1
TADA2B	Interacting	2.355	1	0	1
GRK2	Interacting	4.56193	1	1	2
RELA	Interacting	4.12678	1	1	2
TRMT112	Interacting	6.65984	1	0	1
KDM2A	Interacting	4.39255	1	0	1
MRPL57	Interacting	4.35739	1	0	1
IQCB1	Interacting	2.74787	1	0	1
GOLGB1	Interacting	3.08094	1	0	1
TNKS	Interacting	2.97549	1	0	1
MAP3K11	Interacting	4.86404	1	0	1
DAG1	Interacting	4.60069	1	0	1
PPP1R14B	Interacting	6.96872	1	0	1
SSSCA1	Non-Interacting	4.68308	1	0	1
SMARCC1	Interacting	4.17475	1	0	1
VEGFB	Interacting	3.4498	1	0	1
ZNF622	Interacting	4.0276	1	0	1
CHD2	Interacting	4.50219	1	0	1
UQCRH	Non-Interacting	7.44377	1	0	1
EIF1AX	Interacting	5.7636	1	0	1
PSMD1	Interacting	5.53508	1	0	1
TOMM20	Interacting	4.88254	1	0	1
AGFG1	Interacting	5.16749	1	0	1
STAT5B	Interacting	3.78831	1	0	1
CNP	Interacting	5.21787	1	0	1
EIF1	Interacting	6.63662	1	0	1
ATP5MD	Non-Interacting	7.48378	1	0	1
RBM4	Interacting	6.02058	1	0	1
FAM174A	Non-Interacting	2.54448	1	0	1
PRPF8	Interacting	5.87474	1	0	1
DDX23	Interacting	5.0789	1	0	1
RPL4	Interacting	10.8694	1	0	1
AKIRIN1	Interacting	4.24024	1	0	1
MSL2	Interacting	2.17844	1	0	1
B4GAT1	Interacting	2.64345	1	0	1
TMEM167A	Interacting	4.87793	1	0	1
BRMS1	Interacting	5.02145	1	0	1
RPL15	Interacting	10.8253	1	0	1
DENND6A	Interacting	2.63305	1	0	1
YIF1A	Interacting	5.38062	1	0	1
NDUFA11	Non-Interacting	7.41591	1	0	1
RAB1B	Interacting	6.59938	1	0	1
PTDSS2	Interacting	3.2244	1	0	1
PACS1	Interacting	3.69045	1	0	1
PSMD2	Interacting	7.21477	1	0	1
DCTN2	Interacting	7.26039	1	0	1
CTDSP2	Interacting	5.62073	1	0	1
CKAP5	Interacting	4.81727	1	0	1
ARHGAP1	Interacting	3.96959	1	0	1
LSM1	Non-Interacting	5.21814	1	0	1
BANF1	Interacting	6.86347	1	0	1
SMAD2	Interacting	5.18494	1	0	1
SART1	Interacting	4.42316	1	0	1
DRAP1	Non-Interacting	6.43689	1	0	1
C11orf68	Interacting	3.36846	1	0	1
RAB6A	Interacting	5.69668	1	0	1
CCDC85B	Non-Interacting	4.52675	1	0	1
TOM1L2	Interacting	3.79802	1	0	1
AURKAIP1	Interacting	5.96886	1	0	1
TOMM5	Interacting	7.21102	1	0	1
RUVBL1	Interacting	7.93045	1	0	1
CTDNEP1	Interacting	5.92657	1	0	1
UBE2O	Interacting	2.93767	1	0	1
SLC35A4	Interacting	4.49478	1	0	1
SSNA1	Non-Interacting	5.39099	1	0	1
CHMP6	Interacting	4.82464	1	0	1
SMIM19	Interacting	3.53997	1	0	1
ANAPC2	Interacting	3.30382	1	0	1
COX8A	Interacting	7.38422	1	0	1
CDC26	Interacting	4.06038	1	0	1
EID2	Non-Interacting	2.99734	1	0	1
KCMF1	Interacting	4.4238	1	0	1
SGF29	Interacting	3.13408	1	0	1
RMDN1	Interacting	4.92798	1	0	1
WSB2	Interacting	4.98418	1	0	1
ANKLE2	Interacting	4.7041	1	0	1
THAP4	Interacting	4.12067	1	0	1
NFATC2IP	Interacting	3.34232	1	0	1
FAM89B	Non-Interacting	3.79459	1	0	1
DPP7	Interacting	4.58272	1	0	1
DEAF1	Interacting	4.51528	1	0	1
TALDO1	Interacting	7.4722	1	0	1
ULK1	Interacting	1.34668	1	0	1
GATD1	Interacting	4.09542	1	0	1
ZBTB38	Interacting	4.37724	1	0	1
TIMM22	Interacting	2.40836	1	0	1
MAGEF1	Non-Interacting	2.42361	1	0	1
ARIH2	Interacting	4.16449	1	0	1
ATOX1	Interacting	3.6493	1	0	1
TBL1XR1	Interacting	5.21425	1	0	1
RPLP2	Interacting	10.4189	1	0	1
ACAD9	Interacting	4.41736	1	0	1
POLR2L	Interacting	6.94997	1	0	1
HNRNPA0	Non-Interacting	2.82017	1	0	1
CHID1	Interacting	4.54511	1	0	1
SVBP	Interacting	2.8761	1	0	1
GRB2	Interacting	5.81112	1	0	1
BET1L	Interacting	3.36526	1	0	1
RPS27	Non-Interacting	10.8076	1	0	1
RIC8A	Interacting	5.68566	1	0	1
IMP3	Interacting	4.7196	1	0	1
NDUFAF3	Interacting	4.26116	1	0	1
SH2B1	Interacting	3.06463	1	0	1
GALNT11	Interacting	3.83026	1	0	1
WDR6	Interacting	4.36442	1	0	1
FAM220A	Non-Interacting	2.66716	1	0	1
EPM2AIP1	Non-Interacting	2.0846	1	0	1
GRINA	Interacting	5.75496	1	0	1
COX5A	Interacting	7.24185	1	0	1
EXOSC4	Interacting	3.64044	1	0	1
TAF7	Non-Interacting	5.02359	1	0	1
ZBTB7A	Interacting	2.59202	1	0	1
SELENOW	Interacting	7.5414	1	0	1
EIF3K	Interacting	7.31271	1	0	1
MRFAP1L1	Interacting	4.34904	1	0	1
MRFAP1	Interacting	7.08728	1	0	1
RCC2	Interacting	4.73584	1	0	1
DPM3	Interacting	5.92974	1	0	1
CYC1	Interacting	6.17177	1	0	1
FARSA	Interacting	4.55719	1	0	1
SAMD4B	Interacting	3.63589	1	0	1
EDC3	Interacting	4.13094	1	0	1
CALR	Interacting	9.48934	1	0	1
RAD23A	Interacting	5.21748	1	0	1
GADD45GIP1	Interacting	7.32713	1	0	1
PTPN11	Interacting	4.51578	1	0	1
ZBTB18	Interacting	2.63315	1	0	1
SHARPIN	Interacting	4.56789	1	0	1
MAF1	Interacting	5.4563	1	0	1
C14orf119	Interacting	4.78803	1	0	1
FIZ1	Interacting	2.15426	1	0	1
PUF60	Interacting	6.40317	1	0	1
DCTPP1	Interacting	5.2699	1	0	1
PRKRA	Interacting	4.10932	1	0	1
OAZ2	Interacting	5.56289	1	0	1
PCGF5	Interacting	3.61536	1	0	1
PPA1	Interacting	6.69734	1	0	1
SSR4	Interacting	7.7506	1	0	1
MRPL14	Interacting	5.01278	1	0	1
HIGD1A	Interacting	5.77176	1	0	1
NPM1	Interacting	9.66206	1	0	1
YIPF6	Interacting	2.82999	1	0	1
SIAH2	Interacting	3.53258	1	0	1
COPG1	Interacting	5.99484	1	0	1
LSM10	Interacting	5.05487	1	0	1
ADO	Non-Interacting	2.52299	1	0	1
COA4	Interacting	6.27005	1	0	1
SNRPE	Interacting	6.67188	1	0	1
TMEM259	Interacting	5.13647	1	0	1
DEXI	Interacting	3.91977	1	0	1
NOP10	Interacting	8.11199	1	0	1
MRPL41	Interacting	5.80206	1	0	1
MRPS16	Interacting	6.10945	1	0	1
ATP6AP2	Interacting	4.93496	1	0	1
NPLOC4	Interacting	5.69931	1	0	1
GLRX5	Interacting	4.99502	1	0	1
ADI1	Interacting	4.96197	1	0	1
NGRN	Interacting	4.806	1	0	1
ACBD3	Interacting	3.41488	1	0	1
C16orf72	Interacting	3.9949	1	0	1
RPL35A	Interacting	9.58619	1	0	1
SRPRA	Interacting	5.48137	1	0	1
HMGN4	Interacting	4.05694	1	0	1
AP2A2	Interacting	4.17445	1	0	1
SMDT1	Interacting	3.61072	1	0	1
PTTG1IP	Interacting	7.1592	1	0	1
SELENOF	Interacting	5.77725	1	0	1
NPIPA1	Non-Interacting	3.17903	1	0	1
SF3A3	Interacting	5.79431	1	0	1
COA5	Interacting	3.58018	1	0	1
SETD3	Non-Interacting	4.36781	1	0	1
MRPL54	Interacting	5.62594	1	0	1
HMCES	Interacting	2.80342	1	0	1
NDUFB1	Interacting	7.15216	1	0	1
TMEM50A	Interacting	4.92477	1	0	1
TBK1	Interacting	3.48278	1	0	1
TOB2	Interacting	3.41119	1	0	1
COA3	Interacting	4.9064	1	0	1
PTP4A2	Interacting	6.84584	1	0	1
ACTG1	Interacting	11.4927	1	0	1
UQCR10	Interacting	6.05591	1	0	1
UBE2F	Interacting	4.31987	1	0	1
SNRNP35	Interacting	3.75306	1	0	1
TM2D3	Interacting	3.40641	1	0	1
COPB2	Interacting	5.74395	1	0	1
XPOT	Interacting	4.65473	1	0	1
2026-09-09	Non-Interacting	5.72596	1	0	1
NDUFA12	Interacting	6.51162	1	0	1
UBE2G2	Interacting	5.6112	1	0	1
TMED9	Interacting	7.15248	1	0	1
BTBD6	Non-Interacting	4.56186	1	0	1
H1FX	Non-Interacting	4.58255	1	0	1
SUMO3	Interacting	5.34954	1	0	1
AP3M1	Interacting	4.02151	1	0	1
CIB1	Interacting	5.1735	1	0	1
HSF1	Interacting	4.56469	1	0	1
C6orf120	Non-Interacting	3.34825	1	0	1
DDX51	Interacting	2.31174	1	0	1
RAB11B	Interacting	4.81375	1	0	1
HGS	Interacting	5.57165	1	0	1
SP1	Interacting	3.65143	1	0	1
PCGF3	Interacting	5.01558	1	0	1
P4HB	Interacting	8.60795	1	0	1
ZFP36L1	Interacting	4.58295	1	0	1
UBE2L3	Interacting	5.3789	1	0	1
DRG1	Interacting	4.64768	1	0	1
ANKFY1	Interacting	3.03972	1	0	1
MORF4L1	Interacting	7.09576	1	0	1
BCAP31	Interacting	6.30377	1	0	1
ATP6V0C	Interacting	3.55476	1	0	1
LAMP1	Interacting	5.26827	1	0	1
AIDA	Interacting	4.71804	1	0	1
PIP5K1C	Interacting	2.86719	1	0	1
POLR3C	Interacting	4.10718	1	0	1
POLR1D	Non-Interacting	6.52501	1	0	1
BLOC1S4	Non-Interacting	2.09551	1	0	1
TOR3A	Interacting	3.88493	1	0	1
PPP1CC	Interacting	5.41815	1	0	1
KPNA4	Interacting	4.58137	1	0	1
RPS23	Interacting	9.64754	1	0	1
UBE2H	Interacting	5.17567	1	0	1
ZFP91	Interacting	4.11848	1	0	1
HEXIM1	Non-Interacting	2.39891	1	0	1
ZNF395	Interacting	2.19472	1	0	1
RPS19BP1	Interacting	5.8031	1	0	1
NAP1L1	Interacting	8.02113	1	0	1
TAF9B	Interacting	3.03385	1	0	1
CHP1	Interacting	5.59107	1	1	2
PTMA	Interacting	9.74186	1	0	1
HSPA14	Interacting	3.54614	1	0	1
USP7	Interacting	4.90881	1	0	1
TMEM203	Non-Interacting	3.81988	1	0	1
MCRS1	Interacting	5.01372	1	0	1
FAM122A	Non-Interacting	1.6263	1	0	1
LAMTOR4	Interacting	6.16937	1	0	1
COMMD6	Interacting	6.08654	1	0	1
GTF2F2	Interacting	3.33252	1	0	1
SRSF10	Interacting	5.64368	1	0	1
SUMO2	Interacting	7.12057	1	1	2
RPL14	Interacting	8.03505	1	0	1
MSL1	Interacting	4.37364	1	0	1
NOC2L	Interacting	5.02794	1	0	1
NELFB	Interacting	4.02987	1	0	1
NDUFA4	Interacting	5.82792	1	0	1
TSPYL1	Non-Interacting	4.54941	1	0	1
PNRC2	Interacting	5.39777	1	0	1
RRP7A	Interacting	5.67316	1	0	1
HMGB1	Interacting	8.23087	1	1	2
BLOC1S2	Interacting	4.40824	1	0	1
MPHOSPH8	Interacting	2.87476	1	0	1
TUBB	Interacting	9.39952	1	0	1
PPIA	Interacting	10.9196	1	0	1
LONP1	Interacting	4.43986	1	0	1
PTPN1	Interacting	4.62151	1	1	2
ZNF777	Interacting	2.65488	1	0	1
PRPF40A	Non-Interacting	5.19533	1	0	1
NACA	Interacting	7.71219	1	0	1
RABL6	Interacting	5.22857	1	0	1
TOMM7	Interacting	7.57849	1	0	1
STRN3	Interacting	3.05577	1	0	1
C6orf106	Non-Interacting	3.79888	1	0	1
PPTC7	Interacting	2.29993	1	0	1
NOP9	Non-Interacting	3.5318	1	0	1
AP2A1	Interacting	4.25177	1	0	1
METTL9	Interacting	5.50724	1	0	1
PCBP2	Interacting	7.392	1	0	1
SND1	Interacting	6.6305	1	0	1
PSMD12	Interacting	4.21506	1	0	1
ENTPD4	Interacting	3.38714	1	0	1
GTF2E2	Interacting	4.22548	1	0	1
MRPL21	Interacting	6.33083	1	0	1
HTT	Interacting	3.87762	1	0	1
GSTK1	Interacting	6.06387	1	0	1
HNRNPAB	Interacting	6.92685	1	0	1
CDC42SE1	Interacting	4.65713	1	0	1
PSAP	Interacting	8.42624	1	0	1
RPL37A	Non-Interacting	10.2501	1	0	1
[truncated: 174 more rows]

## Sheet: Fig3b
TF	OR	adjusted_p_value
KMT2A.H12CORE.0.P.B	0.969231	0.206998
KMT2B.H12CORE.0.P.B	0.985221	0.723709
ZN100.H12CORE.1.P.B	0.934259	0.0857717
ZN141.H12CORE.0.P.C	1.24418	1.7633e-05
ZN180.H12CORE.0.P.C	0.851478	6.37254e-09
ZN213.H12CORE.0.P.C	1.18252	1.39226e-05
ZN574.H12CORE.0.P.B	1.00116	1
ZN610.H12CORE.0.P.B	0.975867	0.612155
ZN778.H12CORE.0.P.C	0.753682	2.97108e-10
ZSC22.H12CORE.0.P.C	0.875438	3.55829e-05
ZN263.H12CORE.0.PM.A	1.20757	1.18802e-07
ZN341.H12CORE.0.P.B	1.30382	3.53806e-08
ZN394.H12CORE.0.P.C	0.852524	2.50639e-05
ZN548.H12CORE.0.P.B	0.77356	8.35003e-15
ZN563.H12CORE.1.P.C	1.09061	0.0261893
ZN677.H12CORE.0.P.C	1.12179	0.0337566
ZN714.H12CORE.0.P.C	1.30895	3.18289e-07
ZN776.H12CORE.0.P.C	1.09491	0.0949283
ZN790.H12CORE.1.P.C	0.957824	0.451013
ZFP69.H12CORE.0.P.C	0.74301	1.19161e-08
E2F4.H12CORE.2.S.B	2.19426	1.70987e-29
ZN454.H12CORE.0.P.B	0.733548	1.14887e-11
ZN582.H12CORE.0.P.C	1.0213	0.696961
ZN333.H12CORE.0.P.C	1.40008	1.84524e-14
ZF64B.H12CORE.1.P.B	1.0776	0.0926126
ZFP41.H12CORE.0.SM.B	0.960014	0.553785
ZN304.H12CORE.0.P.C	0.939188	0.245561
ZN436.H12CORE.0.P.C	0.905408	0.0201255
ZN483.H12CORE.0.P.C	1.03387	0.466608
ZNF16.H12CORE.0.P.C	1.11225	0.00612823
ZN614.H12CORE.0.P.C	0.933983	0.229842
PIT1.H12CORE.0.SM.B	0.831881	0.00573236
SP7.H12CORE.0.P.B	0.984522	0.826685
YBOX1.H12CORE.0.SM.B	0.740015	2.43065e-06
ZN211.H12CORE.0.P.B	0.940975	0.44146
ZN317.H12CORE.0.P.B	0.70102	2.75694e-11
ZN595.H12CORE.0.P.C	0.918359	0.163245
PATZ1.H12CORE.0.P.B	0.742006	9.09267e-33
SP5.H12CORE.1.P.B	0.983331	0.62863
ZN124.H12CORE.0.P.C	1.1104	0.00294351
ZN383.H12CORE.0.P.C	0.915862	0.00311987
ZN701.H12CORE.0.P.B	0.862279	9.31744e-05
ZN816.H12CORE.0.P.B	0.931352	0.120603
ZN860.H12CORE.0.P.C	1.16188	5.86232e-05
ZNF41.H12CORE.1.P.C	1.19951	0.000184518
ZKSC5.H12CORE.0.P.C	0.956419	0.357174
ZN189.H12CORE.0.P.B	1.29483	2.93266e-11
ZN197.H12CORE.0.P.C	1.09214	0.05129
ZN527.H12CORE.0.P.C	1.1832	0.000350982
ZN530.H12CORE.0.P.B	0.89987	0.000839467
ZN768.H12CORE.0.P.B	0.987776	0.809619
HINFP.H12CORE.0.P.B	1.4684	2.15533e-23
ZFP37.H12CORE.0.P.C	1.13196	0.00062827
ZN132.H12CORE.0.P.C	1.00453	0.908817
ZN441.H12CORE.1.P.C	1.28261	3.40199e-09
ZN543.H12CORE.0.P.C	0.985403	0.602337
ZSA5A.H12CORE.0.SM.B	0.749512	1.11574e-09
KLF10.H12CORE.1.PSM.A	0.780447	6.37458e-14
RXRG.H12CORE.1.SM.B	1.12179	0.0397631
VDR.H12CORE.0.PS.A	1.21326	5.90322e-05
ZBT7A.H12CORE.0.P.B	1.29483	1.40641e-08
ZBT7B.H12CORE.0.SM.B	1.53573	2.92556e-22
ZN524.H12CORE.0.S.B	1.692	5.13073e-20
ZN557.H12CORE.0.P.C	0.722433	7.09027e-14
ZN713.H12CORE.0.SM.B	0.75948	1.34875e-09
ZNF30.H12CORE.0.P.C	1.12602	0.013475
ZN267.H12CORE.0.P.C	1.27506	1.9769e-13
ZN560.H12CORE.0.P.C	0.787933	3.29529e-13
SP1.H12CORE.2.P.B	0.746416	4.57943e-23
ZN121.H12CORE.0.P.B	0.947565	0.196342
ZN140.H12CORE.0.P.B	1.11469	0.0479368
ZN148.H12CORE.0.P.B	0.839891	1.9113e-09
ZN157.H12CORE.0.P.B	1.29146	1.20419e-05
ZN282.H12CORE.0.P.B	1.105	0.00176975
ZN549.H12CORE.0.P.B	1.24075	4.78759e-05
ZN684.H12CORE.0.P.C	1.08833	0.0616892
TF2L1.H12CORE.0.PSM.A	1.13367	0.186218
ZFP90.H12CORE.1.P.C	1.05534	0.31154
KLF16.H12CORE.1.P.B	0.887364	6.54195e-06
ZN431.H12CORE.0.P.C	1.55905	1.5136e-22
ZN490.H12CORE.0.P.C	1.04924	0.46697
ZN707.H12CORE.0.P.B	0.85259	6.47792e-05
ZN765.H12CORE.0.P.C	1.4897	2.638e-24
HSF1.H12CORE.1.P.B	1.05143	0.51654
HSF2.H12CORE.0.PSM.A	1.00908	0.951987
ZBT12.H12CORE.0.P.B	0.665634	2.94766e-10
ZNF76.H12CORE.1.SM.B	1.14506	0.00909478
ZBT44.H12CORE.0.P.C	1.00881	0.885672
ZN331.H12CORE.0.P.B	1.22348	0.000151099
ZN440.H12CORE.0.P.C	0.770447	7.19404e-07
ZN502.H12CORE.0.P.C	0.987025	0.809619
NFIC.H12CORE.0.PSM.A	1.25385	0.000350101
Z780A.H12CORE.0.P.C	0.928892	0.0590122
ZFP57.H12CORE.0.P.B	0.811751	5.37508e-06
ZN578.H12CORE.0.P.C	0.952426	0.389384
ZN623.H12CORE.0.P.C	1.13745	0.00368673
ZN674.H12CORE.0.P.C	1.59749	3.82187e-25
ATF1.H12CORE.1.P.B	1.58064	1.25498e-15
VEZF1.H12CORE.0.P.C	0.862967	4.11861e-08
ZN449.H12CORE.0.P.B	1.14074	0.00220218
GMEB2.H12CORE.0.P.C	1.35283	2.82919e-10
HINFP.H12CORE.1.P.B	0.737696	4.06072e-07
HSF1.H12CORE.2.P.B	0.80374	0.000518958
GLIS1.H12CORE.1.P.B	1.16706	3.23195e-05
SOX10.H12CORE.2.S.C	1.00996	0.933297
ZNF18.H12CORE.0.P.B	1.15285	0.0186346
LHX6.H12CORE.0.P.B	0.635004	5.12819e-10
TF7L1.H12CORE.0.PM.A	1.2527	2.53978e-05
ZBTB2.H12CORE.0.SM.B	0.878629	0.128718
ZF64B.H12CORE.0.P.B	1.17171	0.000430215
ZN329.H12CORE.1.P.C	0.884647	0.0135972
REST.H12CORE.0.P.B	1.39589	6.75135e-13
ZBT14.H12CORE.0.P.C	1.32717	3.77178e-13
KAISO.H12CORE.0.P.B	0.391015	4.42235e-53
USF2.H12CORE.0.PSM.A	0.962493	0.672099
ZN880.H12CORE.0.P.C	0.883148	0.0001727
Z280A.H12CORE.0.P.B	1.0274	0.561983
TYY1.H12CORE.0.PSM.A	0.841063	0.00178498
ZN563.H12CORE.0.P.C	1.25353	2.39208e-07
ZN805.H12CORE.0.P.C	0.830392	5.74624e-05
ZNF34.H12CORE.0.P.C	1.14786	0.00345575
ZN101.H12CORE.0.P.C	1.24777	0.00019369
ZN317.H12CORE.1.P.B	0.862984	6.13132e-05
ZN506.H12CORE.0.P.C	1.17215	0.000798702
ZNF28.H12CORE.0.P.C	1.07095	0.0799967
STAT6.H12CORE.0.P.B	1.79918	1.11968e-25
ZSC29.H12CORE.0.P.B	1.37542	6.52179e-06
MAFG.H12CORE.1.PSM.A	1.10742	0.234839
NF2L2.H12CORE.1.P.B	1.00342	0.966166
ZN160.H12CORE.0.P.C	0.949847	0.337309
ZN222.H12CORE.0.P.C	1.30086	3.21715e-07
ZN627.H12CORE.0.P.C	1.44021	4.79093e-06
ZN778.H12CORE.1.P.B	1.28207	1.06255e-05
ZN789.H12CORE.0.P.C	0.567814	6.46276e-51
SPI1.H12CORE.0.P.B	1.06591	0.159336
TAL1.H12CORE.1.P.B	1.30488	1.07422e-10
ZFP28.H12CORE.0.P.B	1.26297	8.27095e-09
ZN823.H12CORE.0.P.C	0.830295	8.11784e-08
OZF.H12CORE.0.P.B	0.76186	2.54779e-07
ZN492.H12CORE.0.P.C	1.28229	9.24991e-11
ZNF74.H12CORE.0.P.C	1.1758	0.00223731
GLI2.H12CORE.0.PSM.A	1.13925	0.00275555
ZF69B.H12CORE.0.P.C	0.865079	0.000179266
ZN410.H12CORE.0.SM.B	0.933347	0.334821
ZNF81.H12CORE.0.P.C	0.651409	4.32926e-18
HMGA1.H12CORE.0.P.B	1.16229	0.000286622
ZN254.H12CORE.0.P.C	1.39697	1.45345e-15
ZN664.H12CORE.0.P.C	0.87646	0.0112031
ZN730.H12CORE.0.P.C	1.29777	1.00683e-08
ZN134.H12CORE.0.P.C	1.20686	0.00106887
ZN416.H12CORE.0.P.C	1.07462	0.0662903
OSR1.H12CORE.0.SM.B	1.25455	0.00492363
ZFP82.H12CORE.0.P.C	0.694322	8.25019e-22
ZN248.H12CORE.0.P.B	1.128	0.0190809
ZN322.H12CORE.0.P.C	0.772146	2.78032e-10
ZN580.H12CORE.0.SM.B	1.04093	0.610668
NR1D1.H12CORE.0.P.B	1.35799	4.23592e-08
THB.H12CORE.0.P.B	1.44615	1.48191e-13
ZSC31.H12CORE.0.P.C	0.915559	0.0638967
CPEB1.H12CORE.0.S.B	0.708071	4.4085e-09
TBP.H12CORE.0.P.B	0.726083	1.72985e-08
SMAD3.H12CORE.1.P.B	1.27299	3.0022e-06
SMAD4.H12CORE.1.P.B	0.953988	0.425112
TBX5.H12CORE.1.P.B	1.3739	9.53182e-12
GABPA.H12CORE.0.PSM.A	1.3608	5.51663e-07
NR2E1.H12CORE.1.S.B	1.04463	0.479886
PAX7.H12CORE.2.PM.A	0.52375	1.85546e-14
Z585B.H12CORE.0.P.C	0.929106	0.105456
ZN337.H12CORE.0.P.C	1.0856	0.237865
ZNF35.H12CORE.0.P.C	1.0414	0.331264
ZNF35.H12CORE.1.P.C	0.784957	3.78031e-07
GLIS1.H12CORE.0.P.B	1.09562	0.0169721
GLIS3.H12CORE.1.S.C	1.05559	0.174912
ZN274.H12CORE.2.P.B	1.15601	0.000342692
ZN587.H12CORE.0.P.C	1.15048	0.00847015
ZSA5C.H12CORE.0.P.C	1.03	0.64666
PRD15.H12CORE.0.P.B	1.35085	6.18105e-10
PRDM5.H12CORE.1.P.B	1.15955	0.000727835
ZBTB6.H12CORE.0.P.B	0.788053	6.06233e-09
ZN577.H12CORE.0.P.B	0.826806	0.000255967
ZN787.H12CORE.1.S.C	1.15479	0.0678059
ZN460.H12CORE.0.S.C	1.20192	5.44754e-08
ZN704.H12CORE.0.SM.B	0.624587	1.41273e-34
ZIM3.H12CORE.0.P.B	1.11033	0.0230049
ZN418.H12CORE.0.P.B	1.07136	0.197342
ZN766.H12CORE.0.P.B	0.622533	1.68928e-27
NR1I2.H12CORE.0.M.C	1.43828	1.37046e-06
PKNX1.H12CORE.1.P.B	1.08875	0.128718
ZN283.H12CORE.0.P.C	1.06237	0.110676
HIC1.H12CORE.0.PSM.A	1.4591	1.61607e-09
LMX1B.H12CORE.0.P.C	1.09934	0.0769854
NKX61.H12CORE.0.PS.A	0.703105	7.50962e-12
ZNF26.H12CORE.1.P.B	1.05251	0.435052
PO4F1.H12CORE.1.SM.B	0.842407	0.00171576
ARNT2.H12CORE.0.P.B	0.72709	5.34774e-05
ANDR.H12CORE.2.P.B	1.10909	0.0302686
ONEC2.H12CORE.3.P.B	1.14951	0.00457299
RFX1.H12CORE.2.S.C	0.641603	4.3085e-09
SCRT1.H12CORE.0.PSM.A	0.940124	0.456481
Z585A.H12CORE.0.P.C	1.09739	0.0270306
ZN264.H12CORE.0.P.B	1.2533	0.000436176
ZN362.H12CORE.0.P.C	1.08579	0.00725254
ZN443.H12CORE.0.P.C	0.793586	9.87883e-07
ZN558.H12CORE.0.P.B	1.24409	2.78161e-07
ZN791.H12CORE.0.P.C	1.04355	0.232147
CUX1.H12CORE.2.P.C	0.984128	0.753966
ZNF26.H12CORE.0.P.B	0.754531	3.08172e-10
ZNF41.H12CORE.0.P.C	1.07432	0.16004
ZN749.H12CORE.1.P.C	0.803914	4.05402e-08
EGR1.H12CORE.0.PS.A	0.834673	4.56761e-06
ZN449.H12CORE.1.S.C	0.852913	3.99913e-06
ZN467.H12CORE.0.P.C	0.786595	3.58742e-17
ZN485.H12CORE.0.P.C	1.19039	0.000256864
ZN616.H12CORE.0.P.C	0.854356	0.011118
ZN740.H12CORE.1.S.C	1.05544	0.144685
ZNF2.H12CORE.0.P.B	1.09381	0.0275443
ZFP14.H12CORE.0.P.C	0.882379	0.00312203
ZN667.H12CORE.0.P.C	1.17865	0.00080317
ZN793.H12CORE.0.P.B	0.914925	0.113307
ZN302.H12CORE.0.P.B	0.713597	1.10288e-14
ZN335.H12CORE.0.P.B	0.98348	0.77461
ZN611.H12CORE.0.P.C	1.23682	1.74863e-07
ZNF8.H12CORE.0.P.C	0.772196	6.13132e-05
KLF16.H12CORE.0.SM.B	0.829379	6.13166e-07
ZN143.H12CORE.0.P.B	0.811012	7.39851e-06
ZN273.H12CORE.0.P.C	1.08497	0.00682266
ZN441.H12CORE.0.P.C	0.886207	0.0186346
FER3L.H12CORE.0.SM.B	0.676025	1.46657e-11
GFI1B.H12CORE.0.PSM.A	0.612591	1.00788e-18
ZN770.H12CORE.0.P.B	1.04962	0.243369
ZNF10.H12CORE.0.P.C	0.58373	7.01842e-30
ZN384.H12CORE.0.PSM.A	0.72501	2.02852e-15
ZN570.H12CORE.0.P.C	0.782188	1.14065e-10
ZN613.H12CORE.0.P.C	0.981228	0.619829
ZN879.H12CORE.0.P.C	0.891471	0.00567765
ZFP90.H12CORE.0.P.C	0.947518	0.291883
ZN708.H12CORE.0.P.B	0.969653	0.590216
ZN716.H12CORE.0.P.C	0.836725	1.9536e-06
IRF3.H12CORE.1.SM.B	0.860459	0.0155653
STA5A.H12CORE.0.P.B	1.34018	7.07765e-08
ZN561.H12CORE.0.P.C	1.29455	1.03855e-09
PO2F2.H12CORE.0.PSM.A	1.3795	1.12599e-11
SRF.H12CORE.0.PSM.A	1.11879	0.0536997
ZFP91.H12CORE.0.P.C	0.713499	5.4142e-08
ZN350.H12CORE.0.P.B	0.823956	1.21621e-05
ZN510.H12CORE.0.P.C	1.0965	0.0114219
IRF9.H12CORE.0.PSM.A	1.30877	1.72113e-07
ZN787.H12CORE.0.M.C	1.44146	2.31633e-13
ALX1.H12CORE.0.SM.B	0.666956	2.25803e-06
MTF1.H12CORE.0.SM.B	1.12102	0.0517698
ZSC29.H12CORE.1.M.C	0.872423	0.178534
ZN484.H12CORE.0.P.C	1.09106	0.0338158
MZF1.H12CORE.0.P.B	1.17746	0.00439187
Z324A.H12CORE.0.P.B	0.736724	9.53182e-12
HEY1.H12CORE.0.S.B	0.571336	3.91203e-16
PRD13.H12CORE.0.P.B	0.99148	0.854445
SNAI1.H12CORE.0.PSM.A	0.788878	1.20133e-06
TBX21.H12CORE.0.PSM.A	1.04368	0.553182
TFE2.H12CORE.0.PS.A	0.729773	1.92934e-10
TWST1.H12CORE.0.P.B	1.00774	0.911541
ZN284.H12CORE.0.P.C	0.866258	0.00582752
ITF2.H12CORE.0.S.B	0.748495	4.8576e-07
ZKSC8.H12CORE.1.P.B	0.840162	0.000273445
PRD14.H12CORE.0.P.B	1.41326	5.19074e-09
SPDEF.H12CORE.0.PSM.A	1.02862	0.753623
ZN154.H12CORE.0.P.C	1.07563	0.345531
HAND1.H12CORE.0.P.B	1.11074	0.0510588
NFKB1.H12CORE.0.PS.A	1.12246	0.07747
ZN135.H12CORE.0.P.C	1.14631	0.00123144
PRDM5.H12CORE.0.P.B	0.964836	0.357174
ZN329.H12CORE.0.P.C	1.07715	0.174912
ZN165.H12CORE.0.P.C	0.8795	2.1233e-05
HXD10.H12CORE.0.SM.B	1.11136	0.303302
ZN480.H12CORE.0.P.C	0.973681	0.561404
ZSC23.H12CORE.0.M.C	0.955254	0.602337
ZFX.H12CORE.0.P.B	1.20531	0.00160198
NKX21.H12CORE.0.P.B	1.18813	0.00592319
ZSC21.H12CORE.0.P.C	1.03063	0.590216
ZN529.H12CORE.0.P.B	1.25322	2.12545e-08
HIC2.H12CORE.0.P.B	1.0784	0.0988868
REL.H12CORE.0.P.B	0.598562	2.43774e-26
TEAD1.H12CORE.0.PSM.A	1.14428	0.0596572
ZN605.H12CORE.0.P.C	1.86056	9.16512e-34
NR1D1.H12CORE.1.SM.B	0.958873	0.5611
ZN281.H12CORE.1.SM.B	0.799473	9.53182e-12
ZN566.H12CORE.0.P.C	1.3545	1.08788e-17
PRDM1.H12CORE.0.S.B	1.27808	6.12955e-06
SUH.H12CORE.0.P.B	0.848535	0.00724917
ZIK1.H12CORE.0.P.C	1.25718	9.30877e-08
CREM.H12CORE.1.P.C	0.709205	1.26495e-08
FOXH1.H12CORE.0.P.B	0.912056	0.153239
ZN75D.H12CORE.1.P.B	1.34003	1.74428e-07
ZN766.H12CORE.1.P.B	0.713484	6.37254e-09
THAP1.H12CORE.0.P.B	1.11357	0.00312973
ZBED5.H12CORE.0.P.C	1.01467	0.824889
ZBT24.H12CORE.0.P.B	0.946403	0.276386
ZN611.H12CORE.1.P.C	0.857658	0.000103765
ZN671.H12CORE.0.P.C	0.894919	0.00909478
ZN534.H12CORE.0.P.C	1.02469	0.618796
SOX30.H12CORE.0.P.C	1.46358	3.20707e-14
ZFP1.H12CORE.0.PSM.A	0.706499	1.39626e-14
ZN768.H12CORE.1.P.B	1.29193	4.33744e-07
ZN562.H12CORE.0.P.C	0.663298	2.32775e-17
ZN565.H12CORE.0.P.C	1.43434	2.88594e-09
HNF6.H12CORE.0.PM.A	0.769701	0.00118243
ZN540.H12CORE.0.P.C	1.10684	0.0325959
COE1.H12CORE.0.P.B	1.04395	0.4097
NANOG.H12CORE.0.P.B	1.05151	0.285616
NFAC4.H12CORE.1.SM.B	2.6473	2.64648e-47
ZN480.H12CORE.1.P.C	0.970457	0.554053
KLF3.H12CORE.1.M.C	0.931389	0.0799967
SRBP2.H12CORE.1.P.B	0.914572	0.0273907
ZN749.H12CORE.0.P.C	0.940736	0.0686458
ZNF44.H12CORE.0.P.C	1.17444	0.00164604
HAND1.H12CORE.1.P.B	1.24902	2.95684e-06
P73.H12CORE.0.PS.A	1.2578	2.05627e-05
RXRG.H12CORE.2.P.B	1.131	0.0226495
STF1.H12CORE.0.PSM.A	1.10609	0.115291
ZN662.H12CORE.0.P.C	0.945507	0.133079
MYT1L.H12CORE.0.P.C	1.00579	0.959843
ZN316.H12CORE.0.P.C	0.680735	2.71149e-18
MYNN.H12CORE.0.P.B	0.94334	0.334821
ZKSC8.H12CORE.0.P.B	1.06222	0.44146
GLI3.H12CORE.1.M.C	1.48203	1.91037e-11
ZN320.H12CORE.0.P.B	1.02404	0.542854
ZN320.H12CORE.1.P.B	0.694823	2.21734e-15
ZN554.H12CORE.0.P.C	0.758901	1.34185e-09
GLI4.H12CORE.0.P.C	1.45723	5.49652e-15
ZN782.H12CORE.0.P.C	0.969447	0.603563
ZN429.H12CORE.0.P.C	1.27365	1.97409e-09
ZN682.H12CORE.0.P.B	1.58878	1.04649e-30
FOXB1.H12CORE.0.SM.B	1.20521	0.00261198
IRX2.H12CORE.0.S.B	0.789054	0.000782069
NPAS2.H12CORE.1.M.C	1.04238	0.641178
OLIG1.H12CORE.0.S.B	1.00077	1
TBX19.H12CORE.0.PS.A	0.814817	0.0163083
CR3L4.H12CORE.1.S.C	1.1039	0.176548
ZN100.H12CORE.0.P.B	0.969184	0.58986
CENPB.H12CORE.0.S.B	1.31543	8.19925e-05
E2F1.H12CORE.0.P.B	0.944732	0.197342
NR1H4.H12CORE.0.P.B	1.05001	0.35603
ZN564.H12CORE.0.P.C	0.974249	0.58986
ZN621.H12CORE.0.P.C	1.03582	0.471469
ZN660.H12CORE.0.SM.B	1.35354	5.74624e-05
NR2C1.H12CORE.0.S.C	1.9993	1.53479e-29
ZN276.H12CORE.0.SM.B	1.07272	0.265187
SRBP2.H12CORE.0.S.B	0.909592	0.218656
FOXK1.H12CORE.0.PS.A	0.874013	0.0132361
GATA1.H12CORE.1.PSM.A	0.827983	0.00134005
Z705G.H12CORE.0.P.C	0.823885	9.81301e-05
RBAK.H12CORE.0.P.C	1.03868	0.496404
ZN626.H12CORE.0.P.C	1.37098	3.17071e-09
ZN821.H12CORE.0.SM.B	1.42393	2.97108e-10
FEZF1.H12CORE.0.P.B	0.957904	0.401507
ZN174.H12CORE.0.M.C	1.00343	0.977537
ZNF12.H12CORE.0.P.C	0.481844	2.21172e-40
ZNF77.H12CORE.0.P.C	0.807716	1.51885e-07
PAX8.H12CORE.0.PSM.A	0.645759	3.80112e-09
NR1I3.H12CORE.0.P.B	1.36312	3.51998e-09
ZN669.H12CORE.0.P.B	1.12977	0.08397
MEF2A.H12CORE.0.P.B	0.937293	0.285572
BATF3.H12CORE.2.SM.B	1.3223	0.00368673
CREB5.H12CORE.0.P.B	1.38237	9.5649e-07
DUX4.H12CORE.0.P.B	0.521351	6.75873e-31
PAX7.H12CORE.0.P.B	0.655004	4.32311e-10
SOX9.H12CORE.2.S.B	1.24583	8.6878e-06
ZN75D.H12CORE.0.P.B	1.06737	0.30046
LRRF1.H12CORE.0.P.B	0.681633	1.25498e-15
ZN425.H12CORE.0.P.C	1.16077	0.00124318
ZN479.H12CORE.0.P.C	0.929724	0.0929149
ZN274.H12CORE.0.SM.B	1.16994	0.0187453
ZN680.H12CORE.0.P.B	1.25125	3.99913e-06
ZN407.H12CORE.0.P.B	0.982479	0.723794
ANDR.H12CORE.1.S.C	0.62822	7.34605e-15
ETV7.H12CORE.1.P.C	1.39493	2.76464e-13
ZN224.H12CORE.0.P.B	0.718233	3.13895e-10
ZN716.H12CORE.1.P.C	1.09269	0.046447
HSF5.H12CORE.1.S.C	0.984774	0.898147
ZN615.H12CORE.0.P.C	0.974386	0.668505
ZIC1.H12CORE.1.M.B	1.3805	8.58184e-14
ZN184.H12CORE.0.P.B	1.2527	3.70568e-07
FOXR2.H12CORE.0.M.C	0.740323	6.01693e-06
Z354A.H12CORE.0.P.B	1.33569	4.87507e-10
ZNF79.H12CORE.0.P.C	1.10413	0.0184971
LHX8.H12CORE.1.M.C	2.11269	2.36022e-13
ZN136.H12CORE.0.P.B	1.30834	1.05146e-06
ZN771.H12CORE.0.SM.B	1.55981	6.88716e-11
RARA.H12CORE.1.P.B	1.18356	0.000584549
ZBT40.H12CORE.0.P.B	0.922839	0.0659535
PRDM6.H12CORE.0.P.B	1.19333	0.000146047
ZN432.H12CORE.0.P.C	1.52555	1.26891e-15
ZN584.H12CORE.1.P.C	0.972875	0.590216
FOXJ2.H12CORE.1.SM.B	0.960588	0.558556
HMX1.H12CORE.0.SM.B	0.98324	0.854445
ZN112.H12CORE.0.P.C	1.02202	0.723709
ZN296.H12CORE.0.S.C	0.822813	0.00752542
CEBPG.H12CORE.0.P.B	2.03983	4.30804e-20
GMEB1.H12CORE.2.SM.B	1.51119	3.4719e-05
TEF.H12CORE.0.SM.B	1.84239	2.20234e-10
ZN430.H12CORE.0.P.C	0.788538	1.20386e-06
ZKSC1.H12CORE.0.P.B	1.27297	0.000139844
ZN573.H12CORE.0.P.C	0.959169	0.490706
ZN510.H12CORE.1.P.C	1.06264	0.212882
ZBT49.H12CORE.0.P.C	0.931151	0.126395
GCM1.H12CORE.0.S.B	0.964123	0.513367
ZN382.H12CORE.0.P.B	1.21413	0.00368673
ZNF90.H12CORE.0.P.C	0.856662	0.00322553
ZN649.H12CORE.0.P.C	1.01555	0.828395
BATF.H12CORE.0.P.B	0.79165	0.000208178
ZN550.H12CORE.0.P.C	1.29002	6.54247e-07
SOX7.H12CORE.1.SM.B	1.23124	0.000907
ZSCA1.H12CORE.0.SM.B	1.39998	1.71564e-12
ARNT.H12CORE.0.P.B	0.951735	0.562678
IRX3.H12CORE.0.M.C	0.895054	0.353704
PRDM9.H12CORE.0.P.B	1.2061	0.00242418
ZN454.H12CORE.1.SM.B	1.00969	0.876317
ZN681.H12CORE.0.P.C	0.914975	0.00857267
ZNF23.H12CORE.0.P.C	0.911177	0.162294
ZNF3.H12CORE.0.P.B	0.975326	0.733114
FOXD2.H12CORE.1.SM.B	0.991876	0.885672
HNF1B.H12CORE.0.PS.A	1.02089	0.785876
RFX3.H12CORE.2.S.B	0.821914	3.86689e-07
TF2LY.H12CORE.0.SM.B	1.09583	0.245101
ZBT16.H12CORE.0.P.B	0.712891	4.80323e-06
SOX2.H12CORE.3.S.B	1.66016	9.83389e-15
ZN433.H12CORE.0.P.C	0.447639	1.71031e-25
SOX10.H12CORE.1.PSM.A	0.788855	0.000110978
ERR1.H12CORE.0.PSM.A	1.15097	0.0534019
TF7L1.H12CORE.2.S.C	1.34009	3.62444e-05
RUNX1.H12CORE.0.P.B	1.26997	4.98119e-05
ZN692.H12CORE.0.P.C	1.01805	0.729436
ZN547.H12CORE.0.P.B	1.61853	1.62142e-14
PRDM4.H12CORE.0.PSM.A	1.01657	0.826685
ZN37A.H12CORE.0.P.B	1.03124	0.586092
IRF7.H12CORE.0.S.B	0.752123	4.27812e-05
ZN239.H12CORE.0.P.C	0.868676	0.00628788
ZN528.H12CORE.0.P.B	0.72229	1.57322e-12
ZBT14.H12CORE.1.S.B	1.44936	9.88968e-09
ZN875.H12CORE.0.P.C	1.49987	1.21283e-17
ZN257.H12CORE.0.P.B	0.945193	0.262379
SATB1.H12CORE.0.P.B	0.934031	0.189438
SIX1.H12CORE.0.P.B	0.832487	0.00558053
DMRTA.H12CORE.0.SM.B	0.944354	0.460753
ZN133.H12CORE.0.P.B	0.925658	0.165286
SIX6.H12CORE.0.SM.B	0.341441	1.60862e-42
GRHL2.H12CORE.0.P.B	1.19125	0.00613423
ZN567.H12CORE.0.P.C	0.987086	0.824889
ZN33B.H12CORE.0.P.C	1.10197	0.0573111
ZN667.H12CORE.1.P.C	0.76804	0.000130048
ZBT26.H12CORE.1.SM.B	0.718179	1.12234e-06
ZN266.H12CORE.0.P.B	0.907596	0.128718
NR6A1.H12CORE.2.SM.B	1.18729	0.00721695
NKX23.H12CORE.0.SM.B	0.755635	2.33216e-05
AP2A.H12CORE.0.PSM.A	0.961036	0.502144
DPF1.H12CORE.0.SM.B	1.44288	6.41921e-05
ZN736.H12CORE.0.P.C	0.895373	0.0617618
ZN799.H12CORE.0.P.C	0.68205	5.69167e-15
MCR.H12CORE.0.S.B	1.23154	0.00456486
ZFP3.H12CORE.0.P.C	1.16982	0.0135972
BARX1.H12CORE.0.P.C	0.890165	0.0800203
ZN652.H12CORE.0.PS.A	0.433118	1.44246e-24
AHR.H12CORE.0.P.B	1.64093	6.44011e-20
MYCN.H12CORE.1.M.C	0.226347	8.86394e-59
DMRT1.H12CORE.0.PS.A	0.941961	0.305259
TZAP.H12CORE.0.P.B	0.825342	0.000852224
GRHL1.H12CORE.1.PS.A	1.29589	0.00089291
FOSL2.H12CORE.0.P.B	0.82678	0.00381482
NFYC.H12CORE.0.P.B	0.826245	0.0201843
MEF2D.H12CORE.1.M.C	0.814892	0.00195204
ZN251.H12CORE.0.P.C	0.770921	1.80607e-05
MYOG.H12CORE.0.PSM.A	1.10641	0.217827
TEAD1.H12CORE.2.S.C	1.08475	0.134947
ZNF85.H12CORE.0.P.B	0.846659	0.00783595
NR1I3.H12CORE.2.M.C	0.749919	0.00169178
ZN214.H12CORE.0.P.B	1.05532	0.448246
RFX3.H12CORE.1.PS.A	1.073	0.370336
PO3F2.H12CORE.2.SM.B	0.58053	1.27241e-13
ZSC16.H12CORE.0.PSM.A	0.643748	1.78864e-17
ZN205.H12CORE.0.P.C	0.910649	0.0662903
ZBT37.H12CORE.0.M.C	1.15506	0.0757573
ZN584.H12CORE.0.P.B	0.59143	1.60285e-28
ZNF24.H12CORE.0.P.B	1.27201	7.38181e-07
MYB.H12CORE.0.P.B	1.11685	0.232321
ZN250.H12CORE.1.M.C	0.552049	5.43601e-18
ZNF12.H12CORE.1.M.C	0.62054	3.01498e-13
HMBX1.H12CORE.0.PSM.A	1.15528	0.182579
PO2F2.H12CORE.1.M.C	1.13582	0.122734
RARG.H12CORE.0.P.B	0.808585	0.00140642
ZBT20.H12CORE.0.SM.B	0.545908	4.21638e-12
PO3F2.H12CORE.0.P.B	0.780909	8.41367e-06
MEIS2.H12CORE.0.P.C	0.499629	5.9426e-21
ZNF7.H12CORE.0.P.B	1.04409	0.427583
NANOG.H12CORE.1.P.B	0.626428	3.44667e-09
HNF4A.H12CORE.0.PSM.A	1.58969	6.53239e-16
BCL6.H12CORE.0.PSM.A	1.14191	0.0314383
NRF1.H12CORE.0.PS.A	1.19734	0.00255065
NR2E1.H12CORE.0.SM.B	1.16189	0.0190809
GRHL1.H12CORE.0.PSM.A	1.51399	2.85708e-08
FOXE1.H12CORE.1.S.C	0.776804	5.86232e-05
ZBT22.H12CORE.0.SM.B	1.00274	1
THA.H12CORE.2.S.B	2.23862	2.23992e-35
MBNL2.H12CORE.0.S.C	1.28638	0.000103609
P63.H12CORE.1.PS.A	1.39314	7.19404e-07
ZN250.H12CORE.0.P.C	1.0661	0.303302
MYBB.H12CORE.1.S.B	1.39348	0.00682717
ZN790.H12CORE.0.P.C	1.17511	0.00130691
PIT1.H12CORE.1.S.B	0.821134	0.00122877
HSFY1.H12CORE.1.S.B	2.03839	2.43918e-17
NFIC.H12CORE.1.PSM.A	0.778529	2.32487e-05
CTCF.H12CORE.0.P.B	0.959457	0.436368
ZBED1.H12CORE.0.S.B	0.736602	0.00826038
PROX1.H12CORE.0.SM.B	0.686682	5.37101e-08
NANOG.H12CORE.2.M.C	0.724233	2.33216e-05
PITX2.H12CORE.0.SM.B	0.582831	6.87134e-10
NPAS4.H12CORE.0.P.B	0.604376	2.36724e-07
CUX2.H12CORE.2.S.C	1.41745	0.00427381
ZN177.H12CORE.0.SM.B	0.703273	0.000303633
IRF4.H12CORE.1.S.B	1.02854	0.749101
BARH2.H12CORE.0.SM.B	1.0469	0.77435
MNX1.H12CORE.0.SM.B	0.852552	0.219389
HOMEZ.H12CORE.0.S.B	1.0514	0.655203
ZNF8.H12CORE.1.P.B	1.00499	0.960503

## Sheet: Fig3c
cell_type_full	maf	pr_enh	pvalue_BCvTC	pvalue_BTCvBTD	FDR_BCvTC	FDR_BTCvBTD	OR_BCvTC	OR_BTCvBTD
AnnFibr_FB	1	pr	0.286229	0.443484	0.486589	0.921168	1.56529	1.42185
AnnFibr_FB	1	enh	0.0187683	0.32869	0.0220043	0.385361	1.79843	1.28661
AnnFibr_FB	2	pr	1	1	1	1	1.16934	1.05753
AnnFibr_FB	2	enh	0.199358	0.739096	0.233864	0.897474	1.5982	1.1811
AnnFibr_FB	3	pr	0.499388	0.484848	1	1	0	0
AnnFibr_FB	3	enh	0.107224	0.204038	0.202533	0.812978	4.05346	2.88943
CA_SMC	1	pr	0.526394	0.955353	0.688361	1	1.07515	1.00907
CA_SMC	1	enh	1.01785e-06	0.165489	1.64795e-06	0.216409	1.5124	1.13056
CA_SMC	2	pr	0.0505335	0.112537	0.827746	0.843848	1.44162	1.35962
CA_SMC	2	enh	2.25944e-08	0.00350771	6.98372e-08	0.0157475	1.96489	1.44597
CA_SMC	3	pr	1	0.887325	1	1	1	0.947951
CA_SMC	3	enh	0.0105906	0.542911	0.0360081	1	1.69649	1.14144
EPDC	1	pr	0.0229594	0.141502	0.130103	0.601385	1.29567	1.19439
EPDC	1	enh	5.0909e-12	0.00111766	1.31755e-11	0.00266305	1.80308	1.33311
EPDC	2	pr	0.851209	0.92135	1	1	1.05429	0.969423
EPDC	2	enh	0.0033554	0.544948	0.00543255	0.712625	1.4227	1.07766
EPDC	3	pr	0.406926	0.556621	1	1	1.30895	1.23397
EPDC	3	enh	0.0772393	0.762544	0.154479	1	1.4459	1.07384
EndocCush_EC	1	pr	0.440809	0.856386	0.632114	0.983508	1.15826	1.03592
EndocCush_EC	1	enh	3.58678e-07	0.0483882	6.41845e-07	0.0749544	1.92563	1.30423
EndocCush_EC	2	pr	0.884157	1	1	1	1.08893	0.985751
EndocCush_EC	2	enh	0.000666403	0.146262	0.00133281	0.299318	1.85487	1.32343
EndocCush_EC	3	pr	0.207629	0.377105	1	1	1.88661	1.65904
EndocCush_EC	3	enh	0.0224862	0.398664	0.0588101	0.968183	2.28079	1.41135
Endoc_EC	1	pr	0.0456538	0.254312	0.194029	0.864662	1.24876	1.14383
Endoc_EC	1	enh	9.50425e-17	0.000273083	3.23145e-16	0.000844073	1.97708	1.36463
Endoc_EC	2	pr	0.196297	0.493677	0.827746	0.932501	1.24905	1.13481
Endoc_EC	2	enh	1.28688e-07	0.0896149	3.40147e-07	0.203127	1.83523	1.22957
Endoc_EC	3	pr	0.516154	0.680613	1	1	1.22545	1.15429
Endoc_EC	3	enh	0.00344539	0.611817	0.0130159	1	1.81997	1.13735
EpC	1	pr	0.323077	0.568957	0.523077	0.921168	1.17587	1.10283
EpC	1	enh	9.92762e-06	0.0484999	1.46756e-05	0.0749544	1.678	1.2708
EpC	2	pr	1	0.802107	1	1	1	0.925912
EpC	2	enh	0.00110197	0.214234	0.00197196	0.404664	1.71236	1.24317
EpC	3	pr	0.627945	0.616464	1	1	1.4316	1.35741
EpC	3	enh	0.768872	0.763465	0.933631	1	1.1389	0.88648
Immat_CM	1	pr	0.142955	0.175836	0.332	0.664268	2.05652	1.94645
Immat_CM	1	enh	0.734372	0.471731	0.734372	0.486026	1.18933	0.748029
Immat_CM	2	pr	1	1	1	1	1	0.95906
Immat_CM	2	enh	0.418121	1	0.473871	1	1.82402	1.16194
Immat_CM	3	pr	1	1	1	1	0.498837	0.513654
Immat_CM	3	enh	0.685855	1	0.913599	1	2.01176	1.1417
Int_FB	1	pr	0.205345	0.485485	0.410691	0.921168	1.1568	1.08751
Int_FB	1	enh	8.05717e-12	0.000758059	1.82629e-11	0.00214783	1.77609	1.3379
Int_FB	2	pr	0.591245	0.397105	1	0.843848	0.893747	0.844661
Int_FB	2	enh	9.6204e-05	0.149659	0.000204434	0.299318	1.59068	1.1957
Int_FB	3	pr	1	1	1	1	1.046	1
Int_FB	3	enh	0.00212326	0.127775	0.00902385	0.812978	1.89641	1.3896
LEC	1	pr	0.387195	0.829417	0.598392	0.983508	1.09766	1.02854
LEC	1	enh	5.55873e-16	0.000228797	1.71815e-15	0.00077791	1.89696	1.35686
LEC	2	pr	0.57849	0.867237	1	1	1.10618	1.03508
LEC	2	enh	1.45079e-08	0.00557436	4.93268e-08	0.0210587	1.83627	1.36058
LEC	3	pr	1	0.77552	1	1	1	0.913198
LEC	3	enh	0.190092	0.496966	0.340164	1	1.302	0.869387
LyC	1	pr	0.0134171	0.113898	0.0912361	0.601385	1.33891	1.21536
LyC	1	enh	5.4252e-12	0.00670411	1.31755e-11	0.0126633	1.83577	1.28478
LyC	2	pr	0.419463	0.299095	0.909212	0.843848	0.851041	0.814255
LyC	2	enh	0.000771344	0.273706	0.00145698	0.48979	1.53652	1.15872
LyC	3	pr	0.241012	0.163978	1	1	0.634064	0.594474
LyC	3	enh	0.26413	0.898435	0.427638	1	1.36343	0.946965
MacroVasc_EC	1	pr	0.148261	0.561226	0.332	0.921168	1.13499	1.05465
MacroVasc_EC	1	enh	2.6003e-20	2.18924e-05	1.4735e-19	0.000115122	1.87806	1.34818
MacroVasc_EC	2	pr	0.377571	0.568003	0.909212	0.965606	1.13787	1.08592
MacroVasc_EC	2	enh	1.30056e-07	0.0570284	3.40147e-07	0.149151	1.65905	1.21059
MacroVasc_EC	3	pr	0.823065	0.55784	1	1	0.927617	0.862791
MacroVasc_EC	3	enh	0.00109874	0.324601	0.00533673	0.889911	1.71422	1.18888
Mat_aCM	1	pr	0.627484	0.896727	0.736736	0.983508	1.15901	1.05903
Mat_aCM	1	enh	6.29781e-07	0.00103669	1.07063e-06	0.00266305	2.26266	1.75989
Mat_aCM	2	pr	0.873022	0.736695	1	1	0.902489	0.883931
Mat_aCM	2	enh	0.199472	0.912133	0.233864	0.95085	1.34796	1.03052
Mat_aCM	3	pr	0.725872	0.713912	1	1	0.598678	0.58912
Mat_aCM	3	enh	0.698635	0.841596	0.913599	1	1.25463	0.870828
Mat_vCM	1	pr	0.506554	0.774741	0.688361	0.983508	1.23682	1.12368
Mat_vCM	1	enh	0.0238047	0.285218	0.0269786	0.346336	1.56236	1.23662
Mat_vCM	2	pr	0.660388	0.485572	1	0.932501	0.745866	0.679737
Mat_vCM	2	enh	0.472436	0.804686	0.501964	0.914218	1.22301	0.94181
Mat_vCM	3	pr	0.686607	0.672845	1	1	0.498415	0.488998
Mat_vCM	3	enh	0.812926	0.808756	0.953086	1	1.25456	0.862609
MetAct_aCM	1	pr	0.696626	0.832861	0.743766	0.983508	1.25843	1.19269
MetAct_aCM	1	enh	0.23572	1	0.242863	1	1.41807	0.983545
MetAct_aCM	2	pr	1	1	1	1	1	0.953953
MetAct_aCM	2	enh	0.102791	0.528515	0.134419	0.712625	2.16808	1.38781
MetAct_aCM	3	pr	1	1	1	1	1	1
MetAct_aCM	3	enh	0.0207939	0.170254	0.0588101	0.812978	9.149	5.01828
MetAct_vCM_1	1	pr	0.116948	0.281827	0.332	0.8711	2.03654	1.76353
MetAct_vCM_1	1	enh	0.00287232	0.119068	0.003617	0.161932	2.20276	1.5427
MetAct_vCM_1	2	pr	1	0.815829	1	1	0.907301	0.877506
MetAct_vCM_1	2	enh	0.465963	0.849695	0.501964	0.931923	1.39874	0.918786
MetAct_vCM_1	3	pr	1	1	1	1	2.00271	1.96754
MetAct_vCM_1	3	enh	0.752647	0.749833	0.933631	1	1.50555	0.840245
MetAct_vCM_2	1	pr	0.642363	0.800298	0.736736	0.983508	1.3881	1.24731
MetAct_vCM_2	1	enh	0.0409315	0.408235	0.0448926	0.43375	2.02772	1.37954
MetAct_vCM_2	2	pr	1	0.734714	1	1	0.79767	0.739595
MetAct_vCM_2	2	enh	1	0.353121	1	0.545733	0.906199	0.605077
MetAct_vCM_2	3	pr	1	1	1	1	1	1.0801
MetAct_vCM_2	3	enh	1	1	1	1	1.50391	0.814564
MicroVasc_EC	1	pr	0.700015	0.746549	0.743766	0.983508	1.03321	0.973399
MicroVasc_EC	1	enh	7.68947e-27	7.94109e-07	6.53605e-26	6.74993e-06	1.91639	1.36069
MicroVasc_EC	2	pr	0.427865	0.797497	0.909212	1	1.10987	1.03887
MicroVasc_EC	2	enh	2.58303e-12	0.00166916	2.19558e-11	0.00945856	1.80973	1.31765
MicroVasc_EC	3	pr	1	0.832912	1	1	1.0203	0.93849
MicroVasc_EC	3	enh	5.20354e-05	0.287125	0.000353841	0.887477	1.77171	1.17003
MyC	1	pr	0.614704	0.474947	0.736736	0.921168	0.906072	0.870324
MyC	1	enh	1.04849e-05	0.052973	1.48536e-05	0.0783079	1.72284	1.28219
MyC	2	pr	0.283731	0.395662	0.827746	0.843848	1.38488	1.30581
MyC	2	enh	0.00288926	0.318894	0.00491174	0.516305	1.72249	1.21241
MyC	3	pr	1	1	1	1	1	0.92898
MyC	3	enh	0.483899	0.662576	0.715329	1	1.26688	0.851824
NB-N	1	pr	0.446198	1	0.632114	1	1.06639	0.999303
NB-N	1	enh	2.05517e-18	4.76626e-05	9.98227e-18	0.000202566	1.77194	1.31817
NB-N	2	pr	0.708915	0.39184	1	0.843848	0.947196	0.886806
NB-N	2	enh	2.22254e-09	0.00730759	8.39625e-09	0.0248458	1.68696	1.27501
NB-N	3	pr	0.339559	0.576639	1	1	1.25375	1.1554
NB-N	3	enh	0.35533	0.34026	0.549146	0.889911	1.16712	0.853954
OFT_FB	1	pr	0.0981973	0.412205	0.332	0.921168	1.20759	1.10675
OFT_FB	1	enh	3.84334e-11	0.00352573	8.16709e-11	0.00749217	1.77159	1.29868
OFT_FB	2	pr	0.223252	0.360602	0.827746	0.843848	1.25576	1.18663
OFT_FB	2	enh	0.00560939	0.806663	0.00866906	0.914218	1.39756	1.03625
OFT_FB	3	pr	0.583204	0.704392	1	1	1.31029	1.22886
OFT_FB	3	enh	0.0333478	0.564642	0.0809875	1	1.6622	1.17612
OFT_SMC	1	pr	0.650062	1	0.736736	1	1.08337	1.00129
OFT_SMC	1	enh	4.18851e-08	0.00743751	7.91163e-08	0.0133092	1.82391	1.35425
OFT_SMC	2	pr	0.118392	0.195575	0.827746	0.843848	1.4566	1.37209
OFT_SMC	2	enh	3.78803e-05	0.0667922	8.58621e-05	0.16221	1.86957	1.33854
OFT_SMC	3	pr	0.688732	0.833244	1	1	1.27531	1.15525
OFT_SMC	3	enh	0.232255	1	0.394834	1	1.42661	0.970691
PC	1	pr	1	0.774785	1	0.983508	1.0165	0.935395
PC	1	enh	0.00154463	0.40277	0.00201989	0.43375	1.49548	1.12239
PC	2	pr	0.26502	0.380173	0.827746	0.843848	1.42236	1.3053
PC	2	enh	0.0183141	0.470296	0.0270731	0.666253	1.53816	1.15772
PC	3	pr	0.837812	0.830945	1	1	1.18419	1.11481
PC	3	enh	0.870134	0.239111	0.986152	0.812978	0.898155	0.65454
PDE4Chigh_EC	1	pr	0.250862	0.73906	0.47385	0.983508	1.09867	1.03024
PDE4Chigh_EC	1	enh	5.14869e-17	0.00117487	1.94506e-16	0.00266305	1.69176	1.23526
PDE4Chigh_EC	2	pr	0.163304	0.3512	0.827746	0.843848	1.20326	1.14161
PDE4Chigh_EC	2	enh	6.12476e-10	0.0239736	2.60302e-09	0.0741003	1.71019	1.2255
PDE4Chigh_EC	3	pr	0.16271	0.263297	1	1	1.38404	1.29576
PDE4Chigh_EC	3	enh	9.50939e-05	0.19679	0.000538866	0.812978	1.81164	1.2258
PDE4Chigh_FB	1	pr	0.276687	0.563957	0.486589	0.921168	1.14902	1.08398
PDE4Chigh_FB	1	enh	7.55969e-11	0.00541978	1.51194e-10	0.0108396	1.85107	1.32005
PDE4Chigh_FB	2	pr	0.56683	0.365376	1	0.843848	0.880023	0.81904
PDE4Chigh_FB	2	enh	2.64967e-06	0.0568526	6.43491e-06	0.149151	1.87749	1.31353
PDE4Chigh_FB	3	pr	0.183312	0.238778	1	1	1.80735	1.69709
PDE4Chigh_FB	3	enh	0.0451277	0.81767	0.10229	1	1.60988	1.07235
Peric_MC	1	pr	0.00143223	0.0116913	0.012174	0.276168	1.99241	1.78023
Peric_MC	1	enh	1.7252e-06	0.0109751	2.66622e-06	0.0186576	1.95598	1.4489
Peric_MC	2	pr	0.104051	0.169604	0.827746	0.843848	1.80909	1.67624
Peric_MC	2	enh	0.0759172	0.922884	0.103247	0.95085	1.42023	1.03775
Peric_MC	3	pr	1	1	1	1	1	0.909703
Peric_MC	3	enh	1	0.228059	1	0.812978	0.946231	0.643826
Prol_CM	1	pr	0.0271058	0.0733192	0.131657	0.498571	2.50595	2.24668
Prol_CM	1	enh	0.000339059	0.0621334	0.000461121	0.0880223	2.67848	1.70365
Prol_CM	2	pr	1	1	1	1	1	0.981959
Prol_CM	2	enh	0.163295	0.680963	0.205631	0.857509	1.91764	1.25274
Prol_CM	3	pr	1	0.586388	1	1	0.499363	0.409379
Prol_CM	3	enh	1	0.593385	1	1	1.14493	0.735082
Prol_FB	1	pr	0.135493	0.399178	0.332	0.921168	1.17942	1.10347
Prol_FB	1	enh	6.49673e-15	0.00012307	1.84074e-14	0.00046493	1.90097	1.39001
Prol_FB	2	pr	0.276736	0.186035	0.827746	0.843848	0.821608	0.784577
Prol_FB	2	enh	2.29099e-10	0.000667266	1.29823e-09	0.00453741	2.09066	1.50811
Prol_FB	3	pr	0.889208	1	1	1	1.08098	0.993001
Prol_FB	3	enh	0.0639671	0.915472	0.13593	1	1.50061	1.04834
SCP-GC	1	pr	0.156235	0.53419	0.332	0.921168	1.12169	1.05333
SCP-GC	1	enh	2.99401e-18	2.37016e-05	1.27245e-17	0.000115122	1.72561	1.31545
SCP-GC	2	pr	1	0.787151	1	1	1	0.956225
SCP-GC	2	enh	9.89854e-11	0.000601439	6.73101e-10	0.00453741	1.737	1.3534
SCP-GC	3	pr	0.908243	0.630647	1	1	0.948121	0.874404
SCP-GC	3	enh	5.02192e-05	0.128553	0.000353841	0.812978	1.85573	1.27008
TMSB10high_C_1	1	pr	1	0.867875	1	0.983508	0.950704	0.925218
TMSB10high_C_1	1	enh	0.00406866	0.35031	0.00494052	0.397018	1.81458	1.23194
TMSB10high_C_1	2	pr	0.400117	0.376728	0.909212	0.843848	1.56869	1.52895
TMSB10high_C_1	2	enh	0.0493036	0.397626	0.0698467	0.587794	2.0457	1.40488
TMSB10high_C_1	3	pr	1	1	1	1	1.25193	1.18672
TMSB10high_C_1	3	enh	0.578872	1	0.820068	1	1.60773	0.960151
TMSB10high_C_2	1	enh	0.0435042	0.205187	0.0462232	0.258383	2.53395	1.85978
TMSB10high_C_2	2	pr	0.247875	0.22807	0.827746	0.843848	0	0
TMSB10high_C_2	2	enh	0.622866	0.311126	0.641741	0.516305	0.330476	0.238706
TMSB10high_C_2	3	pr	1	1	1	1	0	0
TMSB10high_C_2	3	enh	1	1	1	1	1	0.822756
Valve_MC	1	pr	0.0868787	0.380652	0.328208	0.921168	1.1769	1.09055
Valve_MC	1	enh	8.30599e-21	2.02536e-06	5.64807e-20	1.37725e-05	1.93415	1.41512
Valve_MC	2	pr	0.170922	0.362054	0.827746	0.843848	1.2315	1.16027
Valve_MC	2	enh	5.90424e-10	0.0037053	2.60302e-09	0.0157475	1.86158	1.35324
Valve_MC	3	pr	0.811377	1	1	1	1.08941	1.01426
Valve_MC	3	enh	0.0167798	0.671224	0.051865	1	1.50863	1.08185
HL_excl1	1	pr	9.89525e-06	0.0180606	0.000336439	0.276168	1.16292	1.09004
HL_excl1	1	enh	2.57552e-84	8.76399e-19	8.75677e-83	1.23803e-17	1.68165	1.28804
HL_excl1	2	pr	0.292146	1	0.827746	1	1.05856	0.998479
HL_excl1	2	enh	3.8207e-34	5.82587e-06	6.49519e-33	6.60265e-05	1.5751	1.19514
HL_excl1	3	pr	0.308284	0.733123	1	1	1.10376	1.03596
HL_excl1	3	enh	9.89435e-16	0.00384813	3.36408e-14	0.0988773	1.68762	1.21729
HL_excl4	1	pr	4.59469e-05	0.0370508	0.000520731	0.314932	1.15193	1.08049
HL_excl4	1	enh	6.01385e-83	4.36743e-19	1.02236e-81	1.23803e-17	1.69007	1.29576
HL_excl4	2	pr	0.709225	0.534707	1	0.956843	1.02152	0.96464
HL_excl4	2	enh	1.49886e-36	4.95459e-07	5.09613e-35	1.68456e-05	1.61316	1.2214
HL_excl4	3	pr	0.398401	0.88234	1	1	1.08727	1.01966
HL_excl4	3	enh	1.15647e-14	0.00727737	1.96599e-13	0.0988773	1.66229	1.20127
BAVTAV	1	pr	3.45654e-05	0.0243677	0.000520731	0.276168	1.17576	1.09837
BAVTAV	1	enh	3.1639e-82	1.09238e-18	3.58575e-81	1.23803e-17	1.80019	1.33173
BAVTAV	2	pr	0.976052	0.374427	1	0.843848	0.996401	0.943402
BAVTAV	2	enh	1.61327e-33	2.39999e-06	1.82837e-32	4.07998e-05	1.66948	1.23391
BAVTAV	3	pr	0.126263	0.438026	1	1	1.18182	1.09523
BAVTAV	3	enh	5.10604e-14	0.00872447	5.78685e-13	0.0988773	1.74084	1.22296

## Sheet: R1
cell_type_full	maf	pr_enh	pvalue_BCvTC	pvalue_BTCvBTD	FDR_BCvTC	FDR_BTCvBTD	OR_BCvTC	OR_BTCvBTD
AnnFibr_FB	1	pr	0.0568886	0.148512	0.113777	0.388415	2.28286	1.99171
AnnFibr_FB	1	enh	0.000762165	0.147471	0.000925031	0.185704	2.44741	1.51708
AnnFibr_FB	2	pr	0.340723	0.496314	0.643588	1	2.35432	2.03967
AnnFibr_FB	2	enh	0.0997054	0.605993	0.116896	0.743103	1.83552	1.23852
AnnFibr_FB	3	pr	0.499388	0.482759	0.943288	1	0	0
AnnFibr_FB	3	enh	0.0380342	0.157581	0.0680612	0.617461	8.12384	5.21273
CA_SMC	1	pr	0.177813	0.675275	0.232525	0.918374	1.17092	1.05752
CA_SMC	1	enh	5.79522e-10	0.161132	1.03704e-09	0.195661	1.71771	1.1376
CA_SMC	2	pr	0.0217407	0.070187	0.184601	0.967463	1.58684	1.46748
CA_SMC	2	enh	1.17037e-10	0.0035903	3.31605e-10	0.0152588	2.28262	1.4824
CA_SMC	3	pr	0.288726	0.426123	0.818058	1	1.44975	1.33068
CA_SMC	3	enh	0.00158029	0.522116	0.00447748	0.83315	1.97067	1.16324
EPDC	1	pr	0.00241809	0.062415	0.011745	0.265264	1.43672	1.26566
EPDC	1	enh	4.94802e-17	0.000463165	1.20166e-16	0.00121135	2.10228	1.38646
EPDC	2	pr	0.619484	1	0.957384	1	1.12592	0.996434
EPDC	2	enh	2.0952e-05	0.28138	3.95759e-05	0.445424	1.69839	1.15148
EPDC	3	pr	0.230016	0.343204	0.818058	1	1.50676	1.37381
EPDC	3	enh	0.0020548	0.22784	0.0053741	0.617461	1.99822	1.33013
EndocCush_EC	1	pr	0.078593	0.489944	0.14064	0.724266	1.41146	1.16236
EndocCush_EC	1	enh	6.9529e-11	0.00970315	1.31333e-10	0.0157099	2.42997	1.45347
EndocCush_EC	2	pr	0.876424	1	1	1	1.10199	0.96258
EndocCush_EC	2	enh	5.19368e-05	0.215504	8.40881e-05	0.385639	2.13837	1.29041
EndocCush_EC	3	pr	0.131847	0.256466	0.818058	1	2.15799	1.86653
EndocCush_EC	3	enh	0.0190501	0.596423	0.0404816	0.844932	2.39599	1.27139
Endoc_EC	1	pr	0.0125461	0.196897	0.0387789	0.478179	1.3466	1.17504
Endoc_EC	1	enh	2.08907e-23	4.93753e-05	7.10284e-23	0.000167876	2.33262	1.43803
Endoc_EC	2	pr	0.0463962	0.233002	0.262912	0.990258	1.43655	1.25285
Endoc_EC	2	enh	3.02901e-10	0.0472785	7.92203e-10	0.114819	2.14536	1.28797
Endoc_EC	3	pr	0.268853	0.465658	0.818058	1	1.41465	1.27855
Endoc_EC	3	enh	0.000291565	0.457495	0.00110147	0.83315	2.1566	1.19858
EpC	1	pr	0.0865844	0.33523	0.147193	0.58424	1.34196	1.20253
EpC	1	enh	1.2328e-07	0.0784431	1.90524e-07	0.106683	1.90263	1.25859
EpC	2	pr	0.690789	1	1	1	1.1516	1.01923
EpC	2	enh	4.15179e-05	0.134892	7.05805e-05	0.280231	2.04034	1.3222
EpC	3	pr	0.80303	1	1	1	1.28752	1.11119
EpC	3	enh	0.539085	0.631557	0.678847	0.858918	1.26785	0.826216
Immat_CM	1	pr	0.0173167	0.0384894	0.0452898	0.261728	3.89383	3.51367
Immat_CM	1	enh	0.485858	0.572993	0.485858	0.590356	1.35757	0.775334
Immat_CM	2	pr	1	1	1	1	1.33737	1.13956
Immat_CM	2	enh	0.418121	1	0.444254	1	1.82402	0.978751
Immat_CM	3	pr	1	1	1	1	0.498837	0.466287
Immat_CM	3	enh	0.372813	0.663146	0.526237	0.867191	4.03355	2.0455
Int_FB	1	pr	0.0686966	0.318536	0.12976	0.58424	1.24746	1.14087
Int_FB	1	enh	1.02941e-15	0.00166366	2.33333e-15	0.00377095	1.99903	1.32917
Int_FB	2	pr	1	0.620313	1	1	1	0.90544
Int_FB	2	enh	2.99209e-07	0.0687445	6.78208e-07	0.155821	1.88435	1.26483
Int_FB	3	pr	0.634063	0.742004	1	1	1.2247	1.12385
Int_FB	3	enh	0.000416089	0.132729	0.0014147	0.617461	2.16835	1.42655
LEC	1	pr	0.092256	0.525726	0.149367	0.744778	1.2081	1.07671
LEC	1	enh	8.53086e-22	0.000135732	2.63681e-21	0.000384575	2.17944	1.38921
LEC	2	pr	0.277999	0.59589	0.643588	1	1.21589	1.11174
LEC	2	enh	6.83232e-11	0.0127424	2.11181e-10	0.0393857	2.05847	1.34159
LEC	3	pr	1	0.760693	1	1	1	0.880241
LEC	3	enh	0.097749	0.412536	0.15826	0.83315	1.41021	0.836874
LyC	1	pr	0.00137934	0.0538363	0.00781625	0.265264	1.48542	1.29353
LyC	1	enh	2.42704e-18	0.000873763	6.34763e-18	0.002122	2.23654	1.3836
LyC	2	pr	0.851403	0.55303	1	1	0.948639	0.884443
LyC	2	enh	1.65062e-05	0.281364	3.30123e-05	0.445424	1.7662	1.16582
LyC	3	pr	0.375302	0.200308	0.942812	1	0.682364	0.612401
LyC	3	enh	0.12108	0.893132	0.187124	1	1.55093	0.952807
MacroVasc_EC	1	pr	0.00915867	0.274214	0.0311395	0.582705	1.26957	1.11027
MacroVasc_EC	1	enh	9.04163e-31	1.17537e-06	6.14831e-30	6.66044e-06	2.25603	1.43195
MacroVasc_EC	2	pr	0.30763	0.758059	0.643588	1	1.17302	1.06107
MacroVasc_EC	2	enh	5.53452e-11	0.0471541	1.88174e-10	0.114819	1.91634	1.23227
MacroVasc_EC	3	pr	0.808803	1	1	1	1.09204	0.977372
MacroVasc_EC	3	enh	4.03441e-05	0.23107	0.000195957	0.617461	2.01736	1.24247
Mat_aCM	1	pr	0.433634	0.779639	0.526555	0.929233	1.27065	1.10814
Mat_aCM	1	enh	1.31551e-07	0.00379224	1.94466e-07	0.00758447	2.43819	1.67428
Mat_aCM	2	pr	1	1	1	1	1.0569	0.998504
Mat_aCM	2	enh	0.0884054	1	0.107349	1	1.51629	1.00892
Mat_aCM	3	pr	0.725872	0.483342	1	1	0.598678	0.558818
Mat_aCM	3	enh	0.687673	0.533804	0.754222	0.83315	1.27742	0.775721
Mat_vCM	1	pr	0.477332	0.877864	0.559631	0.962818	1.27576	1.07453
Mat_vCM	1	enh	0.00119074	0.255788	0.0013495	0.29989	1.94471	1.28553
Mat_vCM	2	pr	0.822108	0.476463	1	1	0.815182	0.692215
Mat_vCM	2	enh	0.167434	0.894712	0.189759	0.981297	1.46324	0.952492
Mat_vCM	3	pr	0.686607	0.671867	1	1	0.498415	0.488222
Mat_vCM	3	enh	0.604605	0.788734	0.706952	0.993221	1.5081	0.860817
MetAct_aCM	1	pr	0.673564	0.819912	0.738747	0.929233	1.30867	1.18831
MetAct_aCM	1	enh	0.0766456	0.88586	0.0789682	0.88586	1.69165	1.07694
MetAct_aCM	2	pr	0.72532	0.721037	1	1	1.67331	1.4619
MetAct_aCM	2	enh	0.0603631	0.658118	0.0766877	0.74668	2.48322	1.34798
MetAct_aCM	3	pr	0.624151	0.593043	1	1	3.01038	3.15366
MetAct_aCM	3	enh	0.0207939	0.179689	0.0415879	0.617461	9.149	4.1867
MetAct_vCM_1	1	pr	0.103286	0.259859	0.159624	0.582705	2.16362	1.87513
MetAct_vCM_1	1	enh	0.000213562	0.0911847	0.000268929	0.119242	2.8789	1.6743
MetAct_vCM_1	2	pr	1	1	1	1	1	0.902758
MetAct_vCM_1	2	enh	0.178619	1	0.195905	1	1.82927	1.00643
MetAct_vCM_1	3	pr	1	1	1	1	2.00271	1.8586
MetAct_vCM_1	3	enh	0.5058	1	0.661431	1	2.01096	0.88768
MetAct_vCM_2	1	pr	0.81177	1	0.862506	1	1.25789	1.06637
MetAct_vCM_2	1	enh	0.00896087	0.477825	0.00952092	0.507689	2.55967	1.36731
MetAct_vCM_2	2	pr	1	0.721683	1	1	0.79767	0.634648
MetAct_vCM_2	2	enh	1	0.148357	1	0.280231	1	0.505854
MetAct_vCM_2	3	pr	1	1	1	1	1	1
MetAct_vCM_2	3	enh	0.623781	1	0.706952	1	3.01485	1.39614
MicroVasc_EC	1	pr	0.112542	0.796768	0.166366	0.929233	1.14171	1.02443
MicroVasc_EC	1	enh	5.83452e-42	4.41839e-09	4.95935e-41	3.75563e-08	2.34719	1.47125
MicroVasc_EC	2	pr	0.30369	0.839025	0.643588	1	1.15106	1.02904
MicroVasc_EC	2	enh	1.79777e-17	0.00102692	1.52811e-16	0.00698304	2.11254	1.35462
MicroVasc_EC	3	pr	0.388217	0.733641	0.942812	1	1.23394	1.09531
MicroVasc_EC	3	enh	5.14651e-07	0.2072	3.49963e-06	0.617461	2.08709	1.225
MyC	1	pr	0.859642	1	0.869256	1	1.04808	0.98582
MyC	1	enh	2.04196e-07	0.0494953	2.89278e-07	0.0701184	1.94841	1.30981
MyC	2	pr	0.115265	0.174544	0.391901	0.990258	1.64714	1.54786
MyC	2	enh	0.00106612	0.446476	0.00164765	0.583853	1.86046	1.17464
MyC	3	pr	1	1	1	1	1	0.920499
MyC	3	enh	0.386939	0.545345	0.526237	0.83315	1.34073	0.821178
NB-N	1	pr	0.0172497	0.343671	0.0452898	0.58424	1.2293	1.08975
NB-N	1	enh	1.13306e-25	3.02382e-05	4.28044e-25	0.000114233	2.02891	1.34686
NB-N	2	pr	0.390903	0.944087	0.664535	1	1.12987	1.0172
NB-N	2	enh	4.83168e-12	0.0153992	1.8253e-11	0.0436311	1.86642	1.26015
NB-N	3	pr	0.179421	0.409536	0.818058	1	1.38773	1.23201
NB-N	3	enh	0.0438105	0.555479	0.0744779	0.83315	1.405	0.897904
OFT_FB	1	pr	0.0347896	0.316515	0.0739279	0.58424	1.29048	1.13722
OFT_FB	1	enh	2.13972e-15	0.00348957	4.5469e-15	0.00741534	2.03846	1.3174
OFT_FB	2	pr	0.177428	0.445766	0.548413	1	1.29654	1.17785
OFT_FB	2	enh	3.39243e-05	0.399055	6.07067e-05	0.542715	1.69161	1.12517
OFT_FB	3	pr	0.228026	0.305317	0.818058	1	1.78392	1.58634
OFT_FB	3	enh	0.00116702	0.172624	0.00360715	0.617461	2.30564	1.43873
OFT_SMC	1	pr	0.258779	0.796281	0.32587	0.929233	1.21604	1.05935
OFT_SMC	1	enh	6.14025e-10	0.0200461	1.04384e-09	0.0309804	2.01175	1.32101
OFT_SMC	2	pr	0.0571214	0.164758	0.277447	0.990258	1.62654	1.4594
OFT_SMC	2	enh	6.53454e-06	0.147341	1.38859e-05	0.280231	2.04129	1.28365
OFT_SMC	3	pr	0.479279	0.626956	0.943288	1	1.57559	1.33384
OFT_SMC	3	enh	0.0228593	0.555409	0.0431786	0.83315	2.02381	1.21915
PC	1	pr	0.564178	0.919473	0.639401	0.97694	1.13827	1.02251
PC	1	enh	4.66512e-05	0.385025	6.10054e-05	0.436362	1.69904	1.13102
PC	2	pr	0.296166	0.526435	0.643588	1	1.43286	1.27805
PC	2	enh	0.0011837	0.288216	0.00174982	0.445424	1.87244	1.24491
PC	3	pr	0.260683	0.341588	0.818058	1	1.86821	1.78082
PC	3	enh	0.862958	0.375616	0.916893	0.83315	1.1273	0.732451
PDE4Chigh_EC	1	pr	0.0243922	0.402284	0.0592382	0.651318	1.2109	1.07807
PDE4Chigh_EC	1	enh	2.08278e-28	9.44392e-05	8.8518e-28	0.000291903	2.05295	1.30644
PDE4Chigh_EC	2	pr	0.0675622	0.285289	0.284112	1	1.29368	1.16756
PDE4Chigh_EC	2	enh	5.51847e-15	0.00938461	3.75256e-14	0.035453	2.02434	1.27979
PDE4Chigh_EC	3	pr	0.103434	0.224722	0.818058	1	1.50657	1.38226
PDE4Chigh_EC	3	enh	5.76934e-06	0.236088	3.26929e-05	0.617461	2.03677	1.21896
PDE4Chigh_FB	1	pr	0.123601	0.451858	0.168098	0.698326	1.229	1.11631
PDE4Chigh_FB	1	enh	7.69894e-15	0.00582807	1.53979e-14	0.0110086	2.14369	1.33734
PDE4Chigh_FB	2	pr	0.840271	0.831432	1	1	1.06295	0.939957
PDE4Chigh_FB	2	enh	1.44853e-09	0.012123	3.51785e-09	0.0393857	2.34781	1.46115
PDE4Chigh_FB	3	pr	0.208655	0.282152	0.818058	1	1.88163	1.68963
PDE4Chigh_FB	3	enh	0.0108488	0.90281	0.0263471	1	1.87451	1.04507
Peric_MC	1	pr	0.000612064	0.00659393	0.00520254	0.0560484	2.22942	1.97469
Peric_MC	1	enh	5.97819e-09	0.00732215	9.67897e-09	0.0131028	2.34482	1.5196
Peric_MC	2	pr	0.0271472	0.0709193	0.184601	0.967463	2.31054	2.0762
Peric_MC	2	enh	0.0066102	0.611967	0.00936444	0.743103	1.73682	1.11726
Peric_MC	3	pr	0.789652	0.784693	1	1	1.33629	1.20261
Peric_MC	3	enh	0.58125	0.563601	0.705804	0.83315	1.31381	0.784983
Prol_CM	1	pr	0.0270181	0.0822235	0.0612411	0.310622	2.77654	2.38209
Prol_CM	1	enh	6.25681e-07	0.00784875	8.50926e-07	0.0133429	4.69877	2.52019
Prol_CM	2	pr	1	1	1	1	1	0.900857
Prol_CM	2	enh	0.0608991	0.658835	0.0766877	0.74668	2.4747	1.35206
Prol_CM	3	pr	1	1	1	1	1	0.82842
Prol_CM	3	enh	1	0.555425	1	0.83315	1.16876	0.662557
Prol_FB	1	pr	0.00849181	0.108816	0.0311395	0.369974	1.35256	1.21342
Prol_FB	1	enh	4.77591e-21	2.85127e-05	1.35317e-20	0.000114233	2.23472	1.46065
Prol_FB	2	pr	0.597275	0.352268	0.957384	1	0.896987	0.8343
Prol_FB	2	enh	2.55889e-14	0.00062764	1.24289e-13	0.00533494	2.54431	1.56124
Prol_FB	3	pr	0.458952	0.639535	0.943288	1	1.30361	1.18826
Prol_FB	3	enh	0.0128006	0.909755	0.0290147	1	1.76993	1.05672
SCP-GC	1	pr	0.000778708	0.0589507	0.00529521	0.265264	1.32705	1.18191
SCP-GC	1	enh	4.96106e-29	1.44307e-06	2.77123e-28	7.00918e-06	2.06534	1.38847
SCP-GC	2	pr	0.340162	0.719871	0.643588	1	1.14964	1.05598
SCP-GC	2	enh	1.18342e-14	0.00127171	6.70607e-14	0.00720637	1.97997	1.34735
SCP-GC	3	pr	0.803355	1	1	1	1.09776	0.97459
SCP-GC	3	enh	1.56454e-07	0.0534865	1.32986e-06	0.454636	2.32733	1.38338
TMSB10high_C_1	1	pr	0.869256	0.727191	0.869256	0.929233	0.896882	0.835225
TMSB10high_C_1	1	enh	0.000788997	0.447947	0.000925031	0.491297	2.04588	1.19173
TMSB10high_C_1	2	pr	0.378917	0.477852	0.664535	1	1.63863	1.53895
TMSB10high_C_1	2	enh	0.0101194	0.368145	0.0137624	0.521538	2.67297	1.45524
TMSB10high_C_1	3	pr	0.451706	0.441575	0.943288	1	2.5113	2.28008
TMSB10high_C_1	3	enh	0.385181	1	0.526237	1	2.0128	0.988411
TMSB10high_C_2	1	enh	0.00187728	0.0351172	0.00205895	0.0519124	5.17918	3.35145
TMSB10high_C_2	2	pr	0.247875	0.22807	0.643588	0.990258	0	0
TMSB10high_C_2	2	enh	0.622866	0.301903	0.641741	0.446292	0.330476	0.218502
TMSB10high_C_2	3	pr	1	1	1	1	0	0
TMSB10high_C_2	3	enh	1	1	1	1	1	0.679945
Valve_MC	1	pr	0.00496291	0.136995	0.0210923	0.388153	1.31995	1.17055
Valve_MC	1	enh	5.70548e-29	4.79524e-07	2.77123e-28	3.26076e-06	2.25946	1.47056
Valve_MC	2	pr	0.01608	0.0853644	0.18224	0.967463	1.47476	1.33988
Valve_MC	2	enh	1.20306e-13	0.00224143	5.113e-13	0.0108869	2.18042	1.40119
Valve_MC	3	pr	0.612589	1	1	1	1.17455	1.03319
Valve_MC	3	enh	7.15164e-05	0.169173	0.000303945	0.617461	2.08079	1.30439
HL_excl1	1	pr	1.42667e-13	0.00011405	4.85069e-12	0.00387772	1.3056	1.16183
HL_excl1	1	enh	4.89142e-135	2.26554e-23	1.66308e-133	3.85142e-22	1.99075	1.34966
HL_excl1	2	pr	0.00159665	0.22335	0.0542862	0.990258	1.195	1.07668
HL_excl1	2	enh	1.82588e-56	2.2494e-07	3.10399e-55	2.54932e-06	1.85962	1.24115
HL_excl1	3	pr	0.0495311	0.379732	0.818058	1	1.21907	1.09584
HL_excl1	3	enh	3.23907e-23	0.00441305	1.10128e-21	0.150044	1.97412	1.22874
HL_excl4	1	pr	4.36337e-12	0.00039928	7.41773e-11	0.00452518	1.28866	1.14911
HL_excl4	1	enh	1.50951e-132	7.98956e-24	2.56616e-131	2.71645e-22	2.00211	1.36006
HL_excl4	2	pr	0.0139386	0.528253	0.18224	1	1.15109	1.04001
HL_excl4	2	enh	2.60068e-59	1.611e-08	8.84232e-58	5.4774e-07	1.90994	1.27046
HL_excl4	3	pr	0.080863	0.495184	0.818058	1	1.19654	1.07676
HL_excl4	3	enh	1.63088e-21	0.00979245	2.7725e-20	0.166472	1.92894	1.20447
BAVTAV	1	pr	6.94072e-12	0.000238974	7.86615e-11	0.00406256	1.32636	1.17569
BAVTAV	1	enh	1.79867e-126	6.50237e-23	2.03849e-125	7.36936e-22	2.14012	1.39976
BAVTAV	2	pr	0.0752061	0.866289	0.284112	1	1.12204	1.01375
BAVTAV	2	enh	1.48622e-53	1.33582e-07	1.68438e-52	2.27089e-06	1.98573	1.28251
BAVTAV	3	pr	0.0223359	0.241442	0.759421	1	1.29913	1.14873
BAVTAV	3	enh	1.02956e-18	0.0278162	1.16684e-17	0.31525	1.96566	1.19313

## Sheet: R2
cell_type_full	maf	pr_enh	pvalue_BCvTC	pvalue_BTCvBTD	FDR_BCvTC	FDR_BTCvBTD	OR_BCvTC	OR_BTCvBTD
AnnFibr_FB	1	pr	0.300209	0.505185	0.408284	0.904015	1.69097	1.44581
AnnFibr_FB	1	enh	0.00232393	0.227498	0.00263379	0.276248	2.28168	1.44184
AnnFibr_FB	2	pr	0.505389	0.499229	0.87411	1	2.01321	1.75143
AnnFibr_FB	2	enh	0.232398	1	0.272466	1	1.60299	1.04475
AnnFibr_FB	3	pr	0.499388	0.481481	0.943288	1	0	0
AnnFibr_FB	3	enh	0.0380342	0.15769	0.0743659	0.893579	8.12384	5.15056
CA_SMC	1	pr	0.195995	0.719631	0.289732	0.919118	1.164	1.04718
CA_SMC	1	enh	8.34325e-09	0.158839	1.41835e-08	0.207713	1.65914	1.13938
CA_SMC	2	pr	0.010741	0.0371094	0.365194	1	1.65821	1.53718
CA_SMC	2	enh	3.26739e-10	0.0028328	1.23435e-09	0.019263	2.24407	1.4961
CA_SMC	3	pr	0.230233	0.345871	0.943288	1	1.50621	1.3699
CA_SMC	3	enh	0.00212999	0.521061	0.0065836	0.903835	1.93989	1.16103
EPDC	1	pr	0.0176641	0.1847	0.060058	0.67412	1.3356	1.18746
EPDC	1	enh	5.94721e-15	0.00213546	1.44432e-14	0.00558506	2.00737	1.33081
EPDC	2	pr	0.919384	0.749647	1	1	1.0419	0.928533
EPDC	2	enh	0.000331784	0.561686	0.000572788	0.736309	1.5765	1.08245
EPDC	3	pr	0.288506	0.422928	0.943288	1	1.45023	1.33096
EPDC	3	enh	0.00889684	0.368696	0.0232687	0.903835	1.82969	1.25363
EndocCush_EC	1	pr	0.158749	0.689408	0.248122	0.919118	1.32789	1.09785
EndocCush_EC	1	enh	4.41768e-10	0.0137998	8.3445e-10	0.0223425	2.35107	1.43087
EndocCush_EC	2	pr	0.64825	1	1	1	1.20438	1.05321
EndocCush_EC	2	enh	0.000469909	0.381713	0.000760805	0.58992	1.95846	1.19803
EndocCush_EC	3	pr	0.478844	0.626116	0.943288	1	1.57689	1.33287
EndocCush_EC	3	enh	0.0393702	0.717752	0.0743659	0.903835	2.20755	1.21588
Endoc_EC	1	pr	0.0125461	0.218098	0.053321	0.67412	1.3466	1.17363
Endoc_EC	1	enh	3.7736e-19	0.000886836	1.16638e-18	0.0025127	2.15973	1.35281
Endoc_EC	2	pr	0.112821	0.400908	0.491641	1	1.34481	1.17768
Endoc_EC	2	enh	1.09538e-09	0.0536673	3.38572e-09	0.146241	2.1008	1.27981
Endoc_EC	3	pr	0.477435	0.763955	0.943288	1	1.27607	1.1445
Endoc_EC	3	enh	0.00142259	0.664514	0.0048368	0.903835	1.99804	1.12937
EpC	1	pr	0.16055	0.479436	0.248122	0.904015	1.27889	1.13835
EpC	1	enh	7.40757e-06	0.249512	1.00743e-05	0.292532	1.74235	1.16817
EpC	2	pr	0.514183	0.889322	0.87411	1	1.22775	1.07534
EpC	2	enh	0.000336934	0.2826	0.000572788	0.505705	1.88967	1.22505
EpC	3	pr	1	1	1	1	1.14366	0.962628
EpC	3	enh	0.539085	0.633131	0.672597	0.903835	1.26785	0.846051
Immat_CM	1	pr	0.01044	0.0238196	0.053321	0.202467	4.16746	3.75231
Immat_CM	1	enh	0.720435	0.339105	0.720435	0.384319	1.21297	0.689335
Immat_CM	2	pr	1	1	1	1	1	0.860095
Immat_CM	2	enh	0.772021	0.755794	0.772021	0.91775	1.40916	0.746247
Immat_CM	3	pr	1	1	1	1	0.498837	0.462494
Immat_CM	3	enh	0.372813	1	0.528151	1	4.03355	2.01803
Int_FB	1	pr	0.060585	0.319641	0.147135	0.77627	1.25533	1.13674
Int_FB	1	enh	7.10326e-14	0.00494707	1.50944e-13	0.0112134	1.91691	1.29352
Int_FB	2	pr	0.848672	0.481546	1	1	0.946761	0.855634
Int_FB	2	enh	3.46804e-06	0.143808	7.86088e-06	0.287615	1.78775	1.20922
Int_FB	3	pr	0.634063	0.86751	0.979916	1	1.2247	1.11505
Int_FB	3	enh	0.000298166	0.108748	0.0012672	0.739486	2.20237	1.45962
LEC	1	pr	0.102826	0.602885	0.205651	0.919118	1.20151	1.06827
LEC	1	enh	1.18001e-18	0.000602726	3.34336e-18	0.00204927	2.06061	1.34617
LEC	2	pr	0.497429	0.928561	0.87411	1	1.1385	1.02895
LEC	2	enh	6.06959e-09	0.0291131	1.58743e-08	0.0989846	1.92218	1.29692
LEC	3	pr	1	0.644401	1	1	0.957943	0.83514
LEC	3	enh	0.140515	0.303181	0.217159	0.903835	1.36434	0.811091
LyC	1	pr	0.00292704	0.0710255	0.0248798	0.344981	1.44856	1.26711
LyC	1	enh	7.42475e-16	0.00250158	1.94186e-15	0.00607527	2.11805	1.34421
LyC	2	pr	0.384805	0.262049	0.769609	1	0.829427	0.78108
LyC	2	enh	0.000152487	0.45255	0.000304974	0.668987	1.66182	1.11683
LyC	3	pr	0.279304	0.187637	0.943288	1	0.629594	0.567137
LyC	3	enh	0.12108	0.892879	0.196034	0.997613	1.55093	0.946411
MacroVasc_EC	1	pr	0.029704	0.472178	0.0841612	0.904015	1.223	1.0756
MacroVasc_EC	1	enh	2.84444e-25	2.43994e-05	1.61185e-24	0.000138264	2.0981	1.36981
MacroVasc_EC	2	pr	0.193859	0.542286	0.5992	1	1.21948	1.10354
MacroVasc_EC	2	enh	5.85258e-09	0.134115	1.58743e-08	0.284994	1.79647	1.17522
MacroVasc_EC	3	pr	0.903016	0.898411	1	1	1.06138	0.953924
MacroVasc_EC	3	enh	0.000713163	0.537426	0.00269417	0.903835	1.81491	1.12463
Mat_aCM	1	pr	0.51084	0.888152	0.620305	0.974102	1.23168	1.0475
Mat_aCM	1	enh	1.18715e-06	0.00954364	1.75492e-06	0.0180269	2.29595	1.60591
Mat_aCM	2	pr	1	1	1	1	1	0.946607
Mat_aCM	2	enh	0.201253	0.90378	0.244379	0.945622	1.38517	0.968926
Mat_aCM	3	pr	0.452091	0.430946	0.943288	1	0.398682	0.372104
Mat_aCM	3	enh	0.553903	0.679475	0.672597	0.903835	1.37035	0.820441
Mat_vCM	1	pr	0.664182	1	0.75274	1	1.18311	1.00211
Mat_vCM	1	enh	0.00119074	0.181475	0.0014459	0.228524	1.94471	1.33064
Mat_vCM	2	pr	0.822108	0.630939	1	1	0.815182	0.711562
Mat_vCM	2	enh	0.305647	0.893035	0.335226	0.945622	1.34532	0.940367
Mat_vCM	3	pr	0.686607	0.672892	1	1	0.498415	0.505288
Mat_vCM	3	enh	0.450989	1	0.613345	1	1.67874	0.950152
MetAct_aCM	1	pr	0.535616	0.65666	0.627963	0.919118	1.4125	1.28297
MetAct_aCM	1	enh	0.16331	1	0.168259	1	1.53949	0.985198
MetAct_aCM	2	pr	1	1	1	1	1.33593	1.19395
MetAct_aCM	2	enh	0.0603631	0.512399	0.0789363	0.725899	2.48322	1.45024
MetAct_aCM	3	pr	0.624151	0.596273	0.979916	1	3.01038	2.87331
MetAct_aCM	3	enh	0.0381129	0.275312	0.0743659	0.903835	8.11417	3.94292
MetAct_vCM_1	1	pr	0.146572	0.259344	0.248122	0.693254	2.03218	1.76558
MetAct_vCM_1	1	enh	0.000139357	0.091142	0.000182236	0.123953	2.94804	1.71984
MetAct_vCM_1	2	pr	1	0.805075	1	1	0.898235	0.847223
MetAct_vCM_1	2	enh	0.418327	0.834215	0.444473	0.945444	1.51508	0.926453
MetAct_vCM_1	3	pr	1	1	1	1	2.00271	1.85068
MetAct_vCM_1	3	enh	0.725445	0.705733	0.795649	0.903835	1.67264	0.745042
MetAct_vCM_2	1	pr	0.81177	1	0.890329	1	1.25789	1.09648
MetAct_vCM_2	1	enh	0.0132892	0.475655	0.0141198	0.521686	2.46275	1.3884
MetAct_vCM_2	2	pr	0.724777	0.464452	1	1	0.596572	0.511395
MetAct_vCM_2	2	enh	0.624166	0.064518	0.64308	0.146241	0.693458	0.372203
MetAct_vCM_2	3	pr	1	1	1	1	1	1
MetAct_vCM_2	3	enh	0.623781	1	0.706952	1	3.01485	1.31686
MicroVasc_EC	1	pr	0.43331	0.695597	0.54565	0.919118	1.07038	0.965148
MicroVasc_EC	1	enh	4.09574e-35	3.60299e-07	3.48138e-34	3.06254e-06	2.19275	1.40222
MicroVasc_EC	2	pr	0.275365	0.786558	0.720184	1	1.16	1.04299
MicroVasc_EC	2	enh	3.56077e-15	0.00364198	3.02665e-14	0.0206379	2.01191	1.30992
MicroVasc_EC	3	pr	0.583369	1	0.979916	1	1.15583	1.02291
MicroVasc_EC	3	enh	2.43817e-05	0.446343	0.000165796	0.903835	1.88738	1.13693
MyC	1	pr	0.928286	0.63206	0.956416	0.919118	0.968084	0.911215
MyC	1	enh	1.17051e-06	0.0860662	1.75492e-06	0.123953	1.87579	1.26444
MyC	2	pr	0.148413	0.222353	0.504603	1	1.59273	1.50723
MyC	2	enh	0.00413702	0.56306	0.0061156	0.736309	1.74105	1.12522
MyC	3	pr	1	1	1	1	1.16752	1.08723
MyC	3	enh	0.317383	0.652406	0.469174	0.903835	1.38972	0.85491
NB-N	1	pr	0.101553	0.783953	0.205651	0.919118	1.15596	1.0276
NB-N	1	enh	2.41369e-21	0.000345185	9.1184e-21	0.00130403	1.91011	1.29285
NB-N	2	pr	0.737321	0.776044	1	1	1.05554	0.95445
NB-N	2	enh	9.4978e-10	0.0475224	3.22925e-09	0.146241	1.75102	1.20891
NB-N	3	pr	0.215751	0.477902	0.943288	1	1.35779	1.19348
NB-N	3	enh	0.0620872	0.499865	0.105548	0.903835	1.37361	0.894384
OFT_FB	1	pr	0.019677	0.213555	0.0608199	0.67412	1.3226	1.16918
OFT_FB	1	enh	4.7564e-14	0.00784008	1.07812e-13	0.0156802	1.97484	1.28852
OFT_FB	2	pr	0.359625	0.69895	0.769609	1	1.20333	1.08652
OFT_FB	2	enh	0.000174971	0.693551	0.000330502	0.873361	1.61799	1.05979
OFT_FB	3	pr	0.305958	0.403174	0.943288	1	1.67159	1.47538
OFT_FB	3	enh	0.00233053	0.256072	0.00660316	0.903835	2.21111	1.38451
OFT_SMC	1	pr	0.370851	0.930873	0.484959	0.989053	1.17245	1.02001
OFT_SMC	1	enh	3.82042e-09	0.0306252	6.83653e-09	0.0473299	1.95321	1.30099
OFT_SMC	2	pr	0.0571214	0.165197	0.485532	1	1.62654	1.45401
OFT_SMC	2	enh	2.9807e-05	0.222477	6.33399e-05	0.420234	1.95089	1.2322
OFT_SMC	3	pr	0.357668	0.479505	0.943288	1	1.71999	1.45451
OFT_SMC	3	enh	0.0425876	0.653194	0.0762093	0.903835	1.90208	1.16932
PC	1	pr	0.845086	0.757329	0.897904	0.919118	1.05903	0.938004
PC	1	enh	0.00015758	0.500529	0.000198434	0.531812	1.64121	1.10525
PC	2	pr	0.147188	0.282484	0.504603	1	1.59707	1.43222
PC	2	enh	0.00207889	0.330798	0.00321283	0.562356	1.82213	1.23184
PC	3	pr	0.478601	0.468123	0.943288	1	1.57762	1.46868
PC	3	enh	1	0.364323	1	0.903835	1.06361	0.703234
PDE4Chigh_EC	1	pr	0.128592	0.823658	0.230112	0.933479	1.14105	1.02038
PDE4Chigh_EC	1	enh	1.33443e-23	0.000763636	5.67133e-23	0.00236033	1.93077	1.26115
PDE4Chigh_EC	2	pr	0.102055	0.351704	0.491641	1	1.26198	1.1461
PDE4Chigh_EC	2	enh	8.36444e-13	0.0243401	4.73985e-12	0.0919513	1.92137	1.24306
PDE4Chigh_EC	3	pr	0.157478	0.271063	0.943288	1	1.43877	1.32291
PDE4Chigh_EC	3	enh	6.07845e-05	0.420411	0.000344445	0.903835	1.89863	1.15704
PDE4Chigh_FB	1	pr	0.2188	0.6295	0.309967	0.919118	1.18268	1.07305
PDE4Chigh_FB	1	enh	3.75097e-13	0.0116587	7.50195e-13	0.0198199	2.05145	1.30466
PDE4Chigh_FB	2	pr	0.835513	0.44379	1	1	0.937248	0.834094
PDE4Chigh_FB	2	enh	8.66541e-08	0.0565684	2.10446e-07	0.146241	2.16012	1.34399
PDE4Chigh_FB	3	pr	0.208655	0.281266	0.943288	1	1.88163	1.70287
PDE4Chigh_FB	3	enh	0.0144366	0.902567	0.0350604	0.997613	1.83604	1.04039
Peric_MC	1	pr	0.00438081	0.0379521	0.0297895	0.215062	1.99132	1.71644
Peric_MC	1	enh	1.77775e-08	0.00720432	2.87826e-08	0.0153092	2.29056	1.51234
Peric_MC	2	pr	0.10681	0.189815	0.491641	1	1.93157	1.69886
Peric_MC	2	enh	0.0180775	0.91781	0.0256098	0.945622	1.63193	1.0282
Peric_MC	3	pr	1	1	1	1	1.16795	1.04561
Peric_MC	3	enh	0.58125	0.700319	0.681466	0.903835	1.31381	0.817109
Prol_CM	1	pr	0.0114116	0.0369927	0.053321	0.215062	3.0808	2.64686
Prol_CM	1	enh	1.79599e-06	0.0113929	2.54431e-06	0.0198199	4.48411	2.35637
Prol_CM	2	pr	1	0.782983	1	1	0.873415	0.787478
Prol_CM	2	enh	0.129696	0.819487	0.16332	0.945444	2.1751	1.24652
Prol_CM	3	pr	1	1	1	1	1	0.771221
Prol_CM	3	enh	1	0.555529	1	0.903835	1.16876	0.663892
Prol_FB	1	pr	0.0964246	0.430123	0.205651	0.904015	1.21833	1.10418
Prol_FB	1	enh	1.06978e-19	9.65791e-05	3.63725e-19	0.000410461	2.17923	1.42585
Prol_FB	2	pr	0.371362	0.187903	0.769609	1	0.838433	0.776949
Prol_FB	2	enh	1.15428e-13	0.000746455	7.8491e-13	0.00634486	2.49367	1.5503
Prol_FB	3	pr	0.379049	0.538799	0.943288	1	1.35438	1.22083
Prol_FB	3	enh	0.0166891	0.909588	0.0378287	0.997613	1.7375	1.03986
SCP-GC	1	pr	0.0145233	0.265068	0.054866	0.693254	1.23348	1.10791
SCP-GC	1	enh	1.98769e-24	3.21411e-05	9.65449e-24	0.000156114	1.94921	1.32949
SCP-GC	2	pr	0.780593	0.883584	1	1	1.04974	0.974679
SCP-GC	2	enh	3.65891e-12	0.00760857	1.77718e-11	0.0369559	1.8645	1.28463
SCP-GC	3	pr	0.542502	0.898714	0.970793	1	1.19572	1.05447
SCP-GC	3	enh	1.19847e-06	0.0865166	1.0187e-05	0.739486	2.20962	1.34076
TMSB10high_C_1	1	pr	1	0.733847	1	0.919118	0.948331	0.884102
TMSB10high_C_1	1	enh	0.00201888	0.582715	0.00236696	0.600373	1.94799	1.15751
TMSB10high_C_1	2	pr	1	1	1	1	1.12685	1.03255
TMSB10high_C_1	2	enh	0.0222844	0.361569	0.0303067	0.585398	2.45867	1.46495
TMSB10high_C_1	3	pr	0.451706	0.441496	0.943288	1	2.5113	2.26172
TMSB10high_C_1	3	enh	0.546872	0.75434	0.672597	0.915984	1.75832	0.850533
TMSB10high_C_2	1	enh	0.00564914	0.0888315	0.00619583	0.123953	4.57839	2.88529
TMSB10high_C_2	2	pr	0.247875	0.22807	0.702314	1	0	0
TMSB10high_C_2	2	enh	0.247875	0.063128	0.280925	0.146241	0	0
TMSB10high_C_2	3	pr	1	1	1	1	0	0
TMSB10high_C_2	3	enh	1	0.457627	1	0.903835	0	0
Valve_MC	1	pr	0.0388472	0.404716	0.1016	0.904015	1.23169	1.09638
Valve_MC	1	enh	1.18156e-25	7.78717e-06	8.03461e-25	5.29528e-05	2.15878	1.41292
Valve_MC	2	pr	0.0484685	0.183191	0.485532	1	1.38487	1.26019
Valve_MC	2	enh	4.18811e-12	0.0107638	1.77995e-11	0.0457461	2.08661	1.33109
Valve_MC	3	pr	0.797035	1	1	1	1.10465	0.977372
Valve_MC	3	enh	0.000133256	0.229241	0.000647244	0.903835	2.03301	1.27922
HL_excl1	1	pr	1.24222e-09	0.00677885	4.22354e-08	0.127895	1.24774	1.11206
HL_excl1	1	enh	3.97999e-115	1.70558e-18	1.3532e-113	1.93299e-17	1.89717	1.30501
HL_excl1	2	pr	0.0293077	0.696148	0.485532	1	1.13321	1.02389
HL_excl1	2	enh	2.03911e-47	1.56062e-05	3.46649e-46	0.00017687	1.773	1.19928
HL_excl1	3	pr	0.112769	0.638596	0.943288	1	1.17626	1.05405
HL_excl1	3	enh	8.99193e-19	0.0348576	3.05726e-17	0.739486	1.85139	1.1665
HL_excl4	1	pr	1.29505e-08	0.0151511	2.20158e-07	0.171712	1.23405	1.10134
HL_excl4	1	enh	5.48707e-113	6.98885e-19	9.32803e-112	1.1881e-17	1.90713	1.31406
HL_excl4	2	pr	0.11568	0.903362	0.491641	1	1.09599	0.991463
HL_excl4	2	enh	1.31727e-50	8.34241e-07	4.4787e-49	2.83642e-05	1.82573	1.23369
HL_excl4	3	pr	0.173924	0.791078	0.943288	1	1.15281	1.03346
HL_excl4	3	enh	1.19131e-17	0.0664853	2.02523e-16	0.739486	1.81937	1.14522
BAVTAV	1	pr	2.02402e-08	0.00752323	2.29389e-07	0.127895	1.26306	1.12584
BAVTAV	1	enh	1.53624e-110	5.52434e-19	1.74108e-109	1.1881e-17	2.04605	1.35741
BAVTAV	2	pr	0.31895	0.658057	0.769609	1	1.06844	0.968569
BAVTAV	2	enh	3.39247e-44	1.47795e-05	3.8448e-43	0.00017687	1.87499	1.23058
BAVTAV	3	pr	0.0555821	0.441438	0.943288	1	1.24917	1.09948
BAVTAV	3	enh	8.12743e-16	0.0942667	9.21109e-15	0.739486	1.86656	1.14578
